# Supplementary material for: Tuning polymer-backbone coplanarity and conformational order to achieve high-performance printed all-polymer solar cells
Source: Nat Commun. 2024 Mar 9;15:2170. doi: 10.1038/s41467-024-46493-4 (PMC10924936; doi:10.1038/s41467-024-46493-4)
Supplement: Supplementary file 4 — Supplementary Data 1 [file 41467_2024_46493_MOESM4_ESM.cif]

data_mo_yw191_1_abs
_audit_creation_date               2023-06-14
_audit_creation_method
;
Olex2 1.5
(compiled 2023.03.06 svn.rbb2c1857 for OlexSys, GUI svn.r6748)
;
_shelx_SHELXL_version_number       '2018/3'
_audit_contact_author_address      ?
_audit_contact_author_email        ?
_audit_contact_author_name         ''
_audit_contact_author_phone        ?
_publ_contact_author_id_orcid      ?
_publ_section_references
;
Dolomanov, O.V., Bourhis, L.J., Gildea, R.J, Howard, J.A.K. & Puschmann, H.
 (2009), J. Appl. Cryst. 42, 339-341.

Sheldrick, G.M. (2008). Acta Cryst. A64, 112-122.

Sheldrick, G.M. (2015). Acta Cryst. C71, 3-8.
;
_chemical_name_common              ?
_chemical_name_systematic          ?
_chemical_formula_moiety           '0.75(C34 H44 N2 O2 S2)'
_chemical_formula_sum              'C25.50 H33 N1.50 O1.50 S1.50'
_chemical_formula_weight           432.62
_chemical_melting_point            ?
loop_
  _atom_type_symbol
  _atom_type_description
  _atom_type_scat_dispersion_real
  _atom_type_scat_dispersion_imag
  _atom_type_scat_source
 'C' 'C' 0.0033 0.0016 'International Tables Vol C Tables 4.2.6.8 and 6.1.1.4'
 'H' 'H' 0.0000 0.0000 'International Tables Vol C Tables 4.2.6.8 and 6.1.1.4'
 'N' 'N' 0.0061 0.0033 'International Tables Vol C Tables 4.2.6.8 and 6.1.1.4'
 'O' 'O' 0.0106 0.0060 'International Tables Vol C Tables 4.2.6.8 and 6.1.1.4'
 'S' 'S' 0.1246 0.1234 'International Tables Vol C Tables 4.2.6.8 and 6.1.1.4'

_shelx_space_group_comment
;
The symmetry employed for this shelxl refinement is uniquely defined
by the following loop, which should always be used as a source of
symmetry information in preference to the above space-group names.
They are only intended as comments.
;
_space_group_crystal_system        'triclinic'
_space_group_IT_number             2
_space_group_name_H-M_alt          'P -1'
_space_group_name_Hall             '-P 1'
loop_
  _space_group_symop_operation_xyz
 'x, y, z'
 '-x, -y, -z'

_cell_length_a                     11.957(3)
_cell_length_b                     12.529(4)
_cell_length_c                     17.126(6)
_cell_angle_alpha                  86.016(7)
_cell_angle_beta                   84.547(7)
_cell_angle_gamma                  63.378(9)
_cell_volume                       2282.3(12)
_cell_formula_units_Z              4
_cell_measurement_reflns_used      9191
_cell_measurement_temperature      100.00
_cell_measurement_theta_max        66.367
_cell_measurement_theta_min        4.781
_shelx_estimated_absorpt_T_max     0.990
_shelx_estimated_absorpt_T_min     0.921
_exptl_absorpt_coefficient_mu      0.209
_exptl_absorpt_correction_T_max    0.7465
_exptl_absorpt_correction_T_min    0.6450
_exptl_absorpt_correction_type     multi-scan
_exptl_absorpt_process_details     ?
_exptl_absorpt_special_details     ?
_exptl_crystal_colour              ?
_exptl_crystal_density_diffrn      1.259
_exptl_crystal_density_meas        ?
_exptl_crystal_density_method      ?
_exptl_crystal_description         plate
_exptl_crystal_F_000               930
_exptl_crystal_size_max            0.4
_exptl_crystal_size_mid            0.05
_exptl_crystal_size_min            0.05
_exptl_transmission_factor_max     ?
_exptl_transmission_factor_min     ?
_diffrn_reflns_av_R_equivalents    0.1144
_diffrn_reflns_av_unetI/netI       0.0582
_diffrn_reflns_Laue_measured_fraction_full  0.998
_diffrn_reflns_Laue_measured_fraction_max  0.999
_diffrn_reflns_limit_h_max         17
_diffrn_reflns_limit_h_min         -17
_diffrn_reflns_limit_k_max         18
_diffrn_reflns_limit_k_min         -18
_diffrn_reflns_limit_l_max         25
_diffrn_reflns_limit_l_min         -25
_diffrn_reflns_number              164783
_diffrn_reflns_point_group_measured_fraction_full  0.998
_diffrn_reflns_point_group_measured_fraction_max  0.999
_diffrn_reflns_theta_full          25.242
_diffrn_reflns_theta_max           31.850
_diffrn_reflns_theta_min           1.819
_diffrn_ambient_temperature        100.00
_diffrn_detector_area_resol_mean   ?
_diffrn_measured_fraction_theta_full  0.998
_diffrn_measured_fraction_theta_max  0.999
_diffrn_measurement_device_type    'Bruker D8 Venture'
_diffrn_measurement_method         ?
_diffrn_radiation_type             MoK\a
_diffrn_radiation_wavelength       0.71073
_diffrn_source                     ?
_diffrn_standards_number           0
_reflns_Friedel_coverage           0.000
_reflns_Friedel_fraction_full      .
_reflns_Friedel_fraction_max       .
_reflns_number_gt                  4690
_reflns_number_total               15644
_reflns_special_details
;
 Reflections were merged by SHELXL according to the crystal
 class for the calculation of statistics and refinement.
 
 _reflns_Friedel_fraction is defined as the number of unique
 Friedel pairs measured divided by the number that would be
 possible theoretically, ignoring centric projections and
 systematic absences.
;
_reflns_threshold_expression       'I > 2\s(I)'
_computing_cell_refinement         'SAINT V8.40B (?, 2016)'
_computing_data_collection         ?
_computing_data_reduction          'SAINT V8.40B (?, 2016)'
_computing_molecular_graphics      'Olex2 1.5 (Dolomanov et al., 2009)'
_computing_publication_material    'Olex2 1.5 (Dolomanov et al., 2009)'
_computing_structure_refinement    'SHELXL 2018/3 (Sheldrick, 2015)'
_computing_structure_solution      'SHELXS  (Sheldrick, 2008)'
_refine_diff_density_max           0.590
_refine_diff_density_min           -0.419
_refine_diff_density_rms           0.063
_refine_ls_extinction_coef         0.0021(6)
_refine_ls_extinction_expression  
 'Fc^*^=kFc[1+0.001xFc^2^\l^3^/sin(2\q)]^-1/4^'
_refine_ls_extinction_method       'SHELXL-2018/3 (Sheldrick 2018)'
_refine_ls_goodness_of_fit_ref     1.014
_refine_ls_hydrogen_treatment      constr
_refine_ls_matrix_type             full
_refine_ls_number_parameters       545
_refine_ls_number_reflns           15644
_refine_ls_number_restraints       0
_refine_ls_R_factor_all            0.1560
_refine_ls_R_factor_gt             0.0535
_refine_ls_restrained_S_all        1.014
_refine_ls_shift/su_max            0.001
_refine_ls_shift/su_mean           0.000
_refine_ls_structure_factor_coef   Fsqd
_refine_ls_weighting_details      
 'w=1/[\s^2^(Fo^2^)+(0.0705P)^2^+0.8676P] where P=(Fo^2^+2Fc^2^)/3'
_refine_ls_weighting_scheme        calc
_refine_ls_wR_factor_gt            0.1402
_refine_ls_wR_factor_ref           0.1902
_refine_special_details            ?
_olex2_refinement_description
;
1. Fixed Uiso
 At 1.2 times of:
  All C(H) groups, All C(H,H) groups
 At 1.5 times of:
  All C(H,H,H) groups
2.a Secondary CH2 refined with riding coordinates:
 C19(H19A,H19B), C27(H27A,H27B), C20(H20A,H20B), C29(H29A,H29B), C28(H28A,
 H28B), C21(H21A,H21B), C22(H22A,H22B), C30(H30A,H30B), C24(H24A,H24B),
 C31(H31A,H31B), C32(H32A,H32B), C23(H23A,H23B), C33(H33A,H33B), C25(H25A,H25B),
  C44(H44A,H44B), C46(H46A,H46B), C45(H45A,H45B), C47(H47A,H47B), C49(H49A,
 H49B), C48(H48A,H48B), C50(H50A,H50B)
2.b Aromatic/amide H refined with riding coordinates:
 C18(H18), C12(H12), C16(H16), C10(H10), C11(H11), C17(H17), C8(H8), C14(H14),
 C9(H9), C15(H15), C43(H43), C41(H41), C42(H42), C39(H39), C40(H40)
2.c Idealised Me refined as rotating group:
 C26(H26A,H26B,H26C), C34(H34A,H34B,H34C), C51(H51A,H51B,H51C)
;
_atom_sites_solution_hydrogens     geom
_atom_sites_solution_primary       direct
_atom_sites_solution_secondary     ?
loop_
  _atom_site_label
  _atom_site_type_symbol
  _atom_site_fract_x
  _atom_site_fract_y
  _atom_site_fract_z
  _atom_site_U_iso_or_equiv
  _atom_site_adp_type
  _atom_site_occupancy
  _atom_site_site_symmetry_order
  _atom_site_calc_flag
  _atom_site_refinement_flags_posn
  _atom_site_refinement_flags_adp
  _atom_site_refinement_flags_occupancy
  _atom_site_disorder_assembly
  _atom_site_disorder_group
 S1 S 0.61020(12) 0.72701(12) 0.39777(8) 0.0171(3) Uani 1 1 d . . . . .
 S2 S 0.38972(12) 0.93974(11) 0.60230(8) 0.0164(3) Uani 1 1 d . . . . .
 O1 O 0.6238(3) 0.7212(3) 0.6209(2) 0.0179(8) Uani 1 1 d . . . . .
 O2 O 0.3760(3) 0.9455(3) 0.3795(2) 0.0194(8) Uani 1 1 d . . . . .
 N1 N 0.7419(4) 0.6058(4) 0.5118(3) 0.0183(9) Uani 1 1 d . . . . .
 N2 N 0.2584(4) 1.0606(4) 0.4881(3) 0.0173(9) Uani 1 1 d . . . . .
 C1 C 0.5563(5) 0.7803(5) 0.4916(3) 0.0163(10) Uani 1 1 d . . . . .
 C4 C 0.4431(5) 0.8867(5) 0.5089(3) 0.0160(10) Uani 1 1 d . . . . .
 C3 C 0.7386(5) 0.6070(5) 0.4349(3) 0.0155(10) Uani 1 1 d . . . . .
 C5 C 0.3596(5) 0.9646(4) 0.4579(3) 0.0154(10) Uani 1 1 d . . . . .
 C2 C 0.6414(5) 0.7013(4) 0.5435(3) 0.0161(10) Uani 1 1 d . . . . .
 C19 C 0.6867(5) 0.6173(5) 0.6715(3) 0.0206(11) Uani 1 1 d . . . . .
 H19A H 0.778542 0.581460 0.658919 0.025 Uiso 1 1 calc R U . . .
 H19B H 0.657249 0.556510 0.664616 0.025 Uiso 1 1 calc R U . . .
 C27 C 0.3136(5) 1.0492(5) 0.3291(3) 0.0188(11) Uani 1 1 d . . . . .
 H27A H 0.343939 1.109397 0.335959 0.023 Uiso 1 1 calc R U . . .
 H27B H 0.221894 1.085749 0.342172 0.023 Uiso 1 1 calc R U . . .
 C7 C 0.8343(5) 0.5173(5) 0.3842(3) 0.0185(11) Uani 1 1 d . . . . .
 C6 C 0.2612(4) 1.0596(4) 0.5644(3) 0.0171(11) Uani 1 1 d . . . . .
 C13 C 0.1654(5) 1.1505(4) 0.6156(3) 0.0165(11) Uani 1 1 d . . . . .
 C20 C 0.6548(5) 0.6603(5) 0.7549(3) 0.0196(11) Uani 1 1 d . . . . .
 H20A H 0.688771 0.718097 0.760702 0.024 Uiso 1 1 calc R U . . .
 H20B H 0.697576 0.591266 0.790994 0.024 Uiso 1 1 calc R U . . .
 C29 C 0.4834(5) 0.9495(5) 0.2207(3) 0.0222(12) Uani 1 1 d . . . . .
 H29A H 0.516841 1.008112 0.224814 0.027 Uiso 1 1 calc R U . . .
 H29B H 0.526928 0.881567 0.257306 0.027 Uiso 1 1 calc R U . . .
 C18 C 0.0560(5) 1.2353(5) 0.5835(3) 0.0199(11) Uani 1 1 d . . . . .
 H18 H 0.044131 1.231665 0.529888 0.024 Uiso 1 1 calc R U . . .
 C28 C 0.3432(4) 1.0082(5) 0.2458(3) 0.0207(11) Uani 1 1 d . . . . .
 H28A H 0.300168 1.077758 0.210221 0.025 Uiso 1 1 calc R U . . .
 H28B H 0.309216 0.950466 0.239795 0.025 Uiso 1 1 calc R U . . .
 C12 C 0.9439(5) 0.4313(5) 0.4158(3) 0.0211(12) Uani 1 1 d . . . . .
 H12 H 0.955370 0.433706 0.469711 0.025 Uiso 1 1 calc R U . . .
 C21 C 0.5151(5) 0.7192(5) 0.7801(3) 0.0207(12) Uani 1 1 d . . . . .
 H21A H 0.471669 0.787161 0.743439 0.025 Uiso 1 1 calc R U . . .
 H21B H 0.481315 0.660833 0.776066 0.025 Uiso 1 1 calc R U . . .
 C22 C 0.4860(5) 0.7642(5) 0.8631(3) 0.0196(11) Uani 1 1 d . . . . .
 H22A H 0.530482 0.812957 0.869579 0.023 Uiso 1 1 calc R U . . .
 H22B H 0.518013 0.695023 0.900454 0.023 Uiso 1 1 calc R U . . .
 C30 C 0.5129(5) 0.9043(5) 0.1371(3) 0.0217(12) Uani 1 1 d . . . . .
 H30A H 0.467838 0.856115 0.130527 0.026 Uiso 1 1 calc R U . . .
 H30B H 0.480795 0.973816 0.099905 0.026 Uiso 1 1 calc R U . . .
 C16 C -0.0203(5) 1.3278(5) 0.7088(4) 0.0252(13) Uani 1 1 d . . . . .
 H16 H -0.083047 1.388136 0.740627 0.030 Uiso 1 1 calc R U . . .
 C10 C 1.0198(5) 0.3394(5) 0.2909(3) 0.0246(12) Uani 1 1 d . . . . .
 H10 H 1.082488 0.279052 0.259035 0.030 Uiso 1 1 calc R U . . .
 C11 C 1.0359(5) 0.3427(5) 0.3699(3) 0.0233(12) Uani 1 1 d . . . . .
 H11 H 1.109509 0.284605 0.392253 0.028 Uiso 1 1 calc R U . . .
 C17 C -0.0360(5) 1.3251(5) 0.6295(3) 0.0228(12) Uani 1 1 d . . . . .
 H17 H -0.108877 1.384034 0.606821 0.027 Uiso 1 1 calc R U . . .
 C8 C 0.8202(5) 0.5127(5) 0.3046(3) 0.0237(12) Uani 1 1 d . . . . .
 H8 H 0.747019 0.570554 0.281763 0.028 Uiso 1 1 calc R U . . .
 C24 C 0.3168(5) 0.8869(5) 0.9659(4) 0.0244(12) Uani 1 1 d . . . . .
 H24A H 0.364900 0.932450 0.971951 0.029 Uiso 1 1 calc R U . . .
 H24B H 0.345657 0.818491 1.004058 0.029 Uiso 1 1 calc R U . . .
 C14 C 0.1792(5) 1.1547(5) 0.6954(3) 0.0214(12) Uani 1 1 d . . . . .
 H14 H 0.252572 1.097062 0.718250 0.026 Uiso 1 1 calc R U . . .
 C31 C 0.6524(5) 0.8289(5) 0.1159(3) 0.0235(12) Uani 1 1 d . . . . .
 H31A H 0.685085 0.760929 0.154219 0.028 Uiso 1 1 calc R U . . .
 H31B H 0.697041 0.878002 0.120832 0.028 Uiso 1 1 calc R U . . .
 C32 C 0.6820(5) 0.7803(5) 0.0336(3) 0.0233(12) Uani 1 1 d . . . . .
 H32A H 0.633768 0.734850 0.027780 0.028 Uiso 1 1 calc R U . . .
 H32B H 0.653445 0.848384 -0.004810 0.028 Uiso 1 1 calc R U . . .
 C23 C 0.3459(5) 0.8392(5) 0.8832(3) 0.0211(12) Uani 1 1 d . . . . .
 H23A H 0.313410 0.907385 0.845080 0.025 Uiso 1 1 calc R U . . .
 H23B H 0.301617 0.789915 0.877960 0.025 Uiso 1 1 calc R U . . .
 C9 C 0.9123(5) 0.4242(5) 0.2589(3) 0.0261(13) Uani 1 1 d . . . . .
 H9 H 0.901459 0.421750 0.204974 0.031 Uiso 1 1 calc R U . . .
 C15 C 0.0867(5) 1.2424(5) 0.7412(3) 0.0240(12) Uani 1 1 d . . . . .
 H15 H 0.096667 1.243973 0.795395 0.029 Uiso 1 1 calc R U . . .
 C26 C 0.1510(6) 1.0130(6) 1.0688(4) 0.0356(16) Uani 1 1 d . . . . .
 H26A H 0.062663 1.071033 1.076466 0.053 Uiso 1 1 calc R U . . .
 H26B H 0.204395 1.051398 1.076875 0.053 Uiso 1 1 calc R U . . .
 H26C H 0.168647 0.945853 1.106509 0.053 Uiso 1 1 calc R U . . .
 C33 C 0.8203(5) 0.6999(6) 0.0142(4) 0.0279(13) Uani 1 1 d . . . . .
 H33A H 0.848772 0.631270 0.052155 0.033 Uiso 1 1 calc R U . . .
 H33B H 0.868738 0.745018 0.020342 0.033 Uiso 1 1 calc R U . . .
 C34 C 0.8488(6) 0.6526(6) -0.0690(4) 0.0363(16) Uani 1 1 d . . . . .
 H34A H 0.818874 0.719983 -0.106970 0.054 Uiso 1 1 calc R U . . .
 H34B H 0.806347 0.602681 -0.074397 0.054 Uiso 1 1 calc R U . . .
 H34C H 0.939539 0.605001 -0.078896 0.054 Uiso 1 1 calc R U . . .
 C25 C 0.1778(5) 0.9674(6) 0.9859(4) 0.0288(14) Uani 1 1 d . . . . .
 H25A H 0.148830 1.036518 0.948294 0.035 Uiso 1 1 calc R U . . .
 H25B H 0.129310 0.922324 0.979697 0.035 Uiso 1 1 calc R U . . .
 S3 S 0.61044(12) 0.39350(12) 0.39768(8) 0.0169(3) Uani 1 1 d . . . . .
 O3 O 0.6240(3) 0.3883(3) 0.6204(2) 0.0186(8) Uani 1 1 d . . . . .
 N3 N 0.7417(4) 0.2723(4) 0.5117(3) 0.0162(9) Uani 1 1 d . . . . .
 C35 C 0.5568(5) 0.4462(4) 0.4913(3) 0.0146(10) Uani 1 1 d . . . . .
 C36 C 0.6401(5) 0.3685(4) 0.5421(3) 0.0160(10) Uani 1 1 d . . . . .
 C37 C 0.7377(5) 0.2742(5) 0.4348(3) 0.0164(10) Uani 1 1 d . . . . .
 C38 C 0.8362(5) 0.1832(5) 0.3846(3) 0.0162(10) Uani 1 1 d . . . . .
 C44 C 0.6861(5) 0.2846(4) 0.6709(3) 0.0158(10) Uani 1 1 d . . . . .
 H44A H 0.777951 0.248559 0.658488 0.019 Uiso 1 1 calc R U . . .
 H44B H 0.656481 0.224037 0.663551 0.019 Uiso 1 1 calc R U . . .
 C46 C 0.5151(5) 0.3850(5) 0.7795(3) 0.0180(11) Uani 1 1 d . . . . .
 H46A H 0.481534 0.326476 0.775315 0.022 Uiso 1 1 calc R U . . .
 H46B H 0.471841 0.452903 0.742770 0.022 Uiso 1 1 calc R U . . .
 C45 C 0.6540(5) 0.3267(5) 0.7551(3) 0.0191(11) Uani 1 1 d . . . . .
 H45A H 0.696456 0.257318 0.790932 0.023 Uiso 1 1 calc R U . . .
 H45B H 0.687841 0.384447 0.761500 0.023 Uiso 1 1 calc R U . . .
 C43 C 0.9439(5) 0.0986(5) 0.4165(3) 0.0188(11) Uani 1 1 d . . . . .
 H43 H 0.955128 0.100846 0.470483 0.023 Uiso 1 1 calc R U . . .
 C47 C 0.4858(5) 0.4301(5) 0.8629(3) 0.0216(12) Uani 1 1 d . . . . .
 H47A H 0.517901 0.360785 0.900211 0.026 Uiso 1 1 calc R U . . .
 H47B H 0.530524 0.478653 0.869460 0.026 Uiso 1 1 calc R U . . .
 C41 C 1.0208(5) 0.0047(5) 0.2909(3) 0.0243(12) Uani 1 1 d . . . . .
 H41 H 1.083162 -0.056908 0.259753 0.029 Uiso 1 1 calc R U . . .
 C42 C 1.0361(5) 0.0102(5) 0.3699(3) 0.0217(11) Uani 1 1 d . . . . .
 H42 H 1.110252 -0.047030 0.392183 0.026 Uiso 1 1 calc R U . . .
 C49 C 0.3172(5) 0.5524(5) 0.9662(3) 0.0224(12) Uani 1 1 d . . . . .
 H49A H 0.345527 0.483944 1.004271 0.027 Uiso 1 1 calc R U . . .
 H49B H 0.365634 0.597589 0.972486 0.027 Uiso 1 1 calc R U . . .
 C39 C 0.8204(5) 0.1790(5) 0.3048(3) 0.0226(12) Uani 1 1 d . . . . .
 H39 H 0.746539 0.236466 0.282365 0.027 Uiso 1 1 calc R U . . .
 C48 C 0.3465(5) 0.5050(5) 0.8835(3) 0.0223(12) Uani 1 1 d . . . . .
 H48A H 0.302022 0.455884 0.878070 0.027 Uiso 1 1 calc R U . . .
 H48B H 0.313995 0.573328 0.845444 0.027 Uiso 1 1 calc R U . . .
 C40 C 0.9140(5) 0.0898(5) 0.2584(3) 0.0258(13) Uani 1 1 d . . . . .
 H40 H 0.903903 0.087890 0.204232 0.031 Uiso 1 1 calc R U . . .
 C50 C 0.1785(5) 0.6333(6) 0.9857(4) 0.0279(14) Uani 1 1 d . . . . .
 H50A H 0.129677 0.588355 0.979945 0.034 Uiso 1 1 calc R U . . .
 H50B H 0.149731 0.702100 0.947898 0.034 Uiso 1 1 calc R U . . .
 C51 C 0.1530(6) 0.6793(6) 1.0690(4) 0.0351(15) Uani 1 1 d . . . . .
 H51A H 0.201479 0.723436 1.075051 0.053 Uiso 1 1 calc R U . . .
 H51B H 0.177763 0.611559 1.106744 0.053 Uiso 1 1 calc R U . . .
 H51C H 0.063370 0.732278 1.078585 0.053 Uiso 1 1 calc R U . . .

loop_
  _atom_site_aniso_label
  _atom_site_aniso_U_11
  _atom_site_aniso_U_22
  _atom_site_aniso_U_33
  _atom_site_aniso_U_23
  _atom_site_aniso_U_13
  _atom_site_aniso_U_12
 S1 0.0141(6) 0.0161(6) 0.0167(6) 0.0000(5) -0.0008(5) -0.0030(5)
 S2 0.0149(6) 0.0155(6) 0.0166(6) 0.0002(5) -0.0020(5) -0.0046(5)
 O1 0.0202(18) 0.0145(18) 0.0158(18) -0.0005(14) -0.0038(15) -0.0043(15)
 O2 0.0190(19) 0.0153(18) 0.0168(19) -0.0028(15) -0.0017(15) -0.0009(15)
 N1 0.016(2) 0.016(2) 0.021(2) -0.0007(18) -0.0008(19) -0.0053(18)
 N2 0.019(2) 0.016(2) 0.015(2) 0.0000(17) -0.0010(17) -0.0058(18)
 C1 0.015(2) 0.020(3) 0.017(3) -0.001(2) 0.000(2) -0.010(2)
 C4 0.013(2) 0.014(2) 0.018(3) 0.000(2) -0.001(2) -0.0040(19)
 C3 0.014(2) 0.016(2) 0.013(2) 0.0017(19) -0.0031(19) -0.004(2)
 C5 0.016(2) 0.016(2) 0.017(2) -0.0030(19) 0.003(2) -0.010(2)
 C2 0.013(2) 0.015(2) 0.019(3) 0.0030(19) -0.0063(19) -0.0033(19)
 C19 0.016(2) 0.020(3) 0.022(3) 0.001(2) -0.004(2) -0.004(2)
 C27 0.021(3) 0.014(2) 0.017(3) 0.001(2) -0.001(2) -0.004(2)
 C7 0.012(2) 0.021(3) 0.019(3) 0.002(2) -0.002(2) -0.005(2)
 C6 0.008(2) 0.010(2) 0.028(3) -0.002(2) -0.002(2) 0.0006(18)
 C13 0.014(2) 0.014(2) 0.022(3) -0.002(2) 0.004(2) -0.006(2)
 C20 0.022(3) 0.020(3) 0.014(3) -0.001(2) -0.005(2) -0.006(2)
 C29 0.029(3) 0.024(3) 0.014(3) 0.002(2) -0.008(2) -0.012(2)
 C18 0.015(2) 0.015(3) 0.022(3) 0.000(2) -0.001(2) -0.001(2)
 C28 0.008(2) 0.018(3) 0.030(3) -0.003(2) -0.003(2) -0.0001(18)
 C12 0.021(3) 0.017(3) 0.021(3) 0.004(2) -0.006(2) -0.005(2)
 C21 0.013(2) 0.019(3) 0.025(3) -0.001(2) 0.001(2) -0.003(2)
 C22 0.020(3) 0.021(3) 0.014(2) -0.005(2) -0.001(2) -0.006(2)
 C30 0.020(3) 0.023(3) 0.022(3) 0.002(2) -0.002(2) -0.010(2)
 C16 0.022(3) 0.020(3) 0.032(3) -0.008(2) 0.007(2) -0.008(2)
 C10 0.022(3) 0.030(3) 0.020(3) -0.006(2) 0.004(2) -0.010(2)
 C11 0.018(3) 0.017(3) 0.030(3) -0.006(2) 0.003(2) -0.003(2)
 C17 0.019(3) 0.021(3) 0.022(3) -0.002(2) 0.000(2) -0.003(2)
 C8 0.020(3) 0.028(3) 0.020(3) -0.003(2) -0.001(2) -0.008(2)
 C24 0.019(3) 0.029(3) 0.025(3) -0.004(2) -0.002(2) -0.011(2)
 C14 0.016(3) 0.024(3) 0.019(3) -0.003(2) -0.003(2) -0.003(2)
 C31 0.021(3) 0.025(3) 0.023(3) 0.000(2) 0.000(2) -0.009(2)
 C32 0.018(3) 0.028(3) 0.014(3) -0.001(2) 0.003(2) -0.003(2)
 C23 0.022(3) 0.021(3) 0.016(3) -0.001(2) 0.000(2) -0.007(2)
 C9 0.023(3) 0.035(3) 0.021(3) -0.001(2) -0.003(2) -0.012(3)
 C15 0.015(3) 0.029(3) 0.023(3) -0.004(2) -0.001(2) -0.004(2)
 C26 0.026(3) 0.052(4) 0.026(3) -0.013(3) 0.004(3) -0.015(3)
 C33 0.023(3) 0.035(3) 0.023(3) -0.006(3) -0.001(2) -0.010(3)
 C34 0.034(4) 0.045(4) 0.026(3) -0.011(3) 0.004(3) -0.014(3)
 C25 0.020(3) 0.033(3) 0.027(3) -0.004(3) -0.002(2) -0.005(2)
 S3 0.0141(6) 0.0165(6) 0.0160(6) -0.0009(5) -0.0007(5) -0.0031(5)
 O3 0.0202(19) 0.0146(18) 0.0143(18) 0.0001(14) -0.0027(15) -0.0016(15)
 N3 0.0100(19) 0.014(2) 0.021(2) -0.0052(17) -0.0005(17) -0.0013(16)
 C35 0.014(2) 0.009(2) 0.017(2) -0.0028(18) 0.0002(19) -0.0009(18)
 C36 0.016(2) 0.013(2) 0.016(2) -0.0039(19) 0.000(2) -0.0031(19)
 C37 0.016(2) 0.018(3) 0.016(2) -0.003(2) 0.003(2) -0.009(2)
 C38 0.015(2) 0.014(2) 0.015(2) -0.0031(19) -0.0018(19) -0.0017(19)
 C44 0.018(2) 0.011(2) 0.015(2) -0.0022(19) -0.002(2) -0.0027(19)
 C46 0.017(2) 0.022(3) 0.013(2) -0.005(2) 0.001(2) -0.006(2)
 C45 0.028(3) 0.018(3) 0.012(2) 0.0010(19) -0.003(2) -0.011(2)
 C43 0.015(2) 0.019(3) 0.020(3) -0.005(2) 0.000(2) -0.005(2)
 C47 0.018(3) 0.024(3) 0.017(3) 0.000(2) -0.003(2) -0.004(2)
 C41 0.014(2) 0.025(3) 0.023(3) -0.006(2) -0.001(2) 0.002(2)
 C42 0.014(2) 0.020(3) 0.025(3) 0.001(2) -0.004(2) -0.002(2)
 C49 0.024(3) 0.023(3) 0.018(3) -0.002(2) -0.002(2) -0.008(2)
 C39 0.014(2) 0.024(3) 0.024(3) -0.001(2) -0.003(2) -0.003(2)
 C48 0.016(3) 0.029(3) 0.017(3) -0.003(2) -0.004(2) -0.005(2)
 C40 0.025(3) 0.029(3) 0.015(2) -0.011(2) 0.007(2) -0.005(2)
 C50 0.020(3) 0.034(3) 0.025(3) -0.010(3) 0.005(2) -0.009(3)
 C51 0.026(3) 0.038(4) 0.031(3) -0.012(3) 0.007(3) -0.005(3)

_geom_special_details
;
 All esds (except the esd in the dihedral angle between two l.s. planes)
 are estimated using the full covariance matrix.  The cell esds are taken
 into account individually in the estimation of esds in distances, angles
 and torsion angles; correlations between esds in cell parameters are only
 used when they are defined by crystal symmetry.  An approximate (isotropic)
 treatment of cell esds is used for estimating esds involving l.s. planes.
;
loop_
  _geom_bond_atom_site_label_1
  _geom_bond_atom_site_label_2
  _geom_bond_distance
  _geom_bond_site_symmetry_2
  _geom_bond_publ_flag
 S1 C1 1.735(5) . ?
 S1 C3 1.734(5) . ?
 S2 C4 1.727(5) . ?
 S2 C6 1.739(5) . ?
 O1 C2 1.345(6) . ?
 O1 C19 1.449(6) . ?
 O2 C5 1.360(6) . ?
 O2 C27 1.445(6) . ?
 N1 C3 1.319(7) . ?
 N1 C2 1.360(7) . ?
 N2 C5 1.358(7) . ?
 N2 C6 1.309(7) . ?
 C1 C4 1.435(5) . ?
 C1 C2 1.397(7) . ?
 C4 C5 1.373(7) . ?
 C3 C7 1.457(7) . ?
 C19 H19A 0.9900 . ?
 C19 H19B 0.9900 . ?
 C19 C20 1.515(7) . ?
 C27 H27A 0.9900 . ?
 C27 H27B 0.9900 . ?
 C27 C28 1.506(7) . ?
 C7 C12 1.399(7) . ?
 C7 C8 1.397(8) . ?
 C6 C13 1.468(7) . ?
 C13 C18 1.396(7) . ?
 C13 C14 1.401(7) . ?
 C20 H20A 0.9900 . ?
 C20 H20B 0.9900 . ?
 C20 C21 1.525(7) . ?
 C29 H29A 0.9900 . ?
 C29 H29B 0.9900 . ?
 C29 C28 1.529(7) . ?
 C29 C30 1.527(7) . ?
 C18 H18 0.9500 . ?
 C18 C17 1.394(7) . ?
 C28 H28A 0.9900 . ?
 C28 H28B 0.9900 . ?
 C12 H12 0.9500 . ?
 C12 C11 1.388(7) . ?
 C21 H21A 0.9900 . ?
 C21 H21B 0.9900 . ?
 C21 C22 1.517(7) . ?
 C22 H22A 0.9900 . ?
 C22 H22B 0.9900 . ?
 C22 C23 1.527(7) . ?
 C30 H30A 0.9900 . ?
 C30 H30B 0.9900 . ?
 C30 C31 1.526(8) . ?
 C16 H16 0.9500 . ?
 C16 C17 1.394(8) . ?
 C16 C15 1.384(8) . ?
 C10 H10 0.9500 . ?
 C10 C11 1.390(8) . ?
 C10 C9 1.382(8) . ?
 C11 H11 0.9500 . ?
 C17 H17 0.9500 . ?
 C8 H8 0.9500 . ?
 C8 C9 1.384(8) . ?
 C24 H24A 0.9900 . ?
 C24 H24B 0.9900 . ?
 C24 C23 1.524(8) . ?
 C24 C25 1.528(8) . ?
 C14 H14 0.9500 . ?
 C14 C15 1.382(7) . ?
 C31 H31A 0.9900 . ?
 C31 H31B 0.9900 . ?
 C31 C32 1.521(7) . ?
 C32 H32A 0.9900 . ?
 C32 H32B 0.9900 . ?
 C32 C33 1.521(8) . ?
 C23 H23A 0.9900 . ?
 C23 H23B 0.9900 . ?
 C9 H9 0.9500 . ?
 C15 H15 0.9500 . ?
 C26 H26A 0.9800 . ?
 C26 H26B 0.9800 . ?
 C26 H26C 0.9800 . ?
 C26 C25 1.518(8) . ?
 C33 H33A 0.9900 . ?
 C33 H33B 0.9900 . ?
 C33 C34 1.529(8) . ?
 C34 H34A 0.9800 . ?
 C34 H34B 0.9800 . ?
 C34 H34C 0.9800 . ?
 C25 H25A 0.9900 . ?
 C25 H25B 0.9900 . ?
 S3 C35 1.730(5) . ?
 S3 C37 1.722(5) . ?
 O3 C36 1.361(6) . ?
 O3 C44 1.444(6) . ?
 N3 C36 1.361(6) . ?
 N3 C37 1.321(7) . ?
 C35 C35 1.445(9) 2_666 ?
 C35 C36 1.369(7) . ?
 C37 C38 1.472(7) . ?
 C38 C43 1.382(7) . ?
 C38 C39 1.405(7) . ?
 C44 H44A 0.9900 . ?
 C44 H44B 0.9900 . ?
 C44 C45 1.525(7) . ?
 C46 H46A 0.9900 . ?
 C46 H46B 0.9900 . ?
 C46 C45 1.513(7) . ?
 C46 C47 1.525(7) . ?
 C45 H45A 0.9900 . ?
 C45 H45B 0.9900 . ?
 C43 H43 0.9500 . ?
 C43 C42 1.395(7) . ?
 C47 H47A 0.9900 . ?
 C47 H47B 0.9900 . ?
 C47 C48 1.521(7) . ?
 C41 H41 0.9500 . ?
 C41 C42 1.391(7) . ?
 C41 C40 1.383(8) . ?
 C42 H42 0.9500 . ?
 C49 H49A 0.9900 . ?
 C49 H49B 0.9900 . ?
 C49 C48 1.523(7) . ?
 C49 C50 1.525(8) . ?
 C39 H39 0.9500 . ?
 C39 C40 1.402(7) . ?
 C48 H48A 0.9900 . ?
 C48 H48B 0.9900 . ?
 C40 H40 0.9500 . ?
 C50 H50A 0.9900 . ?
 C50 H50B 0.9900 . ?
 C50 C51 1.527(8) . ?
 C51 H51A 0.9800 . ?
 C51 H51B 0.9800 . ?
 C51 H51C 0.9800 . ?

loop_
  _geom_angle_atom_site_label_1
  _geom_angle_atom_site_label_2
  _geom_angle_atom_site_label_3
  _geom_angle
  _geom_angle_site_symmetry_1
  _geom_angle_site_symmetry_3
  _geom_angle_publ_flag
 C3 S1 C1 90.4(2) . . ?
 C4 S2 C6 89.9(3) . . ?
 C2 O1 C19 115.7(4) . . ?
 C5 O2 C27 116.2(4) . . ?
 C3 N1 C2 110.9(4) . . ?
 C6 N2 C5 110.0(4) . . ?
 C4 C1 S1 123.8(3) . . ?
 C2 C1 S1 107.7(4) . . ?
 C2 C1 C4 128.5(4) . . ?
 C1 C4 S2 123.8(3) . . ?
 C5 C4 S2 107.7(4) . . ?
 C5 C4 C1 128.5(4) . . ?
 N1 C3 S1 114.3(4) . . ?
 N1 C3 C7 123.9(5) . . ?
 C7 C3 S1 121.8(4) . . ?
 O2 C5 C4 121.3(5) . . ?
 N2 C5 O2 120.7(5) . . ?
 N2 C5 C4 118.0(5) . . ?
 O1 C2 N1 122.5(4) . . ?
 O1 C2 C1 120.7(4) . . ?
 N1 C2 C1 116.8(5) . . ?
 O1 C19 H19A 110.4 . . ?
 O1 C19 H19B 110.4 . . ?
 O1 C19 C20 106.6(4) . . ?
 H19A C19 H19B 108.6 . . ?
 C20 C19 H19A 110.4 . . ?
 C20 C19 H19B 110.4 . . ?
 O2 C27 H27A 110.2 . . ?
 O2 C27 H27B 110.2 . . ?
 O2 C27 C28 107.4(4) . . ?
 H27A C27 H27B 108.5 . . ?
 C28 C27 H27A 110.2 . . ?
 C28 C27 H27B 110.2 . . ?
 C12 C7 C3 119.3(5) . . ?
 C8 C7 C3 122.3(5) . . ?
 C8 C7 C12 118.4(5) . . ?
 N2 C6 S2 114.4(4) . . ?
 N2 C6 C13 124.1(5) . . ?
 C13 C6 S2 121.4(4) . . ?
 C18 C13 C6 118.8(5) . . ?
 C18 C13 C14 118.8(5) . . ?
 C14 C13 C6 122.4(5) . . ?
 C19 C20 H20A 108.6 . . ?
 C19 C20 H20B 108.6 . . ?
 C19 C20 C21 114.8(4) . . ?
 H20A C20 H20B 107.5 . . ?
 C21 C20 H20A 108.6 . . ?
 C21 C20 H20B 108.6 . . ?
 H29A C29 H29B 107.7 . . ?
 C28 C29 H29A 108.9 . . ?
 C28 C29 H29B 108.9 . . ?
 C30 C29 H29A 108.9 . . ?
 C30 C29 H29B 108.9 . . ?
 C30 C29 C28 113.5(4) . . ?
 C13 C18 H18 119.6 . . ?
 C13 C18 C17 120.7(5) . . ?
 C17 C18 H18 119.6 . . ?
 C27 C28 C29 113.8(4) . . ?
 C27 C28 H28A 108.8 . . ?
 C27 C28 H28B 108.8 . . ?
 C29 C28 H28A 108.8 . . ?
 C29 C28 H28B 108.8 . . ?
 H28A C28 H28B 107.7 . . ?
 C7 C12 H12 119.5 . . ?
 C11 C12 C7 121.1(5) . . ?
 C11 C12 H12 119.5 . . ?
 C20 C21 H21A 108.9 . . ?
 C20 C21 H21B 108.9 . . ?
 H21A C21 H21B 107.7 . . ?
 C22 C21 C20 113.5(4) . . ?
 C22 C21 H21A 108.9 . . ?
 C22 C21 H21B 108.9 . . ?
 C21 C22 H22A 109.0 . . ?
 C21 C22 H22B 109.0 . . ?
 C21 C22 C23 112.9(4) . . ?
 H22A C22 H22B 107.8 . . ?
 C23 C22 H22A 109.0 . . ?
 C23 C22 H22B 109.0 . . ?
 C29 C30 H30A 108.8 . . ?
 C29 C30 H30B 108.8 . . ?
 H30A C30 H30B 107.7 . . ?
 C31 C30 C29 113.7(5) . . ?
 C31 C30 H30A 108.8 . . ?
 C31 C30 H30B 108.8 . . ?
 C17 C16 H16 120.0 . . ?
 C15 C16 H16 120.0 . . ?
 C15 C16 C17 119.9(5) . . ?
 C11 C10 H10 120.1 . . ?
 C9 C10 H10 120.1 . . ?
 C9 C10 C11 119.7(5) . . ?
 C12 C11 C10 119.6(5) . . ?
 C12 C11 H11 120.2 . . ?
 C10 C11 H11 120.2 . . ?
 C18 C17 H17 120.2 . . ?
 C16 C17 C18 119.5(5) . . ?
 C16 C17 H17 120.2 . . ?
 C7 C8 H8 119.8 . . ?
 C9 C8 C7 120.4(5) . . ?
 C9 C8 H8 119.8 . . ?
 H24A C24 H24B 107.7 . . ?
 C23 C24 H24A 108.8 . . ?
 C23 C24 H24B 108.8 . . ?
 C23 C24 C25 113.8(5) . . ?
 C25 C24 H24A 108.8 . . ?
 C25 C24 H24B 108.8 . . ?
 C13 C14 H14 119.8 . . ?
 C15 C14 C13 120.4(5) . . ?
 C15 C14 H14 119.8 . . ?
 C30 C31 H31A 108.8 . . ?
 C30 C31 H31B 108.8 . . ?
 C30 C31 C32 113.9(5) . . ?
 H31A C31 H31B 107.7 . . ?
 C32 C31 H31A 108.8 . . ?
 C32 C31 H31B 108.8 . . ?
 C31 C32 H32A 108.8 . . ?
 C31 C32 H32B 108.8 . . ?
 H32A C32 H32B 107.7 . . ?
 C33 C32 C31 113.9(5) . . ?
 C33 C32 H32A 108.8 . . ?
 C33 C32 H32B 108.8 . . ?
 C22 C23 H23A 109.0 . . ?
 C22 C23 H23B 109.0 . . ?
 C24 C23 C22 112.9(5) . . ?
 C24 C23 H23A 109.0 . . ?
 C24 C23 H23B 109.0 . . ?
 H23A C23 H23B 107.8 . . ?
 C10 C9 C8 120.8(5) . . ?
 C10 C9 H9 119.6 . . ?
 C8 C9 H9 119.6 . . ?
 C16 C15 H15 119.7 . . ?
 C14 C15 C16 120.6(5) . . ?
 C14 C15 H15 119.7 . . ?
 H26A C26 H26B 109.5 . . ?
 H26A C26 H26C 109.5 . . ?
 H26B C26 H26C 109.5 . . ?
 C25 C26 H26A 109.5 . . ?
 C25 C26 H26B 109.5 . . ?
 C25 C26 H26C 109.5 . . ?
 C32 C33 H33A 108.9 . . ?
 C32 C33 H33B 108.9 . . ?
 C32 C33 C34 113.3(5) . . ?
 H33A C33 H33B 107.7 . . ?
 C34 C33 H33A 108.9 . . ?
 C34 C33 H33B 108.9 . . ?
 C33 C34 H34A 109.5 . . ?
 C33 C34 H34B 109.5 . . ?
 C33 C34 H34C 109.5 . . ?
 H34A C34 H34B 109.5 . . ?
 H34A C34 H34C 109.5 . . ?
 H34B C34 H34C 109.5 . . ?
 C24 C25 H25A 109.0 . . ?
 C24 C25 H25B 109.0 . . ?
 C26 C25 C24 112.9(5) . . ?
 C26 C25 H25A 109.0 . . ?
 C26 C25 H25B 109.0 . . ?
 H25A C25 H25B 107.8 . . ?
 C37 S3 C35 90.2(2) . . ?
 C36 O3 C44 116.0(4) . . ?
 C37 N3 C36 109.4(4) . . ?
 C35 C35 S3 123.7(5) 2_666 . ?
 C36 C35 S3 107.6(3) . . ?
 C36 C35 C35 128.7(6) . 2_666 ?
 O3 C36 N3 120.8(4) . . ?
 O3 C36 C35 121.2(4) . . ?
 N3 C36 C35 118.0(5) . . ?
 N3 C37 S3 114.7(4) . . ?
 N3 C37 C38 122.5(5) . . ?
 C38 C37 S3 122.7(4) . . ?
 C43 C38 C37 119.9(5) . . ?
 C43 C38 C39 119.4(5) . . ?
 C39 C38 C37 120.6(5) . . ?
 O3 C44 H44A 110.3 . . ?
 O3 C44 H44B 110.3 . . ?
 O3 C44 C45 107.1(4) . . ?
 H44A C44 H44B 108.6 . . ?
 C45 C44 H44A 110.3 . . ?
 C45 C44 H44B 110.3 . . ?
 H46A C46 H46B 107.8 . . ?
 C45 C46 H46A 109.0 . . ?
 C45 C46 H46B 109.0 . . ?
 C45 C46 C47 113.1(4) . . ?
 C47 C46 H46A 109.0 . . ?
 C47 C46 H46B 109.0 . . ?
 C44 C45 H45A 108.7 . . ?
 C44 C45 H45B 108.7 . . ?
 C46 C45 C44 114.4(4) . . ?
 C46 C45 H45A 108.7 . . ?
 C46 C45 H45B 108.7 . . ?
 H45A C45 H45B 107.6 . . ?
 C38 C43 H43 119.9 . . ?
 C38 C43 C42 120.2(5) . . ?
 C42 C43 H43 119.9 . . ?
 C46 C47 H47A 108.9 . . ?
 C46 C47 H47B 108.9 . . ?
 H47A C47 H47B 107.7 . . ?
 C48 C47 C46 113.3(4) . . ?
 C48 C47 H47A 108.9 . . ?
 C48 C47 H47B 108.9 . . ?
 C42 C41 H41 120.3 . . ?
 C40 C41 H41 120.3 . . ?
 C40 C41 C42 119.3(5) . . ?
 C43 C42 H42 119.6 . . ?
 C41 C42 C43 120.8(5) . . ?
 C41 C42 H42 119.6 . . ?
 H49A C49 H49B 107.7 . . ?
 C48 C49 H49A 108.8 . . ?
 C48 C49 H49B 108.8 . . ?
 C50 C49 H49A 108.8 . . ?
 C50 C49 H49B 108.8 . . ?
 C50 C49 C48 113.7(5) . . ?
 C38 C39 H39 120.1 . . ?
 C40 C39 C38 119.8(5) . . ?
 C40 C39 H39 120.1 . . ?
 C47 C48 C49 113.3(4) . . ?
 C47 C48 H48A 108.9 . . ?
 C47 C48 H48B 108.9 . . ?
 C49 C48 H48A 108.9 . . ?
 C49 C48 H48B 108.9 . . ?
 H48A C48 H48B 107.7 . . ?
 C41 C40 C39 120.4(5) . . ?
 C41 C40 H40 119.8 . . ?
 C39 C40 H40 119.8 . . ?
 C49 C50 H50A 109.2 . . ?
 C49 C50 H50B 109.2 . . ?
 C49 C50 C51 112.2(5) . . ?
 H50A C50 H50B 107.9 . . ?
 C51 C50 H50A 109.2 . . ?
 C51 C50 H50B 109.2 . . ?
 C50 C51 H51A 109.5 . . ?
 C50 C51 H51B 109.5 . . ?
 C50 C51 H51C 109.5 . . ?
 H51A C51 H51B 109.5 . . ?
 H51A C51 H51C 109.5 . . ?
 H51B C51 H51C 109.5 . . ?

loop_
  _geom_torsion_atom_site_label_1
  _geom_torsion_atom_site_label_2
  _geom_torsion_atom_site_label_3
  _geom_torsion_atom_site_label_4
  _geom_torsion
  _geom_torsion_site_symmetry_1
  _geom_torsion_site_symmetry_2
  _geom_torsion_site_symmetry_3
  _geom_torsion_site_symmetry_4
  _geom_torsion_publ_flag
 S1 C1 C4 S2 -179.9(3) . . . . ?
 S1 C1 C4 C5 -0.7(6) . . . . ?
 S1 C1 C2 O1 179.3(4) . . . . ?
 S1 C1 C2 N1 0.1(6) . . . . ?
 S1 C3 C7 C12 171.7(4) . . . . ?
 S1 C3 C7 C8 -9.2(8) . . . . ?
 S2 C4 C5 O2 -179.2(4) . . . . ?
 S2 C4 C5 N2 -0.3(6) . . . . ?
 S2 C6 C13 C18 -171.3(4) . . . . ?
 S2 C6 C13 C14 8.1(7) . . . . ?
 O1 C19 C20 C21 59.1(6) . . . . ?
 O2 C27 C28 C29 -59.4(6) . . . . ?
 N1 C3 C7 C12 -7.3(8) . . . . ?
 N1 C3 C7 C8 171.8(5) . . . . ?
 N2 C6 C13 C18 8.6(8) . . . . ?
 N2 C6 C13 C14 -172.0(5) . . . . ?
 C1 S1 C3 N1 0.1(4) . . . . ?
 C1 S1 C3 C7 -179.1(5) . . . . ?
 C1 C4 C5 O2 1.5(8) . . . . ?
 C1 C4 C5 N2 -179.7(4) . . . . ?
 C4 S2 C6 N2 -0.3(4) . . . . ?
 C4 S2 C6 C13 179.6(4) . . . . ?
 C4 C1 C2 O1 -1.2(7) . . . . ?
 C4 C1 C2 N1 179.7(4) . . . . ?
 C3 S1 C1 C4 -179.7(4) . . . . ?
 C3 S1 C1 C2 -0.1(4) . . . . ?
 C3 N1 C2 O1 -179.2(4) . . . . ?
 C3 N1 C2 C1 -0.1(7) . . . . ?
 C3 C7 C12 C11 178.5(5) . . . . ?
 C3 C7 C8 C9 -178.5(5) . . . . ?
 C5 O2 C27 C28 -179.6(4) . . . . ?
 C5 N2 C6 S2 0.1(6) . . . . ?
 C5 N2 C6 C13 -179.7(5) . . . . ?
 C2 O1 C19 C20 179.7(4) . . . . ?
 C2 N1 C3 S1 0.0(6) . . . . ?
 C2 N1 C3 C7 179.1(5) . . . . ?
 C2 C1 C4 S2 0.6(6) . . . . ?
 C2 C1 C4 C5 179.8(6) . . . . ?
 C19 O1 C2 N1 -22.8(7) . . . . ?
 C19 O1 C2 C1 158.2(5) . . . . ?
 C19 C20 C21 C22 -178.4(5) . . . . ?
 C27 O2 C5 N2 23.3(6) . . . . ?
 C27 O2 C5 C4 -157.9(5) . . . . ?
 C7 C12 C11 C10 0.4(8) . . . . ?
 C7 C8 C9 C10 -0.3(9) . . . . ?
 C6 S2 C4 C1 179.7(4) . . . . ?
 C6 S2 C4 C5 0.3(4) . . . . ?
 C6 N2 C5 O2 179.0(4) . . . . ?
 C6 N2 C5 C4 0.1(6) . . . . ?
 C6 C13 C18 C17 -178.3(5) . . . . ?
 C6 C13 C14 C15 179.7(5) . . . . ?
 C13 C18 C17 C16 -2.2(8) . . . . ?
 C13 C14 C15 C16 -0.6(9) . . . . ?
 C20 C21 C22 C23 171.4(5) . . . . ?
 C29 C30 C31 C32 178.1(5) . . . . ?
 C18 C13 C14 C15 -0.9(8) . . . . ?
 C28 C29 C30 C31 -171.0(5) . . . . ?
 C12 C7 C8 C9 0.6(8) . . . . ?
 C21 C22 C23 C24 -178.7(5) . . . . ?
 C30 C29 C28 C27 178.0(5) . . . . ?
 C30 C31 C32 C33 -177.0(5) . . . . ?
 C11 C10 C9 C8 0.0(9) . . . . ?
 C17 C16 C15 C14 0.6(9) . . . . ?
 C8 C7 C12 C11 -0.7(8) . . . . ?
 C14 C13 C18 C17 2.2(8) . . . . ?
 C31 C32 C33 C34 -179.5(5) . . . . ?
 C23 C24 C25 C26 179.5(5) . . . . ?
 C9 C10 C11 C12 -0.1(9) . . . . ?
 C15 C16 C17 C18 0.7(8) . . . . ?
 C25 C24 C23 C22 177.1(5) . . . . ?
 S3 C35 C36 O3 178.5(4) . . . . ?
 S3 C35 C36 N3 0.3(6) . . . . ?
 S3 C37 C38 C43 171.5(4) . . . . ?
 S3 C37 C38 C39 -10.3(7) . . . . ?
 O3 C44 C45 C46 59.2(6) . . . . ?
 N3 C37 C38 C43 -6.8(8) . . . . ?
 N3 C37 C38 C39 171.4(5) . . . . ?
 C35 S3 C37 N3 -0.1(4) . . . . ?
 C35 S3 C37 C38 -178.5(5) . . . . ?
 C35 C35 C36 O3 -1.7(10) 2_666 . . . ?
 C35 C35 C36 N3 -179.9(7) 2_666 . . . ?
 C36 O3 C44 C45 -179.1(4) . . . . ?
 C36 N3 C37 S3 0.3(6) . . . . ?
 C36 N3 C37 C38 178.6(5) . . . . ?
 C37 S3 C35 C35 -179.9(6) . . . 2_666 ?
 C37 S3 C35 C36 -0.1(4) . . . . ?
 C37 N3 C36 O3 -178.5(4) . . . . ?
 C37 N3 C36 C35 -0.4(7) . . . . ?
 C37 C38 C43 C42 178.3(5) . . . . ?
 C37 C38 C39 C40 -178.5(5) . . . . ?
 C38 C43 C42 C41 -0.7(8) . . . . ?
 C38 C39 C40 C41 1.1(9) . . . . ?
 C44 O3 C36 N3 -23.9(7) . . . . ?
 C44 O3 C36 C35 157.9(5) . . . . ?
 C46 C47 C48 C49 -178.7(5) . . . . ?
 C45 C46 C47 C48 171.3(5) . . . . ?
 C43 C38 C39 C40 -0.3(9) . . . . ?
 C47 C46 C45 C44 -177.9(4) . . . . ?
 C42 C41 C40 C39 -1.6(9) . . . . ?
 C39 C38 C43 C42 0.1(8) . . . . ?
 C48 C49 C50 C51 -179.9(5) . . . . ?
 C40 C41 C42 C43 1.4(9) . . . . ?
 C50 C49 C48 C47 176.8(5) . . . . ?

_shelx_res_file
;
TITL mo_yw191_1_abs in P-1 #2
    mo_yw191_1_abs.res
    created by SHELXL-2018/3 at 02:18:59 on 14-Jun-2023
CELL 0.71073 11.9573 12.529 17.1262 86.016 84.547 63.378
ZERR 4 0.0032 0.0037 0.0057 0.007 0.007 0.009
LATT 1
SFAC C H N O S
UNIT 102 132 6 6 6

L.S. 200
PLAN  10
SIZE 0.05 0.05 0.4
TEMP -173.3
CONF
BOND
MORE -1
BOND $H
fmap 2
acta
OMIT -2 63.7
OMIT 1 0 0
OMIT -3 -6 5
OMIT -4 -6 8
OMIT -4 -6 9
OMIT 4 6 6
OMIT 0 6 2
OMIT 5 6 6
OMIT 0 6 3
OMIT 10 10 0
OMIT 0 -6 9
REM <olex2.extras>
REM <HklSrc "%.\\mo_yw191_1_abs.hkl">
REM </olex2.extras>

WGHT    0.070500    0.867600
EXTI    0.002058
FVAR       0.33582
S1    5    0.610200    0.727014    0.397769    11.00000    0.01408    0.01611 =
         0.01669   -0.00002   -0.00085   -0.00303
S2    5    0.389715    0.939744    0.602299    11.00000    0.01487    0.01547 =
         0.01662    0.00015   -0.00197   -0.00459
O1    4    0.623765    0.721227    0.620942    11.00000    0.02018    0.01447 =
         0.01581   -0.00050   -0.00379   -0.00432
O2    4    0.375972    0.945458    0.379514    11.00000    0.01901    0.01528 =
         0.01683   -0.00282   -0.00173   -0.00092
N1    3    0.741884    0.605811    0.511792    11.00000    0.01602    0.01571 =
         0.02120   -0.00070   -0.00078   -0.00528
N2    3    0.258432    1.060583    0.488133    11.00000    0.01872    0.01564 =
         0.01541    0.00004   -0.00096   -0.00579
C1    1    0.556320    0.780262    0.491582    11.00000    0.01452    0.01974 =
         0.01727   -0.00136    0.00049   -0.01025
C4    1    0.443114    0.886741    0.508889    11.00000    0.01315    0.01427 =
         0.01829   -0.00036   -0.00146   -0.00398
C3    1    0.738574    0.607008    0.434949    11.00000    0.01433    0.01641 =
         0.01328    0.00170   -0.00310   -0.00447
C5    1    0.359634    0.964566    0.457866    11.00000    0.01623    0.01584 =
         0.01719   -0.00303    0.00258   -0.01032
C2    1    0.641354    0.701265    0.543531    11.00000    0.01262    0.01456 =
         0.01864    0.00295   -0.00631   -0.00333
C19   1    0.686726    0.617336    0.671514    11.00000    0.01571    0.02021 =
         0.02218    0.00107   -0.00441   -0.00421
AFIX  23
H19A  2    0.778542    0.581460    0.658919    11.00000   -1.20000
H19B  2    0.657249    0.556510    0.664616    11.00000   -1.20000
AFIX   0
C27   1    0.313610    1.049186    0.329085    11.00000    0.02118    0.01369 =
         0.01730    0.00070   -0.00140   -0.00409
AFIX  23
H27A  2    0.343939    1.109397    0.335959    11.00000   -1.20000
H27B  2    0.221894    1.085749    0.342172    11.00000   -1.20000
AFIX   0
C7    1    0.834341    0.517273    0.384175    11.00000    0.01238    0.02130 =
         0.01922    0.00199   -0.00206   -0.00531
C6    1    0.261209    1.059640    0.564437    11.00000    0.00798    0.01029 =
         0.02818   -0.00170   -0.00174    0.00059
C13   1    0.165399    1.150533    0.615556    11.00000    0.01359    0.01363 =
         0.02178   -0.00159    0.00353   -0.00633
C20   1    0.654846    0.660277    0.754924    11.00000    0.02223    0.01979 =
         0.01429   -0.00121   -0.00461   -0.00645
AFIX  23
H20A  2    0.688771    0.718097    0.760702    11.00000   -1.20000
H20B  2    0.697576    0.591266    0.790994    11.00000   -1.20000
AFIX   0
C29   1    0.483372    0.949516    0.220675    11.00000    0.02888    0.02414 =
         0.01434    0.00221   -0.00794   -0.01171
AFIX  23
H29A  2    0.516841    1.008112    0.224814    11.00000   -1.20000
H29B  2    0.526928    0.881567    0.257306    11.00000   -1.20000
AFIX   0
C18   1    0.055999    1.235257    0.583533    11.00000    0.01547    0.01533 =
         0.02204   -0.00027   -0.00068   -0.00104
AFIX  43
H18   2    0.044131    1.231665    0.529888    11.00000   -1.20000
AFIX   0
C28   1    0.343212    1.008166    0.245803    11.00000    0.00843    0.01767 =
         0.03028   -0.00309   -0.00300   -0.00014
AFIX  23
H28A  2    0.300168    1.077758    0.210221    11.00000   -1.20000
H28B  2    0.309216    0.950466    0.239795    11.00000   -1.20000
AFIX   0
C12   1    0.943852    0.431332    0.415846    11.00000    0.02101    0.01734 =
         0.02075    0.00351   -0.00563   -0.00453
AFIX  43
H12   2    0.955370    0.433706    0.469711    11.00000   -1.20000
AFIX   0
C21   1    0.515091    0.719218    0.780105    11.00000    0.01341    0.01875 =
         0.02496   -0.00062    0.00105   -0.00324
AFIX  23
H21A  2    0.471669    0.787161    0.743439    11.00000   -1.20000
H21B  2    0.481315    0.660833    0.776066    11.00000   -1.20000
AFIX   0
C22   1    0.485959    0.764245    0.863092    11.00000    0.01988    0.02104 =
         0.01445   -0.00481   -0.00126   -0.00552
AFIX  23
H22A  2    0.530482    0.812957    0.869579    11.00000   -1.20000
H22B  2    0.518013    0.695023    0.900454    11.00000   -1.20000
AFIX   0
C30   1    0.512871    0.904343    0.137070    11.00000    0.02029    0.02334 =
         0.02160    0.00177   -0.00248   -0.01001
AFIX  23
H30A  2    0.467838    0.856115    0.130527    11.00000   -1.20000
H30B  2    0.480795    0.973816    0.099905    11.00000   -1.20000
AFIX   0
C16   1   -0.020342    1.327764    0.708815    11.00000    0.02176    0.01988 =
         0.03159   -0.00825    0.00742   -0.00792
AFIX  43
H16   2   -0.083047    1.388136    0.740627    11.00000   -1.20000
AFIX   0
C10   1    1.019833    0.339369    0.290906    11.00000    0.02159    0.03015 =
         0.02004   -0.00563    0.00408   -0.00999
AFIX  43
H10   2    1.082488    0.279052    0.259035    11.00000   -1.20000
AFIX   0
C11   1    1.035905    0.342696    0.369872    11.00000    0.01761    0.01721 =
         0.02951   -0.00615    0.00294   -0.00295
AFIX  43
H11   2    1.109509    0.284605    0.392253    11.00000   -1.20000
AFIX   0
C17   1   -0.036016    1.325079    0.629452    11.00000    0.01857    0.02128 =
         0.02209   -0.00247    0.00005   -0.00307
AFIX  43
H17   2   -0.108877    1.384034    0.606821    11.00000   -1.20000
AFIX   0
C8    1    0.820225    0.512656    0.304635    11.00000    0.02021    0.02827 =
         0.01978   -0.00263   -0.00094   -0.00808
AFIX  43
H8    2    0.747019    0.570554    0.281763    11.00000   -1.20000
AFIX   0
C24   1    0.316801    0.886923    0.965947    11.00000    0.01892    0.02944 =
         0.02532   -0.00394   -0.00195   -0.01076
AFIX  23
H24A  2    0.364900    0.932450    0.971951    11.00000   -1.20000
H24B  2    0.345657    0.818491    1.004058    11.00000   -1.20000
AFIX   0
C14   1    0.179208    1.154747    0.695419    11.00000    0.01582    0.02412 =
         0.01878   -0.00327   -0.00272   -0.00326
AFIX  43
H14   2    0.252572    1.097062    0.718250    11.00000   -1.20000
AFIX   0
C31   1    0.652440    0.828876    0.115942    11.00000    0.02093    0.02466 =
         0.02310   -0.00002   -0.00035   -0.00895
AFIX  23
H31A  2    0.685085    0.760929    0.154219    11.00000   -1.20000
H31B  2    0.697041    0.878002    0.120832    11.00000   -1.20000
AFIX   0
C32   1    0.681951    0.780350    0.033613    11.00000    0.01830    0.02796 =
         0.01430   -0.00121    0.00261   -0.00270
AFIX  23
H32A  2    0.633768    0.734850    0.027780    11.00000   -1.20000
H32B  2    0.653445    0.848384   -0.004810    11.00000   -1.20000
AFIX   0
C23   1    0.345881    0.839238    0.883224    11.00000    0.02245    0.02078 =
         0.01646   -0.00072   -0.00048   -0.00657
AFIX  23
H23A  2    0.313410    0.907385    0.845080    11.00000   -1.20000
H23B  2    0.301617    0.789915    0.877960    11.00000   -1.20000
AFIX   0
C9    1    0.912302    0.424193    0.258949    11.00000    0.02268    0.03476 =
         0.02055   -0.00078   -0.00316   -0.01219
AFIX  43
H9    2    0.901459    0.421750    0.204974    11.00000   -1.20000
AFIX   0
C15   1    0.086699    1.242352    0.741182    11.00000    0.01512    0.02901 =
         0.02258   -0.00428   -0.00135   -0.00450
AFIX  43
H15   2    0.096667    1.243973    0.795395    11.00000   -1.20000
AFIX   0
C26   1    0.150995    1.012966    1.068784    11.00000    0.02619    0.05236 =
         0.02588   -0.01338    0.00419   -0.01471
AFIX 137
H26A  2    0.062663    1.071033    1.076466    11.00000   -1.50000
H26B  2    0.204395    1.051398    1.076875    11.00000   -1.50000
H26C  2    0.168647    0.945853    1.106509    11.00000   -1.50000
AFIX   0
C33   1    0.820317    0.699861    0.014158    11.00000    0.02311    0.03507 =
         0.02308   -0.00617   -0.00133   -0.01009
AFIX  23
H33A  2    0.848772    0.631270    0.052155    11.00000   -1.20000
H33B  2    0.868738    0.745018    0.020342    11.00000   -1.20000
AFIX   0
C34   1    0.848829    0.652643   -0.068991    11.00000    0.03375    0.04503 =
         0.02602   -0.01075    0.00415   -0.01377
AFIX 137
H34A  2    0.818874    0.719983   -0.106970    11.00000   -1.50000
H34B  2    0.806347    0.602681   -0.074397    11.00000   -1.50000
H34C  2    0.939539    0.605001   -0.078896    11.00000   -1.50000
AFIX   0
C25   1    0.177763    0.967443    0.985903    11.00000    0.01954    0.03292 =
         0.02681   -0.00358   -0.00204   -0.00484
AFIX  23
H25A  2    0.148830    1.036518    0.948294    11.00000   -1.20000
H25B  2    0.129310    0.922324    0.979697    11.00000   -1.20000
AFIX   0

S3    5    0.610437    0.393495    0.397681    11.00000    0.01405    0.01646 =
         0.01596   -0.00088   -0.00073   -0.00308
O3    4    0.624040    0.388286    0.620418    11.00000    0.02017    0.01462 =
         0.01429    0.00010   -0.00266   -0.00158
N3    3    0.741655    0.272331    0.511707    11.00000    0.00999    0.01419 =
         0.02063   -0.00521   -0.00047   -0.00135
C35   1    0.556805    0.446222    0.491333    11.00000    0.01380    0.00850 =
         0.01695   -0.00277    0.00024   -0.00086
C36   1    0.640074    0.368515    0.542097    11.00000    0.01582    0.01284 =
         0.01584   -0.00390    0.00049   -0.00306
C37   1    0.737662    0.274191    0.434764    11.00000    0.01649    0.01777 =
         0.01588   -0.00349    0.00281   -0.00880
C38   1    0.836166    0.183152    0.384630    11.00000    0.01452    0.01441 =
         0.01481   -0.00313   -0.00178   -0.00169
C44   1    0.686084    0.284635    0.670889    11.00000    0.01798    0.01118 =
         0.01451   -0.00224   -0.00248   -0.00271
AFIX  23
H44A  2    0.777951    0.248559    0.658488    11.00000   -1.20000
H44B  2    0.656481    0.224037    0.663551    11.00000   -1.20000
AFIX   0
C46   1    0.515106    0.384986    0.779487    11.00000    0.01653    0.02214 =
         0.01317   -0.00473    0.00099   -0.00644
AFIX  23
H46A  2    0.481534    0.326476    0.775315    11.00000   -1.20000
H46B  2    0.471841    0.452903    0.742770    11.00000   -1.20000
AFIX   0
C45   1    0.653985    0.326749    0.755112    11.00000    0.02767    0.01832 =
         0.01184    0.00101   -0.00329   -0.01057
AFIX  23
H45A  2    0.696456    0.257318    0.790932    11.00000   -1.20000
H45B  2    0.687841    0.384447    0.761500    11.00000   -1.20000
AFIX   0
C43   1    0.943882    0.098649    0.416548    11.00000    0.01510    0.01895 =
         0.02016   -0.00543   -0.00039   -0.00510
AFIX  43
H43   2    0.955128    0.100846    0.470483    11.00000   -1.20000
AFIX   0
C47   1    0.485799    0.430132    0.862949    11.00000    0.01841    0.02412 =
         0.01673   -0.00043   -0.00330   -0.00406
AFIX  23
H47A  2    0.517901    0.360785    0.900211    11.00000   -1.20000
H47B  2    0.530524    0.478653    0.869460    11.00000   -1.20000
AFIX   0
C41   1    1.020842    0.004683    0.290950    11.00000    0.01360    0.02493 =
         0.02348   -0.00573   -0.00102    0.00184
AFIX  43
H41   2    1.083162   -0.056908    0.259753    11.00000   -1.20000
AFIX   0
C42   1    1.036125    0.010163    0.369852    11.00000    0.01390    0.01992 =
         0.02547    0.00105   -0.00428   -0.00204
AFIX  43
H42   2    1.110252   -0.047030    0.392183    11.00000   -1.20000
AFIX   0
C49   1    0.317238    0.552441    0.966198    11.00000    0.02391    0.02335 =
         0.01789   -0.00237   -0.00175   -0.00826
AFIX  23
H49A  2    0.345527    0.483944    1.004271    11.00000   -1.20000
H49B  2    0.365634    0.597589    0.972486    11.00000   -1.20000
AFIX   0
C39   1    0.820403    0.179004    0.304820    11.00000    0.01431    0.02434 =
         0.02368   -0.00119   -0.00297   -0.00334
AFIX  43
H39   2    0.746539    0.236466    0.282365    11.00000   -1.20000
AFIX   0
C48   1    0.346480    0.504998    0.883452    11.00000    0.01629    0.02894 =
         0.01716   -0.00309   -0.00408   -0.00517
AFIX  23
H48A  2    0.302022    0.455884    0.878070    11.00000   -1.20000
H48B  2    0.313995    0.573328    0.845444    11.00000   -1.20000
AFIX   0
C40   1    0.913978    0.089829    0.258394    11.00000    0.02547    0.02924 =
         0.01475   -0.01130    0.00724   -0.00522
AFIX  43
H40   2    0.903903    0.087890    0.204232    11.00000   -1.20000
AFIX   0
C50   1    0.178487    0.633273    0.985706    11.00000    0.02037    0.03427 =
         0.02515   -0.00967    0.00542   -0.00866
AFIX  23
H50A  2    0.129677    0.588355    0.979945    11.00000   -1.20000
H50B  2    0.149731    0.702100    0.947898    11.00000   -1.20000
AFIX   0
C51   1    0.152990    0.679257    1.068983    11.00000    0.02560    0.03806 =
         0.03085   -0.01153    0.00659   -0.00467
AFIX 137
H51A  2    0.201479    0.723436    1.075051    11.00000   -1.50000
H51B  2    0.177763    0.611559    1.106744    11.00000   -1.50000
H51C  2    0.063370    0.732278    1.078585    11.00000   -1.50000
AFIX   0
HKLF 4


REM  mo_yw191_1_abs in P-1 #2
REM wR2 = 0.1902, GooF = S = 1.014, Restrained GooF = 1.014 for all data
REM R1 = 0.0535 for 4690 Fo > 4sig(Fo) and 0.1560 for all 15644 data
REM 545 parameters refined using 0 restraints

END

WGHT      0.0702      0.9552

REM Highest difference peak  0.590,  deepest hole -0.419,  1-sigma level  0.063
Q1    1   0.5000  0.5000  0.5000  10.50000  0.05    0.59
Q2    1   0.4997  0.8338  0.4997  11.00000  0.05    0.58
Q3    1   0.8241  0.5130  0.3482  11.00000  0.05    0.45
Q4    1   0.8256  0.1793  0.3486  11.00000  0.05    0.45
Q5    1   0.1779  1.1536  0.6522  11.00000  0.05    0.45
Q6    1   0.7811  0.5649  0.4065  11.00000  0.05    0.45
Q7    1   0.7824  0.2314  0.4077  11.00000  0.05    0.45
Q8    1   0.2164  1.1021  0.5919  11.00000  0.05    0.44
Q9    1   0.3216  1.0254  0.2885  11.00000  0.05    0.44
Q10   1   0.6771  0.3082  0.7115  11.00000  0.05    0.44
;
_shelx_res_checksum                96288
_shelx_hkl_file
;
  -1   0   0    0.20    0.30
  -1   0   0    0.10    0.20
  -1   0   0    0.00    0.30
  -1   0   0   -0.10    0.40
   1   0   0   -0.20    0.40
  -2   0   0   22.20    3.00
  -2   0   0   19.50    3.00
  -2   0   0   20.70    2.60
  -2   0   0   16.40    2.20
  -2   0   0   28.10    4.00
  -2   0   0   32.70    5.30
  -2   0   0   18.90    2.30
  -2   0   0   13.60    2.40
  -2   0   0   21.50    2.70
   2   0   0   23.70    4.00
   2   0   0   19.50    2.30
   2   0   0   17.70    2.60
   2   0   0   18.70    2.40
   2   0   0   18.00    2.80
   2   0   0   20.10    2.80
   2   0   0   17.30    2.20
   2   0   0   18.90    2.90
  -3   0   0  755.12   39.40
  -3   0   0  775.72   39.90
  -3   0   0  877.41   38.80
  -3   0   0  844.12   39.40
  -3   0   0  813.52   39.20
  -3   0   0  797.72   38.90
  -3   0   0  819.92   38.90
  -3   0   0  790.12   39.70
  -3   0   0  766.62   39.80
   3   0   0  754.62   38.90
   3   0   0  808.62   39.30
   3   0   0  781.42   39.90
   3   0   0  796.42   38.80
   3   0   0  750.42   38.60
   3   0   0  719.13   39.60
   3   0   0  792.92   39.70
   3   0   0  781.42   39.30
   3   0   0  786.62   39.40
   3   0   0  754.02   39.60
  -4   0   0  606.74   31.90
  -4   0   0  648.14   32.50
  -4   0   0  628.04   31.10
  -4   0   0  589.24   31.90
  -4   0   0  605.54   32.50
  -4   0   0  609.44   30.70
  -4   0   0  644.34   31.10
  -4   0   0  584.74   31.30
  -4   0   0  641.44   31.60
   4   0   0  610.34   31.70
   4   0   0  589.34   32.00
   4   0   0  654.23   32.50
   4   0   0  608.54   31.70
   4   0   0  604.34   31.60
   4   0   0  594.44   31.10
   4   0   0  585.84   30.80
   4   0   0  618.44   31.00
   4   0   0  589.64   32.30
  -5   0   0   67.29    5.50
  -5   0   0   71.79    7.20
  -5   0   0   72.89    6.30
  -5   0   0   64.29    7.00
  -5   0   0   61.69    6.30
  -5   0   0   64.59    5.90
  -5   0   0   59.89    7.20
  -5   0   0   71.49    5.40
  -5   0   0   63.29    5.50
   5   0   0   65.59    6.30
   5   0   0   61.39    5.30
   5   0   0   58.59    6.40
   5   0   0   85.09    8.30
   5   0   0   57.99    5.30
   5   0   0   62.79    5.60
   5   0   0   68.79    6.70
   5   0   0   71.89    7.00
   5   0   0   66.59    6.30
   5   0   0   68.09    6.40
  -6   0   0  456.25   27.10
  -6   0   0  523.15   25.10
  -6   0   0  508.05   27.00
  -6   0   0  481.45   26.00
  -6   0   0  527.75   25.50
  -6   0   0  472.95   25.70
  -6   0   0  446.26   26.30
  -6   0   0  458.35   27.30
  -6   0   0  463.95   25.40
   6   0   0  473.65   27.20
   6   0   0  434.86   25.90
   6   0   0  479.35   27.20
   6   0   0  420.56   24.90
   6   0   0  455.85   26.20
   6   0   0  421.16   25.20
   6   0   0  480.65   25.20
   6   0   0  463.65   26.90
   6   0   0  491.75   26.50
  -7   0   0  198.48   14.60
  -7   0   0  203.28   12.70
  -7   0   0  203.18   15.00
  -7   0   0  188.78   13.70
  -7   0   0  175.88   13.60
  -7   0   0  191.58   12.80
  -7   0   0  221.68   13.60
   7   0   0  190.88   14.40
   7   0   0  192.88   14.40
   7   0   0  185.58   13.40
   7   0   0  190.18   14.20
   7   0   0  189.48   13.60
   7   0   0  188.68   13.90
   7   0   0  199.68   12.30
   7   0   0  168.88   12.00
   7   0   0  200.88   14.40
   7   0   0  174.88   13.30
  -8   0   0  121.39    8.50
  -8   0   0  125.69    9.90
  -8   0   0   95.49    8.40
  -8   0   0   98.89    9.40
  -8   0   0  109.89    8.60
  -8   0   0  103.99   10.40
  -8   0   0   92.79    8.60
  -8   0   0  102.19   10.80
  -8   0   0  102.49    9.60
   8   0   0  101.09   10.80
   8   0   0  104.79    9.90
   8   0   0  120.59   12.90
   8   0   0   91.29    8.30
   8   0   0   93.89   10.00
   8   0   0   87.29    8.90
   8   0   0   82.99    8.10
  -9   0   0  543.45   31.80
  -9   0   0  630.94   31.50
  -9   0   0  596.54   31.90
  -9   0   0  567.24   35.10
  -9   0   0  596.74   32.80
  -9   0   0  554.54   33.50
  -9   0   0  567.14   34.60
   9   0   0  561.44   34.60
   9   0   0  539.05   33.20
   9   0   0  584.74   34.80
   9   0   0  542.75   34.40
   9   0   0  567.14   33.40
   9   0   0  591.64   34.70
   9   0   0  548.65   32.90
 -10   0   0   11.50    4.30
 -10   0   0   11.90    5.10
 -10   0   0   19.30    5.00
 -10   0   0   17.20    4.70
 -10   0   0   14.80    6.30
 -10   0   0   18.70    5.70
 -10   0   0   12.80    5.10
  10   0   0   19.40    6.30
  10   0   0   15.80    4.80
  10   0   0   22.90    6.90
  10   0   0    8.80    5.20
  10   0   0   25.80    7.00
  10   0   0   21.10    6.70
  10   0   0   16.50    5.90
 -11   0   0   26.60    6.20
 -11   0   0   20.90    5.90
 -11   0   0   42.70   10.70
 -11   0   0   23.50    6.20
 -11   0   0   17.90    6.80
  11   0   0   16.40    6.40
  11   0   0   16.50    6.50
  11   0   0   20.20    7.20
  11   0   0   17.70    5.30
  11   0   0   21.60    7.70
  11   0   0   31.20    7.90
 -12   0   0   29.00    8.50
 -12   0   0   13.90    6.70
 -12   0   0   47.50    7.80
  12   0   0    4.80    6.60
  12   0   0   23.80    7.20
  12   0   0   23.70    7.80
  12   0   0   22.10    8.40
  12   0   0   26.10    7.50
  12   0   0   26.30    8.40
 -13   0   0    2.60    5.60
 -13   0   0    8.40    5.20
 -13   0   0   13.80    5.40
 -13   0   0   26.30    9.00
  13   0   0    9.20    6.30
  13   0   0    1.50    4.70
  13   0   0   10.10    7.00
  13   0   0    4.50    6.30
 -14   0   0  140.39   17.90
 -14   0   0  174.58   14.30
 -14   0   0  132.09   16.90
  14   0   0  163.88   16.50
  14   0   0  149.88   16.90
  14   0   0  144.19   15.50
  14   0   0  126.39   17.10
  14   0   0  167.18   27.10
 -15   0   0   44.00    8.90
 -15   0   0   -3.60   10.10
  15   0   0   19.20    7.90
  15   0   0    1.90    7.10
  15   0   0   23.30    8.70
 -16   0   0   21.60   12.10
  16   0   0    6.70    8.30
  16   0   0   12.80    8.20
  16   0   0    1.50    8.40
  16   0   0    9.50   10.80
  15  -1   0    6.50    6.90
  15  -1   0    9.30    6.50
  15  -1   0    6.30    8.30
  15  -1   0    3.20    6.50
 -15   1   0    6.50    6.00
 -15   1   0    0.40    5.30
 -15   1   0   -0.60    5.70
 -15   1   0    1.70    9.80
  14  -1   0    3.20    5.60
  14  -1   0   -1.40    5.60
  14  -1   0    6.30    6.90
 -14   1   0   -4.90    7.40
 -14   1   0    2.00    4.40
 -14   1   0    4.20    4.90
 -14   1   0  -11.30    4.80
  13  -1   0    0.20    4.70
  13  -1   0    8.30    6.40
  13  -1   0   -6.80    5.90
  13  -1   0   -5.90    3.90
 -13   1   0   10.10    5.10
 -13   1   0   -1.70    5.70
 -13   1   0   13.60    9.10
  12  -1   0   -4.10    4.20
  12  -1   0   -7.20    6.80
  12  -1   0   -5.10    3.90
  12  -1   0   -4.80    4.40
  12  -1   0   -2.30    4.30
  12  -1   0   -3.80    4.90
 -12   1   0    0.60    4.50
 -12   1   0    1.30    4.80
 -12   1   0   -6.40    5.40
  11  -1   0    0.50    4.30
  11  -1   0    5.30    5.60
  11  -1   0  -15.20    7.20
  11  -1   0   -1.80    4.00
  11  -1   0    0.80    5.30
  11  -1   0   -3.70    3.20
 -11   1   0    1.90    4.50
 -11   1   0    2.50    5.80
 -11   1   0   -1.20    3.20
  10  -1   0    4.60    4.70
  10  -1   0   -3.30    4.30
  10  -1   0    1.00    4.60
  10  -1   0   -1.90    3.70
  10  -1   0    5.20    3.40
  10  -1   0    2.70    4.20
  10  -1   0    5.80    5.40
 -10   1   0    1.90    3.80
 -10   1   0    1.20    3.50
 -10   1   0   -3.60    2.90
 -10   1   0    1.20    3.90
 -10   1   0    0.90    2.80
 -10   1   0    0.60    2.60
 -10   1   0    2.30    5.20
   9  -1   0   -1.90    2.50
   9  -1   0   -0.30    4.10
   9  -1   0   -1.40    2.90
   9  -1   0   -0.60    3.40
   9  -1   0   -3.00    3.30
   9  -1   0   -2.50    3.30
   9  -1   0   -3.30    4.10
  -9   1   0    1.40    5.70
  -9   1   0   -3.70    3.00
  -9   1   0   -4.00    2.90
  -9   1   0   -2.40    2.10
  -9   1   0    2.60    2.90
  -9   1   0    4.00    3.40
  -9   1   0   -1.70    3.10
  -9   1   0    2.50    4.00
   8  -1   0    4.50    3.50
   8  -1   0    1.60    2.40
   8  -1   0   -3.30    2.80
   8  -1   0    0.00    3.80
   8  -1   0   -0.60    4.20
   8  -1   0   -1.70    2.70
   8  -1   0    1.30    3.70
  -8   1   0    8.30    3.30
  -8   1   0    2.20    3.30
  -8   1   0    4.50    4.10
  -8   1   0   -0.20    2.90
  -8   1   0    2.80    3.10
  -8   1   0    2.70    3.30
  -8   1   0    0.80    2.60
  -8   1   0   -4.30    3.10
  -8   1   0    0.50    2.80
   7  -1   0   -3.90    2.70
   7  -1   0   -1.60    1.80
   7  -1   0    0.20    2.70
   7  -1   0    1.40    3.70
   7  -1   0    2.30    2.60
   7  -1   0    0.60    2.40
   7  -1   0    0.00    2.60
  -7   1   0   -3.50    1.70
  -7   1   0   -1.10    2.30
  -7   1   0   -1.00    2.20
  -7   1   0   -0.90    2.30
  -7   1   0    0.20    2.00
  -7   1   0   -2.90    2.60
  -7   1   0   -0.50    2.60
  -7   1   0   -2.60    1.40
  -7   1   0    2.00    2.90
   6  -1   0    0.20    2.30
   6  -1   0    2.80    3.30
   6  -1   0    4.80    3.10
   6  -1   0   -2.00    2.00
   6  -1   0    0.50    2.20
   6  -1   0   -1.80    2.50
   6  -1   0    2.40    2.50
   6  -1   0   -1.90    2.60
  -6   1   0   -2.30    1.80
  -6   1   0    0.00    1.90
  -6   1   0   -0.90    1.80
  -6   1   0    0.40    2.40
  -6   1   0    1.10    3.40
  -6   1   0    2.30    2.50
  -6   1   0   -2.30    1.80
  -6   1   0    4.20    3.20
   5  -1   0   -1.10    1.80
   5  -1   0    0.00    3.30
   5  -1   0    0.30    2.30
   5  -1   0   -0.30    2.30
   5  -1   0   -1.80    2.10
   5  -1   0    1.50    2.30
   5  -1   0   -3.40    1.80
   5  -1   0   -1.60    2.50
   5  -1   0   -2.10    2.60
  -5   1   0    1.70    2.30
  -5   1   0   -2.40    2.30
  -5   1   0   -2.90    1.90
  -5   1   0    0.00    1.80
  -5   1   0    4.60    2.50
  -5   1   0   -1.50    2.10
  -5   1   0    3.60    2.50
  -5   1   0    1.10    1.80
   4  -1   0    6.70    5.20
   4  -1   0   -3.90    2.20
   4  -1   0    2.90    2.20
   4  -1   0    1.90    2.70
   4  -1   0    0.50    2.60
   4  -1   0    0.30    2.10
   4  -1   0    1.60    1.90
   4  -1   0    0.50    2.00
   4  -1   0    1.30    2.20
  -4   1   0   -0.10    2.10
  -4   1   0    0.10    2.00
  -4   1   0    0.90    1.50
  -4   1   0   -1.70    2.00
  -4   1   0    1.50    2.70
  -4   1   0    0.20    1.90
  -4   1   0    3.30    2.40
  -4   1   0    0.70    1.80
  -4   1   0    1.80    2.20
   3  -1   0   -1.20    1.80
   3  -1   0    0.50    1.20
   3  -1   0   -0.40    1.70
   3  -1   0   -2.20    1.90
   3  -1   0   -1.60    2.20
   3  -1   0    0.30    1.90
   3  -1   0   -3.10    2.10
   3  -1   0   -0.70    1.40
   3  -1   0    1.20    2.10
   3  -1   0   -0.60    2.00
  -3   1   0    0.50    1.30
  -3   1   0   -0.70    2.20
  -3   1   0   -0.40    1.90
  -3   1   0    2.60    2.00
  -3   1   0   -0.20    1.50
  -3   1   0    1.90    2.70
  -3   1   0   -0.40    1.80
  -3   1   0    2.20    2.10
  -3   1   0   -1.30    2.70
   2  -1   0    0.70    1.90
   2  -1   0    0.30    1.70
   2  -1   0   -1.70    1.70
   2  -1   0   -0.80    1.80
   2  -1   0    0.00    1.70
   2  -1   0    0.00    1.50
   2  -1   0    0.70    1.80
   2  -1   0   -1.20    1.90
  -2   1   0    1.20    2.10
  -2   1   0    1.10    1.00
  -2   1   0   -0.60    2.00
  -2   1   0   -1.70    1.30
  -2   1   0   -3.70    2.10
  -2   1   0    0.60    1.80
  -2   1   0   -0.90    1.70
  -2   1   0    0.50    1.80
  -2   1   0    0.80    1.70
   1  -1   0    0.40    1.40
   1  -1   0    0.60    1.30
   1  -1   0    1.30    1.30
   1  -1   0    1.60    1.20
   1  -1   0    1.80    1.60
   1  -1   0    1.00    0.90
   1  -1   0   -2.00    1.50
   1  -1   0   -1.30    1.00
  -1   1   0    0.10    1.30
  -1   1   0    0.10    1.40
  -1   1   0   -0.60    1.10
  -1   1   0   -0.20    1.00
  -1   1   0   -0.50    1.30
  -1   1   0    2.90    1.40
  -1   1   0    1.80    1.30
  -1   1   0   -0.40    1.20
   0  -1   0    0.20    0.40
   0  -1   0    0.00    0.30
   0  -1   0    0.00    0.50
  -1  -1   0   -0.50    0.20
  -1  -1   0   -0.30    0.30
  -1  -1   0   -0.20    0.40
  -1  -1   0   -0.30    0.30
  -1  -1   0   -0.40    0.30
  -2  -1   0    0.60    1.10
  -2  -1   0    1.80    1.40
  -2  -1   0   -0.70    1.10
  -2  -1   0   -0.30    0.80
  -2  -1   0   -0.20    0.80
  -2  -1   0    1.80    0.80
   2   1   0   -0.40    0.90
   2   1   0    0.50    1.00
   2   1   0    0.90    1.40
   2   1   0    0.70    1.10
   2   1   0    0.80    0.90
   2   1   0    0.10    1.20
   2   1   0    0.70    1.20
   2   1   0    0.50    1.30
  -3  -1   0    0.00    1.80
  -3  -1   0   -0.10    1.20
  -3  -1   0   -0.40    1.30
  -3  -1   0    0.90    1.20
  -3  -1   0   -0.20    1.30
  -3  -1   0    0.50    1.50
  -3  -1   0   -0.30    0.30
  -3  -1   0   -2.40    1.40
  -3  -1   0   -1.50    1.40
   3   1   0   -0.60    1.40
   3   1   0    0.80    1.80
   3   1   0   -1.60    1.10
   3   1   0    0.70    1.70
   3   1   0   -0.80    1.40
   3   1   0    0.60    1.10
   3   1   0    1.30    1.80
   3   1   0   -1.40    1.80
   3   1   0   -0.90    1.50
  -4  -1   0    2.30    1.90
  -4  -1   0    0.70    1.40
  -4  -1   0   -0.40    1.70
  -4  -1   0    0.30    1.70
  -4  -1   0    0.30    1.90
  -4  -1   0   -0.90    1.80
  -4  -1   0   -0.90    1.40
  -4  -1   0   -0.30    1.60
  -4  -1   0    0.00    1.30
   4   1   0   -0.10    2.10
   4   1   0   -0.10    1.80
   4   1   0    1.30    1.90
   4   1   0    0.80    1.80
   4   1   0   -0.30    1.70
   4   1   0   -0.60    1.30
   4   1   0   -0.90    1.80
   4   1   0    2.30    2.00
   4   1   0    0.30    1.30
   4   1   0   -1.20    2.20
  -5  -1   0   -0.30    2.20
  -5  -1   0    1.10    2.20
  -5  -1   0   -1.50    1.70
  -5  -1   0    1.30    2.00
  -5  -1   0    2.40    1.80
  -5  -1   0    0.80    2.10
  -5  -1   0    2.10    1.70
  -5  -1   0    0.10    1.50
  -5  -1   0    0.90    2.50
   5   1   0    1.50    2.20
   5   1   0   -0.60    2.30
   5   1   0    0.00    1.70
   5   1   0    0.40    1.50
   5   1   0   -0.20    2.40
   5   1   0   -3.00    1.70
   5   1   0    3.10    2.20
   5   1   0   -1.20    2.30
   5   1   0    0.70    2.10
   5   1   0   -0.20    2.10
  -6  -1   0   -0.90    1.60
  -6  -1   0    1.70    1.90
  -6  -1   0    4.10    3.20
  -6  -1   0    1.90    2.10
  -6  -1   0   -1.60    2.00
  -6  -1   0   -0.80    2.40
  -6  -1   0    0.40    2.10
  -6  -1   0   -0.60    1.70
  -6  -1   0    0.90    2.20
   6   1   0    1.60    2.20
   6   1   0   -1.30    2.10
   6   1   0   -3.30    1.80
   6   1   0   -2.60    2.10
   6   1   0    4.50    3.10
   6   1   0   -0.60    1.80
   6   1   0   -0.60    1.80
   6   1   0   -0.70    2.40
   6   1   0   -1.80    1.60
   6   1   0    0.70    1.70
  -7  -1   0   -0.20    2.10
  -7  -1   0   -2.80    2.60
  -7  -1   0   -0.30    1.90
  -7  -1   0    0.00    2.50
  -7  -1   0   -0.60    1.90
  -7  -1   0    1.00    1.90
  -7  -1   0   -0.30    1.70
  -7  -1   0    2.60    2.60
  -7  -1   0    0.80    2.30
   7   1   0   -0.50    2.20
   7   1   0    3.00    5.00
   7   1   0    0.10    1.80
   7   1   0   -4.60    1.70
   7   1   0    0.80    2.70
   7   1   0    1.50    2.70
   7   1   0   -2.50    1.70
   7   1   0   -3.30    2.10
   7   1   0    2.20    2.30
   7   1   0   -0.90    2.30
  -8  -1   0   -1.80    1.90
  -8  -1   0   -0.90    2.20
  -8  -1   0    0.40    2.10
  -8  -1   0    1.70    2.70
  -8  -1   0    0.60    2.50
  -8  -1   0   -0.90    1.80
  -8  -1   0    0.80    2.60
  -8  -1   0   -2.30    2.10
  -8  -1   0   -0.10    1.60
   8   1   0   -1.10    2.10
   8   1   0    2.40    3.30
   8   1   0    0.10    2.90
   8   1   0    0.60    1.90
   8   1   0   -5.90    3.50
   8   1   0    4.10    2.80
   8   1   0    0.40    2.70
   8   1   0   -3.40    2.10
   8   1   0   -1.10    2.90
  -9  -1   0   -3.30    2.50
  -9  -1   0   -3.20    2.60
  -9  -1   0   -1.20    2.60
  -9  -1   0   -2.80    2.50
  -9  -1   0   -1.50    2.40
  -9  -1   0    5.70    4.10
  -9  -1   0    0.60    2.30
  -9  -1   0    1.20    2.70
   9   1   0    0.70    3.10
   9   1   0   -2.00    3.10
   9   1   0   -2.00    3.10
   9   1   0    1.30    3.50
   9   1   0    1.90    3.90
   9   1   0   -0.90    3.80
   9   1   0    2.50    3.60
   9   1   0   -0.60    2.30
   9   1   0    0.00    2.20
 -10  -1   0   -1.30    3.10
 -10  -1   0    0.70    3.30
 -10  -1   0    3.60    4.70
 -10  -1   0   -3.60    2.40
 -10  -1   0   -0.30    3.00
 -10  -1   0   -0.20    2.80
 -10  -1   0    5.90    4.40
  10   1   0    6.40    4.20
  10   1   0    2.20    4.00
  10   1   0    1.90    3.70
  10   1   0    2.50    3.40
  10   1   0    0.80    2.80
  10   1   0   -1.30    2.60
  10   1   0    2.00    4.20
  10   1   0    2.50    4.70
 -11  -1   0    2.40    4.10
 -11  -1   0   -1.20    2.80
 -11  -1   0    3.90    3.80
 -11  -1   0    4.10    3.70
  11   1   0    1.60    4.50
  11   1   0   11.50    5.60
  11   1   0   -4.50    4.60
  11   1   0   -1.80    2.50
  11   1   0   -0.10    4.60
  11   1   0    0.70    4.10
  11   1   0   -4.80    4.10
 -12  -1   0   -0.10    3.70
 -12  -1   0   -4.60    3.70
 -12  -1   0   11.60    5.60
 -12  -1   0   -3.50    4.60
 -12  -1   0    6.50    4.10
 -12  -1   0   -2.50    3.40
  12   1   0    0.40    4.50
  12   1   0   -3.80    3.10
  12   1   0    7.10    4.90
  12   1   0    2.40    5.10
  12   1   0   -3.70    4.60
  12   1   0   -1.50    3.80
  12   1   0    7.30    6.00
 -13  -1   0    0.10    4.30
 -13  -1   0    0.80    4.00
 -13  -1   0   -0.10    3.40
 -13  -1   0    5.40    5.20
 -13  -1   0    0.30    3.60
  13   1   0    5.70    5.50
  13   1   0   -2.70    5.30
  13   1   0    6.20    5.10
  13   1   0   -8.80    5.50
  13   1   0    6.60    5.30
  13   1   0    0.50    3.90
 -14  -1   0    4.80    4.60
 -14  -1   0   -1.30    5.90
 -14  -1   0   -1.90    4.40
 -14  -1   0   -2.20    6.70
  14   1   0   15.10    8.60
  14   1   0  -18.50    7.10
  14   1   0   -1.60    4.20
  14   1   0   -6.30    4.40
  14   1   0   -0.10    4.40
  14   1   0   -8.20    4.30
 -15  -1   0   -8.90    6.30
 -15  -1   0   -1.40    4.70
 -15  -1   0   -1.50    4.80
  15   1   0   -7.60    5.40
  15   1   0   -3.30    5.00
  15   1   0   -0.10    5.50
  15   1   0   -7.60    6.70
 -16  -1   0    9.00   13.40
 -16  -1   0    2.50    5.30
 -16  -1   0    7.00    8.30
  16   1   0   -1.80    7.40
  16   1   0    1.90    7.30
  16   1   0   10.50    7.80
  16   1   0    4.80    6.00
  15  -2   0  -10.10    8.50
  15  -2   0   -1.00    8.20
  15  -2   0   -4.70    4.60
  15  -2   0   -3.00   11.50
  15  -2   0   12.90    6.80
 -15   2   0  -11.30    4.10
 -15   2   0   13.40    7.40
 -15   2   0   -0.70   11.20
 -15   2   0   -3.40    6.20
  14  -2   0  -11.10    5.00
  14  -2   0    5.90    7.60
  14  -2   0   -3.00    4.80
  14  -2   0   -3.30    6.50
 -14   2   0   -1.40    5.80
 -14   2   0    3.10    8.00
 -14   2   0   -7.20    6.10
 -14   2   0   -1.40    5.50
  13  -2   0    5.10    6.60
  13  -2   0    6.80    6.60
  13  -2   0   -5.30    4.40
  13  -2   0   11.60    6.80
 -13   2   0   -8.70    4.40
 -13   2   0    2.50    5.10
 -13   2   0   -2.20    6.20
  12  -2   0    2.10    5.00
  12  -2   0   -3.50    6.70
  12  -2   0    4.50    6.40
  12  -2   0   -0.10    5.20
 -12   2   0   -0.50    4.70
 -12   2   0    7.00    6.00
 -12   2   0   -2.00    4.60
  11  -2   0    2.50    4.30
  11  -2   0  -12.00    5.30
  11  -2   0   -5.10    3.80
  11  -2   0    3.90    4.10
  11  -2   0    0.20    5.50
 -11   2   0    4.20    4.20
 -11   2   0    6.70    6.00
 -11   2   0   -2.80    3.90
 -11   2   0    3.00    4.10
  10  -2   0    6.00    5.00
  10  -2   0    3.90    4.10
  10  -2   0    9.10    6.60
  10  -2   0    4.30    4.60
 -10   2   0   -0.80    3.70
 -10   2   0   -2.40    3.00
 -10   2   0   -1.20    5.20
   9  -2   0    0.50    3.90
   9  -2   0    3.00    4.00
   9  -2   0   -0.20    4.60
   9  -2   0    5.00    5.10
   9  -2   0    7.40    4.90
  -9   2   0    2.70    3.60
  -9   2   0    3.40    4.50
  -9   2   0    2.50    3.70
  -9   2   0   -3.10    4.10
  -9   2   0    0.20    3.10
  -9   2   0   -0.80    3.30
  -9   2   0    5.00    4.30
   8  -2   0    1.30    3.50
   8  -2   0   -1.30    2.80
   8  -2   0   -1.30    2.70
   8  -2   0    1.00    3.60
   8  -2   0    2.00    3.50
   8  -2   0    1.00    2.70
   8  -2   0   -2.50    3.70
   8  -2   0   -1.00    3.90
  -8   2   0   -2.30    2.80
  -8   2   0   -2.00    2.70
  -8   2   0   -2.70    2.70
  -8   2   0   -1.00    2.00
  -8   2   0   -2.30    3.80
  -8   2   0   -3.50    2.10
  -8   2   0   -3.90    2.30
  -8   2   0    0.10    3.50
   7  -2   0   -3.10    2.20
   7  -2   0   -3.00    2.80
   7  -2   0    0.40    2.70
   7  -2   0   -4.10    3.30
   7  -2   0   -5.00    2.40
   7  -2   0    6.80    3.60
   7  -2   0    3.30    3.30
  -7   2   0    3.40    3.30
  -7   2   0   -0.90    2.40
  -7   2   0    0.80    2.80
  -7   2   0    0.40    2.40
  -7   2   0    1.20    3.50
  -7   2   0    2.40    3.40
  -7   2   0    1.50    1.90
  -7   2   0    5.90    4.10
  -7   2   0    2.10    2.90
   6  -2   0    3.20    2.70
   6  -2   0   -0.30    2.20
   6  -2   0   -0.90    2.30
   6  -2   0    1.20    2.50
   6  -2   0   -0.20    4.00
   6  -2   0    1.90    3.00
   6  -2   0   -1.70    2.50
   6  -2   0   -3.10    2.90
  -6   2   0    1.30    2.70
  -6   2   0    4.30    3.50
  -6   2   0   -0.60    1.40
  -6   2   0   -0.50    2.30
  -6   2   0   -2.00    1.70
  -6   2   0    0.60    2.40
  -6   2   0    2.00    2.90
  -6   2   0    1.30    2.30
  -6   2   0   -2.90    1.90
   5  -2   0    0.00    2.00
   5  -2   0    0.40    3.50
   5  -2   0   -1.10    3.00
   5  -2   0   -5.50    3.80
   5  -2   0    0.60    2.60
   5  -2   0    0.00    2.00
   5  -2   0   -2.60    1.80
   5  -2   0    2.10    2.70
  -5   2   0   -2.80    2.00
  -5   2   0   -1.40    1.00
  -5   2   0   -1.80    2.20
  -5   2   0    0.40    2.40
  -5   2   0    0.90    2.30
  -5   2   0    2.60    3.10
  -5   2   0   -1.10    1.80
  -5   2   0   -0.90    2.20
  -5   2   0    0.70    2.30
   4  -2   0   -2.20    2.20
   4  -2   0   -4.70    4.40
   4  -2   0    5.10    3.40
   4  -2   0    2.10    2.60
   4  -2   0    0.80    2.10
   4  -2   0   -2.10    1.90
   4  -2   0   -0.30    2.20
   4  -2   0   -1.80    2.60
  -4   2   0    1.40    2.80
  -4   2   0    0.10    2.20
  -4   2   0   -2.60    1.90
  -4   2   0    0.40    2.30
  -4   2   0    1.30    2.50
  -4   2   0    1.30    1.40
  -4   2   0   -1.90    2.20
  -4   2   0   -0.80    1.80
   3  -2   0   -1.90    2.30
   3  -2   0    0.60    2.50
   3  -2   0    1.10    2.40
   3  -2   0   -2.20    1.90
   3  -2   0   -0.90    2.00
   3  -2   0    0.00    2.20
   3  -2   0   -1.70    1.80
   3  -2   0    1.80    1.80
  -3   2   0    2.80    2.30
  -3   2   0    1.30    2.30
  -3   2   0   -1.00    2.40
  -3   2   0   -0.60    1.50
  -3   2   0   -0.50    2.10
  -3   2   0   -2.40    2.50
  -3   2   0   -0.20    1.90
  -3   2   0    0.20    1.00
  -3   2   0   -2.70    1.80
   2  -2   0   -0.20    2.00
   2  -2   0   -0.20    1.90
   2  -2   0   -0.10    2.30
   2  -2   0    1.90    2.50
   2  -2   0   -1.70    1.70
   2  -2   0   -1.60    1.70
   2  -2   0   -0.80    1.80
   2  -2   0   -1.90    1.30
  -2   2   0    1.30    2.10
  -2   2   0   -0.30    1.80
  -2   2   0    0.30    2.50
  -2   2   0    0.00    2.00
  -2   2   0   -1.90    1.80
  -2   2   0    0.50    1.90
  -2   2   0   -0.40    1.50
  -2   2   0   -0.80    1.90
   1  -2   0    0.60    1.70
   1  -2   0   -0.60    1.50
   1  -2   0    1.40    2.10
   1  -2   0    0.10    1.80
   1  -2   0    2.50    1.90
   1  -2   0   -0.80    1.40
   1  -2   0    1.80    2.10
  -1   2   0    0.30    1.90
  -1   2   0    0.80    1.80
  -1   2   0    0.30    1.90
  -1   2   0    0.10    1.90
  -1   2   0    1.90    2.00
  -1   2   0    0.00    1.60
  -1   2   0   -0.50    1.60
   0  -2   0    1.30    1.70
   0  -2   0    2.10    1.10
   0  -2   0    1.40    1.10
   0  -2   0    1.20    1.30
   0  -2   0    0.50    1.40
   0  -2   0    0.30    1.70
   0   2   0    0.50    1.60
   0   2   0   -0.50    1.10
   0   2   0    0.50    1.60
   0   2   0    1.20    1.40
   0   2   0    0.30    1.40
   0   2   0    1.80    1.30
   0   2   0    0.00    1.20
   0   2   0    1.10    1.30
   0   2   0   -0.20    0.90
  -1  -2   0    0.10    1.00
  -1  -2   0    0.70    1.20
  -1  -2   0   -0.60    1.10
  -1  -2   0    1.90    1.30
  -1  -2   0    0.70    1.40
   1   2   0    0.60    0.60
   1   2   0   -1.70    1.30
   1   2   0   -0.20    1.30
   1   2   0    0.40    0.60
   1   2   0    0.60    1.30
   1   2   0   -0.30    1.40
   1   2   0   -1.00    1.10
  -2  -2   0    0.40    1.60
  -2  -2   0    0.80    1.50
  -2  -2   0    2.30    1.70
  -2  -2   0    1.90    1.60
  -2  -2   0    1.80    1.70
   2   2   0    0.60    0.90
   2   2   0    0.80    1.40
   2   2   0    0.00    0.80
   2   2   0    0.80    1.00
   2   2   0   -1.00    1.20
   2   2   0    0.50    0.80
   2   2   0   -1.10    1.60
   2   2   0    1.30    1.60
   2   2   0    2.50    1.60
  -3  -2   0   -0.60    0.60
  -3  -2   0   -0.70    1.30
  -3  -2   0   -0.80    1.80
  -3  -2   0   -1.30    1.60
  -3  -2   0   -0.80    1.10
  -3  -2   0   -0.40    0.30
  -3  -2   0    0.90    1.20
  -3  -2   0   -0.70    1.20
  -3  -2   0    0.10    1.60
   3   2   0    0.50    1.10
   3   2   0    0.10    1.40
   3   2   0    0.60    1.10
   3   2   0    0.10    1.90
   3   2   0   -2.00    1.30
   3   2   0    0.10    1.50
   3   2   0   -2.20    1.50
   3   2   0   -0.80    1.00
   3   2   0    1.20    1.40
   3   2   0   -0.70    1.40
  -4  -2   0   -0.40    1.10
  -4  -2   0    0.00    1.50
  -4  -2   0   -0.30    1.50
  -4  -2   0   -0.40    1.00
  -4  -2   0   -0.60    1.20
  -4  -2   0   -1.30    1.70
  -4  -2   0   -0.70    1.90
   4   2   0   -0.30    1.00
   4   2   0    0.30    1.50
   4   2   0    0.10    1.60
   4   2   0   -1.50    1.60
   4   2   0   -1.40    1.30
   4   2   0    0.40    1.80
   4   2   0   -0.10    1.80
   4   2   0   -0.90    1.30
   4   2   0   -2.00    1.40
   4   2   0    0.20    1.20
  -5  -2   0   -0.60    1.50
  -5  -2   0    0.40    1.50
  -5  -2   0   -0.30    1.30
  -5  -2   0    0.80    1.50
  -5  -2   0   -0.80    1.60
  -5  -2   0    1.20    2.10
  -5  -2   0    1.10    1.90
  -5  -2   0    0.90    2.10
   5   2   0   -0.90    1.60
   5   2   0   -0.20    2.10
   5   2   0   -2.90    1.50
   5   2   0    2.00    2.10
   5   2   0   -0.80    2.30
   5   2   0   -0.40    1.40
   5   2   0    1.70    1.90
   5   2   0    1.50    1.30
   5   2   0    1.50    2.30
   5   2   0    0.10    1.90
  -6  -2   0   -1.10    1.70
  -6  -2   0    1.40    2.30
  -6  -2   0   -1.60    1.60
  -6  -2   0   -1.20    1.20
  -6  -2   0    0.70    2.10
  -6  -2   0    1.50    1.80
  -6  -2   0    2.40    1.70
  -6  -2   0    0.00    1.70
   6   2   0    1.20    2.70
   6   2   0   -1.40    2.00
   6   2   0   -0.60    2.20
   6   2   0   -2.10    1.60
   6   2   0   -1.90    1.90
   6   2   0    3.10    2.50
   6   2   0    0.30    1.40
   6   2   0   -0.80    2.30
   6   2   0    0.60    1.90
  -7  -2   0   -1.30    1.70
  -7  -2   0   -0.30    2.00
  -7  -2   0   -0.90    2.20
  -7  -2   0   -0.70    2.30
  -7  -2   0   -0.20    1.80
  -7  -2   0   -1.30    1.80
  -7  -2   0    0.70    1.70
   7   2   0    0.40    2.40
   7   2   0    3.50    2.60
   7   2   0   -1.20    2.40
   7   2   0   -3.60    1.90
   7   2   0   -0.10    2.00
   7   2   0   -0.20    2.60
   7   2   0   -1.60    2.60
   7   2   0    0.90    2.00
   7   2   0    3.80    2.50
   7   2   0    0.10    1.50
  -8  -2   0    1.20    2.10
  -8  -2   0    0.40    2.40
  -8  -2   0    0.50    1.90
  -8  -2   0    0.60    2.50
  -8  -2   0    1.10    2.60
  -8  -2   0   -3.20    1.70
  -8  -2   0    1.00    2.30
  -8  -2   0   -0.70    1.80
   8   2   0   -1.40    2.80
   8   2   0   -1.70    2.40
   8   2   0   -1.50    1.90
   8   2   0    1.00    2.80
   8   2   0   -1.60    2.90
   8   2   0    6.20    3.70
   8   2   0   -1.10    1.70
   8   2   0    3.50    2.80
   8   2   0    2.40    2.60
   8   2   0    0.00    2.60
  -9  -2   0    1.10    2.30
  -9  -2   0   -1.90    2.10
  -9  -2   0   -1.50    1.80
  -9  -2   0   -0.10    2.40
  -9  -2   0    2.50    3.50
  -9  -2   0   -4.20    2.30
  -9  -2   0    3.00    2.30
  -9  -2   0    0.80    3.20
   9   2   0   -1.60    2.40
   9   2   0   -1.10    3.10
   9   2   0   -5.00    2.20
   9   2   0   -4.00    2.20
   9   2   0    0.50    3.40
   9   2   0    1.20    3.60
   9   2   0   -0.70    2.60
   9   2   0   -0.30    2.10
 -10  -2   0   -2.70    2.20
 -10  -2   0    1.10    3.00
 -10  -2   0    3.80    3.30
 -10  -2   0    3.80    2.90
 -10  -2   0    1.90    3.10
 -10  -2   0   -0.80    2.70
 -10  -2   0   -4.10    2.90
 -10  -2   0   -4.20    3.30
  10   2   0    0.20    4.20
  10   2   0    4.10    3.60
  10   2   0    4.20    3.90
  10   2   0    1.70    3.50
  10   2   0    6.30    3.80
  10   2   0    2.90    2.80
  10   2   0   -0.10    2.70
  10   2   0    1.40    4.10
  10   2   0    0.00    3.70
 -11  -2   0    2.90    4.00
 -11  -2   0    6.70    4.60
 -11  -2   0   -1.30    2.90
 -11  -2   0    0.80    3.60
 -11  -2   0   -3.20    2.60
 -11  -2   0    3.40    3.40
 -11  -2   0   -1.30    3.10
  11   2   0   -4.00    3.30
  11   2   0    3.30    4.80
  11   2   0    3.80    3.00
  11   2   0    2.20    3.20
  11   2   0    3.00    4.10
  11   2   0   -0.70    3.60
  11   2   0   -1.40    3.90
  11   2   0    0.10    3.50
 -12  -2   0    4.00    4.10
 -12  -2   0   -3.10    2.80
 -12  -2   0    5.60    4.70
 -12  -2   0    7.90    3.30
 -12  -2   0   -0.90    4.30
 -12  -2   0   10.30    4.20
 -12  -2   0   -5.80    2.70
  12   2   0   -3.20    3.60
  12   2   0   -2.70    4.90
  12   2   0   -0.10    4.20
  12   2   0   -3.20    4.10
  12   2   0   -3.40    4.60
  12   2   0   -5.30    2.40
  12   2   0   -2.70    4.10
 -13  -2   0    2.40    4.10
 -13  -2   0   -2.50    3.70
 -13  -2   0    5.90    5.10
 -13  -2   0   -4.40    2.80
 -13  -2   0    4.70    4.00
  13   2   0    3.70    5.40
  13   2   0   -2.80    5.30
  13   2   0    3.20    4.60
  13   2   0    1.20    6.50
  13   2   0    0.40    3.10
  13   2   0    0.40    5.20
  13   2   0    3.10    5.10
 -14  -2   0    4.80    4.40
 -14  -2   0    5.50    6.30
 -14  -2   0   -4.90    4.30
 -14  -2   0    2.40    4.30
  14   2   0   -2.80    3.70
  14   2   0    3.90    6.30
  14   2   0    9.90    6.60
  14   2   0    3.30    5.20
 -15  -2   0   13.30    8.60
 -15  -2   0   10.90    6.60
 -15  -2   0   -1.70    4.30
  15   2   0    3.60    5.10
  15   2   0   -2.70    5.30
  15   2   0   -1.60    9.80
  15   2   0    2.00    5.70
  15   2   0   -0.20    6.70
  15   2   0   -2.00    4.80
 -16  -2   0  -12.20    9.40
 -16  -2   0    4.90    5.80
 -16  -2   0   -0.60    7.70
  16   2   0  -12.50    5.70
  16   2   0    2.90    6.60
  16   2   0   11.10    8.70
  16   2   0   -7.00    5.70
 -17  -2   0    4.70    5.50
 -17  -2   0    2.20    8.90
 -17  -2   0    4.20    9.00
  17   2   0   -4.90    7.10
  17   2   0   12.00   14.20
  17   2   0    0.90    8.50
  14  -3   0   70.89   13.20
  14  -3   0  134.89   28.30
  14  -3   0   67.89   11.60
  14  -3   0   66.49   13.40
  14  -3   0   72.19   15.60
 -14   3   0   58.99   15.20
 -14   3   0   80.29   18.10
 -14   3   0   84.79   13.10
 -14   3   0  105.29   15.40
  13  -3   0    9.30    6.90
  13  -3   0    7.20    6.70
  13  -3   0   32.70   12.70
 -13   3   0   21.50   10.20
 -13   3   0   12.40    6.10
 -13   3   0    9.90    6.30
  12  -3   0    0.80    6.30
  12  -3   0   11.80    5.70
  12  -3   0   11.40    7.10
 -12   3   0   17.30    9.10
 -12   3   0   19.90    8.30
 -12   3   0    1.90    5.50
  11  -3   0  113.59   14.30
  11  -3   0  155.78   16.80
  11  -3   0  139.89   16.50
  11  -3   0  142.39   13.50
 -11   3   0  136.99   14.10
 -11   3   0  146.89   13.60
 -11   3   0  250.87   36.70
 -11   3   0  168.08   17.10
  10  -3   0   73.09   12.20
  10  -3   0   89.59   12.00
  10  -3   0   78.89   13.00
  10  -3   0   85.79   13.90
 -10   3   0  119.79   21.30
 -10   3   0   84.69   14.60
 -10   3   0   89.79   10.30
 -10   3   0   81.39   12.10
   9  -3   0    3.80    5.40
   9  -3   0    3.80    3.60
   9  -3   0   10.10    6.10
   9  -3   0   -4.80    4.50
   9  -3   0   -0.70    3.50
   9  -3   0    1.50    3.80
  -9   3   0   -5.70    8.50
  -9   3   0    6.20    4.70
  -9   3   0    0.80    4.40
  -9   3   0    1.30    3.90
  -9   3   0   -1.10    4.50
   8  -3   0  224.68   17.60
   8  -3   0  198.98   16.10
   8  -3   0  221.38   18.20
   8  -3   0  224.48   16.80
   8  -3   0  227.28   17.50
   8  -3   0  227.18   18.40
   8  -3   0  232.98   19.00
  -8   3   0  226.48   16.50
  -8   3   0  237.28   17.80
  -8   3   0  248.88   17.30
  -8   3   0  243.88   17.00
  -8   3   0  247.58   19.30
  -8   3   0  246.58   18.50
  -8   3   0  219.98   15.30
  -8   3   0  231.28   19.40
   7  -3   0   49.50    8.30
   7  -3   0   87.39   12.20
   7  -3   0   59.19    7.00
   7  -3   0   57.19    9.70
   7  -3   0   62.59    9.40
   7  -3   0   48.00    8.40
  -7   3   0   69.39   10.70
  -7   3   0   61.89    6.70
  -7   3   0   59.89    7.70
  -7   3   0   61.59    9.20
  -7   3   0   56.99    7.50
  -7   3   0   87.99   14.20
   6  -3   0  416.46   25.00
   6  -3   0  405.86   22.60
   6  -3   0  389.06   24.90
   6  -3   0  358.66   23.30
   6  -3   0  396.36   23.50
   6  -3   0  397.86   25.00
  -6   3   0  370.86   24.20
  -6   3   0  422.06   25.80
  -6   3   0  352.76   22.90
  -6   3   0  357.96   23.80
  -6   3   0  403.96   22.40
  -6   3   0  391.46   23.50
   5  -3   0  435.16   25.70
   5  -3   0  441.86   23.30
   5  -3   0  489.15   27.80
   5  -3   0  415.96   24.60
   5  -3   0  411.86   24.30
   5  -3   0  375.26   24.10
   5  -3   0  419.76   25.30
   5  -3   0  423.86   25.40
  -5   3   0  423.06   25.00
  -5   3   0  452.25   24.80
  -5   3   0  425.16   26.10
  -5   3   0  446.76   26.10
  -5   3   0  413.46   25.00
  -5   3   0  370.36   23.00
  -5   3   0  386.26   24.00
  -5   3   0  399.36   24.30
   4  -3   0   -1.50    2.10
   4  -3   0    1.00    1.90
   4  -3   0    0.20    2.10
   4  -3   0    1.90    3.20
   4  -3   0    2.30    3.30
   4  -3   0    1.30    2.40
   4  -3   0   -0.60    2.50
   4  -3   0   -0.90    2.30
  -4   3   0    1.20    2.60
  -4   3   0   -0.20    1.80
  -4   3   0    3.80    3.10
  -4   3   0   -2.30    1.80
  -4   3   0   -0.20    2.50
  -4   3   0    0.00    2.40
  -4   3   0    2.60    2.50
  -4   3   0    2.30    4.10
   3  -3   0 1111.49   53.19
   3  -3   0 1135.69   54.69
   3  -3   0 1113.39   55.19
   3  -3   0  973.20   56.09
   3  -3   0 1056.49   55.19
   3  -3   0 1123.79   54.59
   3  -3   0 1085.59   55.29
  -3   3   0 1019.80   54.79
  -3   3   0 1132.99   54.69
  -3   3   0 1114.39   55.79
  -3   3   0  973.30   53.59
  -3   3   0 1042.30   54.39
  -3   3   0 1096.39   54.99
  -3   3   0 1112.89   55.59
  -3   3   0 1087.19   55.09
   2  -3   0  905.91   46.00
   2  -3   0  941.61   46.30
   2  -3   0  909.81   46.80
   2  -3   0  934.41   46.90
   2  -3   0  936.61   46.80
   2  -3   0  941.91   44.90
   2  -3   0  903.41   46.90
   2  -3   0  834.62   46.50
  -2   3   0  938.51   46.70
  -2   3   0  914.61   46.20
  -2   3   0  936.71   46.80
  -2   3   0  940.11   47.10
  -2   3   0  931.71   46.30
  -2   3   0  887.31   46.70
   1  -3   0  217.98   13.70
   1  -3   0  240.38   13.20
   1  -3   0  227.28   13.60
   1  -3   0  223.88   12.90
   1  -3   0  264.67   14.50
   1  -3   0  236.18   13.70
   1  -3   0  226.18   13.60
   1  -3   0  235.08   13.40
  -1   3   0  228.98   14.00
  -1   3   0  241.08   14.00
  -1   3   0  238.58   13.20
  -1   3   0  239.58   13.60
  -1   3   0  229.48   13.50
  -1   3   0  230.58   13.80
  -1   3   0  238.68   13.20
   0  -3   0 2014.60   97.09
   0  -3   0 1938.91   97.09
   0  -3   0 2070.59   96.59
   0  -3   0 2085.89   96.59
   0  -3   0 2130.89   98.39
   0  -3   0 1898.31   97.69
   0  -3   0 2097.49   96.39
   0   3   0 2011.20   97.09
   0   3   0 1975.40   97.19
   0   3   0 2026.50   95.69
   0   3   0 2049.89   96.79
   0   3   0 2013.30   96.39
   0   3   0 2014.10   97.29
   0   3   0 2040.60   97.19
   0   3   0 1868.21   97.79
   0   3   0 2022.20   96.79
  -1  -3   0  280.17   13.50
  -1  -3   0  272.17   14.60
  -1  -3   0  272.87   14.30
  -1  -3   0  261.17   13.60
  -1  -3   0  265.57   14.60
  -1  -3   0  277.17   15.40
  -1  -3   0  273.17   13.50
   1   3   0  265.87   13.70
   1   3   0  275.37   13.30
   1   3   0  252.17   14.70
   1   3   0  247.78   14.40
   1   3   0  266.47   13.70
   1   3   0  280.97   13.30
   1   3   0  272.37   14.30
   1   3   0  262.17   15.20
   1   3   0  284.37   13.80
   1   3   0  276.07   14.60
   1   3   0  262.27   13.80
   1   3   0  267.37   14.80
  -2  -3   0  415.26   21.60
  -2  -3   0  427.76   21.90
  -2  -3   0  439.66   21.80
  -2  -3   0  411.86   21.70
  -2  -3   0  416.06   22.20
   2   3   0  424.96   21.60
   2   3   0  401.66   21.50
   2   3   0  441.16   21.90
   2   3   0  388.66   21.50
   2   3   0  419.96   22.30
   3   3   0 9999.00  471.85
   3   3   0 9839.22  471.85
  -4  -3   0   10.50    2.90
  -4  -3   0    8.60    2.60
  -4  -3   0    9.50    2.60
  -4  -3   0    7.50    1.70
  -4  -3   0    7.20    1.80
  -4  -3   0    9.10    1.90
  -4  -3   0    9.10    2.00
   4   3   0   12.10    2.60
   4   3   0   10.80    1.90
   4   3   0    7.10    2.00
   4   3   0   11.00    2.80
   4   3   0    8.00    2.50
   4   3   0    8.50    2.80
   4   3   0    8.90    1.60
   4   3   0   10.90    2.40
   4   3   0   16.40    3.80
  -5  -3   0   18.00    3.90
  -5  -3   0   14.50    2.60
  -5  -3   0   16.20    2.60
  -5  -3   0   13.40    2.70
  -5  -3   0   14.80    3.60
  -5  -3   0   13.70    1.70
  -5  -3   0   14.10    2.90
  -5  -3   0   15.90    1.90
  -5  -3   0   18.70    3.40
  -5  -3   0   12.30    3.30
   5   3   0   16.00    2.80
   5   3   0   10.50    3.10
   5   3   0   12.50    3.00
   5   3   0   16.00    3.20
   5   3   0   16.00    3.20
   5   3   0   15.60    2.30
   5   3   0   12.70    3.30
   5   3   0   18.70    2.70
   5   3   0   14.30    3.50
   5   3   0   13.20    2.50
   5   3   0   14.10    3.10
  -6  -3   0  710.73   38.20
  -6  -3   0  708.03   38.60
  -6  -3   0  751.62   36.40
  -6  -3   0  725.23   38.30
  -6  -3   0  747.83   39.30
  -6  -3   0  806.02   37.20
  -6  -3   0  718.63   37.50
  -6  -3   0  715.53   36.50
   6   3   0  791.42   36.70
   6   3   0  738.53   38.40
   6   3   0  716.23   38.20
   6   3   0  720.93   38.40
   6   3   0  732.43   38.10
   6   3   0  758.92   39.30
   6   3   0  698.83   38.70
   6   3   0  736.53   37.60
   6   3   0  744.23   37.60
   6   3   0  766.12   38.60
   6   3   0  763.72   38.10
  -7  -3   0  151.68   11.00
  -7  -3   0  160.88    9.50
  -7  -3   0  155.08   11.40
  -7  -3   0  138.89   10.00
  -7  -3   0  133.39    8.80
  -7  -3   0  141.09    9.80
  -7  -3   0  140.89    8.70
   7   3   0  141.59   10.00
   7   3   0  138.69   10.60
   7   3   0  144.69    9.90
   7   3   0  134.19   10.50
   7   3   0  150.18   11.40
   7   3   0  162.48    9.40
   7   3   0  136.89    9.80
   7   3   0  146.19   10.80
   7   3   0  147.99   10.70
   7   3   0  148.89   10.80
   7   3   0  138.59    8.80
  -8  -3   0  336.97   20.80
  -8  -3   0  345.27   18.50
  -8  -3   0  316.97   20.70
  -8  -3   0  334.07   18.10
  -8  -3   0  312.67   19.30
  -8  -3   0  331.97   19.80
   8   3   0  329.97   20.60
   8   3   0  322.87   19.70
   8   3   0  349.67   21.50
   8   3   0  344.87   20.70
   8   3   0  323.07   19.50
   8   3   0  315.17   18.10
   8   3   0  338.77   20.70
   8   3   0  334.87   20.40
   8   3   0  349.07   18.70
  -9  -3   0  214.98   15.40
  -9  -3   0  229.88   15.30
  -9  -3   0  249.08   17.00
  -9  -3   0  275.37   14.90
  -9  -3   0  239.18   14.30
  -9  -3   0  246.98   16.90
   9   3   0  249.97   16.10
   9   3   0  242.58   16.80
   9   3   0  253.57   17.00
   9   3   0  225.78   17.10
   9   3   0  211.28   17.80
   9   3   0  238.48   16.70
   9   3   0  241.68   14.60
   9   3   0  200.98   13.80
   9   3   0  236.48   15.70
 -10  -3   0   71.79    6.90
 -10  -3   0   60.19    6.60
 -10  -3   0   63.69    6.30
 -10  -3   0  100.39   16.50
 -10  -3   0   56.79    7.00
 -10  -3   0   69.49   10.00
 -10  -3   0   80.39    8.80
 -10  -3   0   63.39    7.50
  10   3   0   75.19   10.70
  10   3   0   65.79    9.70
  10   3   0   84.59   12.10
  10   3   0   64.39    6.80
  10   3   0   70.19    9.10
  10   3   0   71.99    8.70
  10   3   0   61.99   10.30
  10   3   0   68.29   11.20
 -11  -3   0   91.09    8.20
 -11  -3   0   90.89    7.80
 -11  -3   0   75.89    8.90
 -11  -3   0   88.19   10.30
 -11  -3   0   91.99   10.60
 -11  -3   0   82.69    9.70
  11   3   0   99.49   10.90
  11   3   0   96.49   11.00
  11   3   0   87.19   10.30
  11   3   0   94.99   11.00
  11   3   0   85.89    9.70
  11   3   0   71.79    8.10
  11   3   0   83.49    9.40
  11   3   0   74.89    7.50
  11   3   0   80.49   10.40
 -12  -3   0  171.58   13.20
 -12  -3   0  192.78   12.50
 -12  -3   0  164.38   15.10
 -12  -3   0  190.68   15.40
 -12  -3   0  171.28   12.60
 -12  -3   0  174.68   16.20
  12   3   0  187.48   15.40
  12   3   0  155.38   15.90
  12   3   0  147.09   12.50
  12   3   0  157.18   11.90
  12   3   0  184.28   16.40
  12   3   0  185.88   16.10
  12   3   0  182.88   16.00
  12   3   0  202.98   16.70
 -13  -3   0   23.70    7.30
 -13  -3   0   16.40    4.60
 -13  -3   0   18.20    4.80
 -13  -3   0   14.50    5.80
 -13  -3   0   11.20    6.10
  13   3   0   10.90    4.10
  13   3   0   26.20    7.30
  13   3   0   26.50    7.20
  13   3   0   11.40    6.50
  13   3   0   28.20    8.00
 -14  -3   0    9.70    5.70
 -14  -3   0   18.30    7.20
 -14  -3   0   15.20    5.40
 -14  -3   0    9.30    6.70
  14   3   0   14.60   12.00
  14   3   0   18.40    7.30
  14   3   0   20.80    9.40
  14   3   0    9.20    4.10
  14   3   0   -0.30    6.20
 -15  -3   0   32.20   10.30
 -15  -3   0   22.00    6.60
 -15  -3   0   30.80    5.90
 -15  -3   0   17.70    7.30
 -15  -3   0   20.00    8.20
 -15  -3   0   12.90    8.30
  15   3   0   20.40    8.60
  15   3   0   23.70    8.70
  15   3   0   13.90    5.30
  15   3   0   17.60    8.10
  15   3   0   28.40    8.70
  15   3   0   31.80    9.40
 -16  -3   0    7.40    7.90
 -16  -3   0    3.00    8.90
 -16  -3   0    5.60    7.70
 -16  -3   0   12.50    5.50
  16   3   0    0.40    6.80
  16   3   0   16.50    8.50
  16   3   0   11.40    7.40
  16   3   0    8.30    6.40
 -17  -3   0   64.09   10.80
 -17  -3   0   82.19   17.40
 -17  -3   0   70.29   13.80
 -17  -3   0  117.39   19.90
  17   3   0   69.79   17.10
  17   3   0   80.39   16.50
  17   3   0   66.59   13.80
  17   3   0   76.69   13.70
  14  -4   0  -12.70    7.50
  14  -4   0    3.40    4.90
  14  -4   0   10.80    8.70
 -14   4   0   -5.70    6.60
 -14   4   0    2.70    6.40
 -14   4   0   -5.60   10.10
 -14   4   0   -4.70    6.80
  13  -4   0    6.70    6.80
  13  -4   0   -3.40    6.80
  13  -4   0   13.60   10.30
  13  -4   0    1.30    7.10
 -13   4   0    3.30    9.30
 -13   4   0  -14.40    6.00
 -13   4   0    3.00    5.50
  12  -4   0    2.90    5.90
  12  -4   0   15.40    8.10
  12  -4   0    3.90    4.20
  12  -4   0    1.40    5.60
  12  -4   0    2.30    4.40
 -12   4   0   -3.10   12.60
 -12   4   0    7.20    6.30
 -12   4   0   -6.10    4.80
  11  -4   0  -10.90    9.20
  11  -4   0   -2.50    4.60
  11  -4   0    3.80    4.30
  11  -4   0   -4.00    4.80
 -11   4   0    1.00    4.20
 -11   4   0   -3.60    6.10
 -11   4   0    7.00    5.30
  10  -4   0   -0.40    5.50
  10  -4   0    5.80    4.20
  10  -4   0   -1.00    5.20
  10  -4   0    1.60    4.30
 -10   4   0   -2.10    3.70
 -10   4   0   -3.30    3.60
 -10   4   0    1.20    4.30
 -10   4   0   -1.30    5.30
   9  -4   0   -0.20    4.30
   9  -4   0   -0.30    4.50
   9  -4   0   14.50    8.60
   9  -4   0    1.30    3.40
   9  -4   0    0.90    5.10
  -9   4   0   -5.40    4.20
  -9   4   0    6.80    4.70
  -9   4   0    0.30    5.10
  -9   4   0   -7.30    4.60
  -9   4   0   -3.80    3.80
   8  -4   0   -6.30    2.80
   8  -4   0    0.00    4.70
   8  -4   0   -0.70    4.10
   8  -4   0    0.70    3.50
   8  -4   0    0.00    4.60
  -8   4   0   -1.90    4.10
  -8   4   0    8.00    5.00
  -8   4   0   -0.40    3.90
  -8   4   0    0.60    3.70
  -8   4   0  -10.50    7.40
   7  -4   0    1.30    4.40
   7  -4   0    0.70    2.90
   7  -4   0    5.70    3.50
   7  -4   0   -3.00    3.00
   7  -4   0    0.50    3.50
   7  -4   0    8.70    4.80
   7  -4   0    1.30    3.10
   7  -4   0    1.80    3.60
  -7   4   0   -0.60    2.60
  -7   4   0    1.30    4.60
  -7   4   0    4.20    3.30
  -7   4   0   -2.50    3.00
  -7   4   0   -2.50    2.90
  -7   4   0    2.20    4.90
  -7   4   0   -1.50    2.80
  -7   4   0   -2.30    3.00
   6  -4   0    1.80    3.70
   6  -4   0    3.00    2.90
   6  -4   0   -0.30    4.00
   6  -4   0    1.50    3.00
   6  -4   0   -0.50    2.50
   6  -4   0   -1.30    3.00
   6  -4   0   -0.80    2.20
   6  -4   0   10.40    4.50
  -6   4   0   -2.30    2.20
  -6   4   0   -2.10    2.30
  -6   4   0   -5.60    1.90
  -6   4   0   -2.60    2.30
  -6   4   0    6.30    4.00
  -6   4   0    2.20    3.10
  -6   4   0   -0.80    3.40
  -6   4   0    3.00    4.10
   5  -4   0   -4.20    3.10
   5  -4   0    4.80    3.30
   5  -4   0    5.30    2.70
   5  -4   0    0.20    3.20
   5  -4   0    0.00    2.00
   5  -4   0    4.10    3.20
   5  -4   0    1.10    2.70
   5  -4   0    3.90    3.60
  -5   4   0    3.70    2.70
  -5   4   0    2.30    3.10
  -5   4   0    2.10    3.30
  -5   4   0   -0.20    2.40
  -5   4   0    2.00    3.50
  -5   4   0    1.80    2.80
  -5   4   0   -2.00    2.20
  -5   4   0    3.00    3.20
   4  -4   0    1.80    3.00
   4  -4   0    2.50    2.90
   4  -4   0   -1.10    2.20
   4  -4   0    1.70    1.90
   4  -4   0    0.30    2.50
   4  -4   0   -2.00    2.30
   4  -4   0    2.10    2.70
   4  -4   0    0.50    2.20
  -4   4   0   -1.80    1.70
  -4   4   0    0.80    2.80
  -4   4   0    3.80    3.20
  -4   4   0   -1.20    2.40
  -4   4   0    0.00    2.10
  -4   4   0   -0.20    2.00
  -4   4   0    2.40    2.80
  -4   4   0    1.10    2.80
   3  -4   0    0.60    1.50
   3  -4   0   -1.20    1.70
   3  -4   0   -1.20    2.20
   3  -4   0    0.60    2.20
   3  -4   0   -0.40    2.60
   3  -4   0   -0.90    2.40
   3  -4   0    2.10    2.50
   3  -4   0    1.60    2.70
  -3   4   0   -0.70    1.90
  -3   4   0   -0.70    2.20
  -3   4   0   -1.30    1.90
  -3   4   0    1.70    3.00
  -3   4   0    1.40    2.60
  -3   4   0   -0.30    2.40
  -3   4   0   -2.00    2.40
  -3   4   0    0.80    2.30
   2  -4   0    1.40    1.30
   2  -4   0    2.80    2.20
   2  -4   0   -0.50    2.10
   2  -4   0   -0.30    2.30
   2  -4   0    2.00    2.50
   2  -4   0   -0.10    2.10
   2  -4   0    3.50    2.80
  -2   4   0    1.50    3.80
  -2   4   0   -2.80    1.80
  -2   4   0    0.30    2.30
  -2   4   0    1.20    3.40
  -2   4   0    0.60    2.30
  -2   4   0    0.30    2.00
  -2   4   0    1.40    2.90
   1  -4   0    0.90    2.30
   1  -4   0   -0.70    1.80
   1  -4   0    0.30    2.00
   1  -4   0    2.10    1.70
   1  -4   0   -0.70    2.00
   1  -4   0   -3.30    1.20
   1  -4   0   -0.10    1.70
   1  -4   0   -0.40    2.50
  -1   4   0    1.80    2.10
  -1   4   0    0.80    2.20
  -1   4   0    2.30    2.30
  -1   4   0    2.30    2.20
  -1   4   0    1.30    2.50
  -1   4   0    1.30    2.60
  -1   4   0   -0.20    1.90
   0  -4   0    1.00    1.70
   0  -4   0   -3.00    2.00
   0  -4   0    0.40    1.80
   0  -4   0    1.80    1.90
   0  -4   0    1.10    1.40
   0  -4   0   -0.90    1.20
   0  -4   0   -0.20    2.00
   0  -4   0    0.60    1.30
   0   4   0   -0.60    1.40
   0   4   0    0.30    1.60
   0   4   0   -1.20    1.70
   0   4   0   -0.30    0.50
   0   4   0   -0.50    1.20
   0   4   0    1.10    2.40
   0   4   0   -2.70    1.60
   0   4   0   -0.50    1.70
   0   4   0   -0.10    1.60
  -1  -4   0   -0.70    1.90
  -1  -4   0    1.00    1.30
  -1  -4   0   -3.10    2.00
  -1  -4   0    0.50    0.80
  -1  -4   0   -0.60    1.30
  -1  -4   0   -0.20    1.30
  -1  -4   0    0.10    1.20
   1   4   0   -0.90    1.40
   1   4   0   -0.20    1.50
   1   4   0   -0.10    1.10
   1   4   0   -1.30    1.70
   1   4   0    0.70    1.10
   1   4   0   -1.20    1.90
   1   4   0   -1.50    1.30
   1   4   0    0.10    1.50
   1   4   0    0.70    1.50
   1   4   0   -1.40    2.00
   1   4   0    0.50    2.00
  -2  -4   0   -2.70    2.10
  -2  -4   0    0.40    1.90
  -2  -4   0   -2.60    1.80
  -2  -4   0   -0.10    1.90
  -2  -4   0   -1.10    1.80
   2   4   0   -0.20    1.90
   2   4   0    2.10    2.00
   2   4   0   -0.90    1.70
   2   4   0    0.70    1.70
   2   4   0   -0.20    0.90
   2   4   0   -1.70    1.70
   2   4   0    0.70    1.00
   2   4   0    1.10    1.00
  -3  -4   0    0.70    1.80
  -3  -4   0    0.50    2.00
  -3  -4   0    0.00    2.10
  -3  -4   0   -1.20    1.80
  -3  -4   0    0.60    2.10
   3   4   0   -1.40    1.70
   3   4   0   -0.50    1.70
   3   4   0   -2.30    1.60
   3   4   0    0.60    1.60
   3   4   0   -1.30    1.70
  -4  -4   0    1.40    2.30
  -4  -4   0    0.70    2.20
  -4  -4   0   -0.80    2.10
  -4  -4   0   -0.40    2.00
  -4  -4   0   -0.70    1.90
   4   4   0    0.50    1.30
   4   4   0   -0.10    1.20
   4   4   0   -2.20    1.60
   4   4   0   -1.00    1.10
   4   4   0    1.50    1.70
   4   4   0    0.50    1.90
   4   4   0    0.40    1.70
   4   4   0    1.60    1.20
   4   4   0    0.20    1.80
   4   4   0   -2.30    1.00
  -5  -4   0    0.80    1.30
  -5  -4   0    0.70    1.40
  -5  -4   0   -1.10    2.00
  -5  -4   0    2.20    2.50
  -5  -4   0   -0.40    0.90
  -5  -4   0   -1.10    2.10
  -5  -4   0   -0.20    1.10
   5   4   0   -0.50    1.00
   5   4   0   -0.90    1.50
   5   4   0    0.30    1.40
   5   4   0   -0.70    1.80
   5   4   0    2.40    1.70
   5   4   0   -1.10    1.70
   5   4   0    1.30    1.70
   5   4   0   -0.80    0.90
   5   4   0    0.40    1.60
   5   4   0    0.00    2.00
  -6  -4   0   -0.90    2.10
  -6  -4   0    0.00    1.30
  -6  -4   0    1.70    2.50
  -6  -4   0    0.90    1.40
  -6  -4   0    0.80    2.20
  -6  -4   0   -1.20    1.50
  -6  -4   0    0.40    1.50
   6   4   0   -0.10    1.70
   6   4   0    0.70    1.50
   6   4   0   -0.50    1.30
   6   4   0    0.80    1.90
   6   4   0   -1.20    1.80
   6   4   0   -0.60    1.80
   6   4   0   -0.50    2.50
   6   4   0   -1.80    1.20
   6   4   0   -1.70    1.90
   6   4   0    2.10    2.10
   6   4   0    0.70    1.80
   6   4   0    1.40    1.50
  -7  -4   0   -0.70    1.80
  -7  -4   0   -1.90    2.10
  -7  -4   0   -1.10    0.70
  -7  -4   0   -0.40    2.30
  -7  -4   0   -0.10    0.90
  -7  -4   0    2.30    2.80
  -7  -4   0    1.10    1.70
  -7  -4   0   -1.80    1.80
  -7  -4   0   -0.30    1.50
  -7  -4   0   -1.10    1.30
   7   4   0    1.80    2.10
   7   4   0    0.40    1.80
   7   4   0    1.50    1.30
   7   4   0   -0.10    2.20
   7   4   0    0.20    1.70
   7   4   0    0.10    2.70
   7   4   0   -0.70    2.20
   7   4   0   -2.50    1.60
   7   4   0    0.70    1.80
   7   4   0    1.30    2.30
  -8  -4   0    0.10    1.60
  -8  -4   0   -2.30    1.40
  -8  -4   0    1.10    2.10
  -8  -4   0   -0.70    1.30
  -8  -4   0    1.00    1.20
  -8  -4   0    1.40    2.10
  -8  -4   0   -2.10    2.60
  -8  -4   0   -0.20    2.30
  -8  -4   0   -0.70    2.90
  -8  -4   0    0.00    2.70
   8   4   0    2.10    2.60
   8   4   0   -0.10    3.00
   8   4   0    2.30    2.70
   8   4   0   -0.30    1.40
   8   4   0   -1.30    1.90
   8   4   0   -0.70    2.40
   8   4   0   -0.80    2.00
   8   4   0    0.10    1.90
   8   4   0    0.70    2.10
  -9  -4   0   -2.20    1.80
  -9  -4   0   -0.20    2.70
  -9  -4   0    0.60    1.90
  -9  -4   0   -0.80    3.50
  -9  -4   0   -1.40    2.20
  -9  -4   0   -2.60    1.80
  -9  -4   0   -1.80    1.30
  -9  -4   0    1.20    3.20
  -9  -4   0   -0.20    1.70
   9   4   0   -1.30    1.50
   9   4   0   -1.30    3.00
   9   4   0   -5.50    1.80
   9   4   0   -0.10    2.80
   9   4   0    3.60    2.50
   9   4   0   -5.20    2.70
   9   4   0    2.50    2.90
   9   4   0    2.70    2.40
 -10  -4   0    7.10    2.90
 -10  -4   0    3.30    4.30
 -10  -4   0    0.50    2.20
 -10  -4   0    3.50    3.30
 -10  -4   0   -0.50    3.00
 -10  -4   0    1.00    2.50
 -10  -4   0    0.80    1.80
  10   4   0    0.40    1.90
  10   4   0    1.00    3.30
  10   4   0    1.60    3.10
  10   4   0   -0.40    2.70
  10   4   0   -4.50    2.40
  10   4   0    1.10    3.00
  10   4   0    3.80    3.90
  10   4   0    1.10    3.30
  10   4   0    2.80    2.40
  10   4   0   -1.20    3.60
 -11  -4   0    3.70    2.60
 -11  -4   0    1.90    3.20
 -11  -4   0   -3.90    3.70
 -11  -4   0    6.70    3.80
 -11  -4   0    2.20    3.60
 -11  -4   0   -1.10    2.30
  11   4   0   -0.70    2.90
  11   4   0   -5.60    3.10
  11   4   0   -2.90    4.00
  11   4   0    0.20    2.70
  11   4   0   -1.70    3.10
  11   4   0    0.80    3.50
  11   4   0    3.30    4.70
  11   4   0   -3.30    3.40
  11   4   0    2.20    3.20
 -12  -4   0   -0.60    2.60
 -12  -4   0   -1.80    3.30
 -12  -4   0    6.30    5.50
 -12  -4   0    1.10    3.50
 -12  -4   0   -2.50    2.20
 -12  -4   0    0.90    2.60
  12   4   0   -0.20    4.40
  12   4   0   -5.30    3.70
  12   4   0    3.10    4.70
  12   4   0    2.20    2.90
  12   4   0    2.10    2.50
  12   4   0    2.60    4.00
  12   4   0    2.80    4.60
  12   4   0    3.70    4.50
 -13  -4   0   -2.60    3.60
 -13  -4   0   -1.00    2.90
 -13  -4   0    1.50    2.90
 -13  -4   0    3.00    4.20
 -13  -4   0   -0.20    3.10
 -13  -4   0    6.40    5.20
 -13  -4   0    4.60    6.10
  13   4   0   -0.60    3.30
  13   4   0   -2.20    5.10
  13   4   0   -2.80    2.40
  13   4   0   -1.10    3.90
  13   4   0   -0.20    3.80
  13   4   0   -1.50    4.60
  13   4   0    0.20    4.30
  13   4   0    2.70    4.60
 -14  -4   0   -1.20    5.70
 -14  -4   0   -3.50    4.20
 -14  -4   0    5.50    3.40
 -14  -4   0   -0.70    3.20
 -14  -4   0   -0.30    4.40
 -14  -4   0    7.00    4.90
  14   4   0    2.10    6.30
  14   4   0    1.70    3.00
  14   4   0    2.30    5.00
  14   4   0    5.50    5.90
  14   4   0   -6.90    3.80
  14   4   0   -3.00    4.80
  14   4   0    5.90    5.80
 -15  -4   0   -5.70    5.00
 -15  -4   0    4.80    6.40
 -15  -4   0   -2.80    5.90
 -15  -4   0   -2.30    4.60
 -15  -4   0   -6.10    5.60
 -15  -4   0    6.60    4.70
 -15  -4   0   -1.80    3.20
  15   4   0   -0.10    4.30
  15   4   0   -6.60    4.80
  15   4   0    8.60    6.70
  15   4   0   10.70    6.50
  15   4   0    1.10    3.50
 -16  -4   0    3.00    6.90
 -16  -4   0   16.40    7.00
 -16  -4   0    3.70    4.10
 -16  -4   0    2.00    6.10
  16   4   0    4.00    6.50
  16   4   0   -0.20    6.30
  16   4   0    1.00    5.20
 -17  -4   0    5.80    4.90
 -17  -4   0    8.80    8.20
 -17  -4   0   -0.40   10.00
 -17  -4   0   10.90    9.90
  17   4   0    4.00    8.00
  17   4   0   11.80    7.40
  17   4   0   -3.90    6.40
  17   4   0   -6.70    5.70
  13  -5   0   18.40    8.10
  13  -5   0   -7.10    7.00
  13  -5   0    8.60    5.20
  13  -5   0   -5.80    5.00
 -13   5   0    4.80    6.60
 -13   5   0   -4.10    5.50
  12  -5   0   -1.40    7.00
  12  -5   0    7.00    6.10
  12  -5   0    0.10    4.80
  12  -5   0    7.30    9.70
 -12   5   0   -7.80    8.00
 -12   5   0   12.50    6.00
 -12   5   0    7.80    8.90
  11  -5   0   -6.90    4.50
  11  -5   0   -0.60    4.70
  11  -5   0   -0.60    6.20
  11  -5   0    5.90    4.60
  11  -5   0    4.90    5.10
 -11   5   0  -11.40    4.20
 -11   5   0   -1.70    6.10
 -11   5   0    3.00    5.20
 -11   5   0    0.70    4.60
  10  -5   0    6.10    5.00
  10  -5   0   -8.50    4.70
  10  -5   0    1.10    5.00
  10  -5   0    1.50    3.70
 -10   5   0   10.50    7.90
 -10   5   0   -3.10    4.40
 -10   5   0    5.00    7.60
   9  -5   0    1.50    4.80
   9  -5   0   -4.50    3.30
   9  -5   0   -3.80    3.70
   9  -5   0    5.60    3.60
  -9   5   0   -0.50    3.90
  -9   5   0    5.90    6.00
  -9   5   0    1.50    4.30
  -9   5   0   -4.00    3.70
   8  -5   0    5.10    4.40
   8  -5   0    0.40    4.30
  -8   5   0   -1.50    3.30
  -8   5   0   -1.10    6.70
  -8   5   0    0.70    4.60
  -8   5   0   -6.00    4.20
  -8   5   0   -1.20    4.00
   7  -5   0    5.90    4.10
   7  -5   0    2.40    2.80
   7  -5   0   -1.00    3.70
   7  -5   0    7.90    4.60
   7  -5   0   -3.20    3.60
   7  -5   0   -2.20    3.70
   7  -5   0   -1.20    3.40
  -7   5   0    0.20    3.40
  -7   5   0    0.40    3.70
  -7   5   0   -2.40    3.30
  -7   5   0   -0.70    4.10
  -7   5   0    0.30    3.20
  -7   5   0    2.30    3.30
   6  -5   0    1.40    3.50
   6  -5   0    7.30    4.10
   6  -5   0    3.50    4.30
   6  -5   0   -1.50    2.20
   6  -5   0   -0.50    3.00
   6  -5   0   -4.60    3.00
  -6   5   0    1.10    3.50
  -6   5   0   -3.60    2.40
  -6   5   0    0.80    2.80
  -6   5   0    3.80    7.00
  -6   5   0   -2.70    2.70
  -6   5   0   -2.20    2.60
  -6   5   0    3.30    4.10
  -6   5   0   -2.10    3.40
   5  -5   0   -1.10    1.80
   5  -5   0  -13.50    5.10
   5  -5   0    1.90    3.90
   5  -5   0    0.90    3.20
   5  -5   0   -2.20    2.70
   5  -5   0    4.20    3.90
   5  -5   0   -4.20    2.50
   5  -5   0    1.90    3.20
  -5   5   0   -2.10    4.10
  -5   5   0   -0.50    2.50
  -5   5   0    2.50    2.70
  -5   5   0   -4.00    2.70
  -5   5   0   -1.30    2.70
  -5   5   0    2.00    3.50
  -5   5   0    4.40    3.00
  -5   5   0    2.20    3.10
   4  -5   0   -2.20    2.20
   4  -5   0    0.80    2.20
   4  -5   0   -0.30    1.60
   4  -5   0    2.10    3.00
   4  -5   0   -2.30    2.60
   4  -5   0   -2.70    2.80
   4  -5   0    1.60    2.50
   4  -5   0    0.30    2.70
  -4   5   0   -0.90    2.50
  -4   5   0   -2.10    3.10
  -4   5   0   -0.70    2.60
  -4   5   0    1.20    3.10
  -4   5   0   -4.20    1.70
  -4   5   0   -3.00    2.10
  -4   5   0   -1.40    2.50
  -4   5   0    6.00    2.90
   3  -5   0   -0.60    2.10
   3  -5   0    1.90    2.70
   3  -5   0    0.20    2.50
   3  -5   0   -1.80    2.40
   3  -5   0    0.30    2.60
   3  -5   0   -2.40    2.20
   3  -5   0    0.20    1.30
   3  -5   0    0.60    2.10
   3  -5   0   -1.30    2.20
  -3   5   0    5.20    3.50
  -3   5   0   -2.00    2.10
  -3   5   0   -2.00    1.80
  -3   5   0   -1.60    1.70
  -3   5   0    3.40    2.70
  -3   5   0   -0.80    2.40
  -3   5   0   -2.70    1.60
  -3   5   0    1.10    2.20
   2  -5   0    1.60    2.70
   2  -5   0    0.30    2.70
   2  -5   0    0.50    1.10
   2  -5   0   -3.50    1.70
   2  -5   0    0.10    1.90
   2  -5   0    0.50    2.30
   2  -5   0   -0.80    2.00
   2  -5   0   -0.40    2.30
   2  -5   0    0.30    2.20
  -2   5   0    0.40    2.60
  -2   5   0   -1.00    2.40
  -2   5   0   -1.40    2.90
  -2   5   0    1.10    2.30
  -2   5   0   -0.50    2.00
  -2   5   0    0.80    2.30
  -2   5   0    4.20    2.40
   1  -5   0    2.30    0.80
   1  -5   0    0.00    1.40
   1  -5   0   -1.10    2.20
   1  -5   0    1.00    1.90
   1  -5   0   -0.80    1.80
   1  -5   0   -0.60    1.90
   1  -5   0   -0.90    1.60
   1  -5   0   -3.50    1.70
   1  -5   0    0.50    2.70
  -1   5   0    0.20    2.00
  -1   5   0    0.80    2.40
  -1   5   0    1.90    2.60
  -1   5   0   -0.30    2.10
  -1   5   0    2.60    2.70
  -1   5   0    0.30    2.20
  -1   5   0   -1.50    1.80
   0  -5   0   -0.80    1.20
   0  -5   0    0.30    1.50
   0  -5   0    1.50    1.90
   0  -5   0    0.80    1.70
   0  -5   0    3.90    3.00
   0   5   0    1.60    1.70
   0   5   0    0.10    1.70
   0   5   0   -1.30    1.60
   0   5   0   -0.20    2.40
   0   5   0   -2.90    1.80
   0   5   0   -1.50    1.80
   0   5   0   -0.70    2.10
   0   5   0    0.10    1.20
  -1  -5   0    0.60    2.10
  -1  -5   0   -0.20    1.50
  -1  -5   0   -1.00    2.40
  -1  -5   0    0.60    1.50
  -1  -5   0   -1.70    1.40
  -1  -5   0    1.50    1.60
   1   5   0    0.90    1.30
   1   5   0   -0.60    1.70
   1   5   0   -1.70    1.60
   1   5   0    0.60    1.70
   1   5   0   -0.60    1.20
   1   5   0   -0.40    1.50
   1   5   0   -1.00    1.30
   1   5   0   -0.40    1.50
   1   5   0   -1.80    1.60
   1   5   0    0.40    2.10
   1   5   0   -1.20    2.10
  -2  -5   0   -1.90    2.40
  -2  -5   0   -0.40    2.10
  -2  -5   0    0.60    2.20
  -2  -5   0    0.30    1.90
  -2  -5   0   -0.30    0.70
   2   5   0   -0.70    1.80
   2   5   0    0.60    2.10
   2   5   0    2.00    1.40
   2   5   0    0.30    0.70
   2   5   0   -0.70    1.20
   2   5   0    0.60    2.40
   2   5   0    0.20    1.30
   2   5   0    0.00    0.70
   2   5   0    2.70    2.10
   2   5   0    1.60    2.10
   2   5   0    0.60    1.70
   2   5   0   -0.40    1.20
  -3  -5   0   -0.50    1.80
  -3  -5   0   -0.30    2.10
  -3  -5   0   -1.40    2.30
  -3  -5   0    0.10    2.20
  -3  -5   0    0.10    2.10
   3   5   0   -1.40    1.50
   3   5   0   -2.10    1.60
   3   5   0   -1.00    1.60
   3   5   0   -1.10    1.60
   3   5   0    0.20    1.70
  -4  -5   0    3.50    2.70
  -4  -5   0    0.70    2.00
  -4  -5   0    2.80    2.70
  -4  -5   0    0.40    2.30
  -4  -5   0    0.80    2.30
   4   5   0   -0.40    1.50
   4   5   0   -0.70    1.70
   4   5   0   -0.90    1.80
   4   5   0    1.30    2.10
   4   5   0    0.30    2.00
   4   5   0    2.10    1.60
  -5  -5   0   -1.40    2.20
  -5  -5   0   -0.70    2.20
  -5  -5   0    1.20    2.80
  -5  -5   0   -1.20    2.10
  -5  -5   0   -0.20    2.40
   5   5   0   -0.30    2.00
   5   5   0    0.40    1.30
   5   5   0   -1.10    1.30
   5   5   0    0.20    1.30
   5   5   0    0.70    0.50
   5   5   0    1.50    2.00
   5   5   0   -2.60    1.60
   5   5   0   -0.60    0.50
   5   5   0    2.40    2.30
   5   5   0   -1.30    1.20
   5   5   0    0.50    1.60
   5   5   0   -0.80    1.20
  -6  -5   0    0.10    1.10
  -6  -5   0   -3.80    2.00
  -6  -5   0   -0.70    2.10
  -6  -5   0    0.60    2.10
  -6  -5   0    0.70    1.30
   6   5   0   -2.50    1.30
   6   5   0   -0.20    1.80
   6   5   0    0.00    1.10
   6   5   0   -0.20    1.10
   6   5   0    3.40    2.30
   6   5   0    1.10    2.10
   6   5   0    0.50    1.70
   6   5   0    1.00    1.50
   6   5   0   -0.80    1.60
   6   5   0    0.80    1.60
  -7  -5   0   -0.30    1.50
  -7  -5   0    1.60    2.60
  -7  -5   0    0.40    2.90
  -7  -5   0    2.00    1.60
  -7  -5   0   -2.00    1.20
  -7  -5   0    1.30    1.30
  -7  -5   0    2.00    3.00
   7   5   0    2.70    1.60
   7   5   0   -1.60    1.80
   7   5   0    0.60    1.90
   7   5   0   -0.50    1.90
   7   5   0    1.00    1.60
   7   5   0   -0.60    1.50
   7   5   0   -0.70    1.30
   7   5   0    1.10    2.80
   7   5   0   -0.70    1.90
  -8  -5   0   -2.40    2.30
  -8  -5   0   -2.20    2.50
  -8  -5   0    2.10    1.80
  -8  -5   0   -1.40    1.50
  -8  -5   0    2.00    2.00
  -8  -5   0   -2.80    2.30
  -8  -5   0    0.40    1.90
   8   5   0   -2.00    1.80
   8   5   0   -4.20    1.50
   8   5   0    3.70    1.70
   8   5   0    0.40    2.70
   8   5   0    3.30    2.30
   8   5   0   -0.30    1.80
   8   5   0    1.80    2.30
   8   5   0   -0.10    2.40
   8   5   0   -0.30    2.80
   8   5   0   -0.60    1.50
  -9  -5   0   -1.00    1.70
  -9  -5   0    0.20    0.80
  -9  -5   0    1.50    2.40
  -9  -5   0    0.80    2.00
  -9  -5   0   -2.70    2.70
  -9  -5   0    1.20    2.20
  -9  -5   0   -1.80    2.00
  -9  -5   0    2.30    3.50
  -9  -5   0    3.40    3.90
   9   5   0    1.30    2.30
   9   5   0   -1.30    2.50
   9   5   0    0.00    3.30
   9   5   0   -0.10    2.10
   9   5   0    0.50    1.60
   9   5   0    0.90    2.50
   9   5   0   -1.20    2.10
   9   5   0    3.60    3.30
   9   5   0   -3.10    2.20
   9   5   0   -2.70    1.90
 -10  -5   0   -4.70    2.20
 -10  -5   0    1.70    2.30
 -10  -5   0    2.50    4.00
 -10  -5   0    1.20    1.50
 -10  -5   0    2.90    2.70
 -10  -5   0   -3.80    1.60
 -10  -5   0   -4.80    3.10
 -10  -5   0    2.50    2.90
 -10  -5   0   -0.60    2.40
 -10  -5   0   -0.30    1.10
  10   5   0   -0.30    2.30
  10   5   0   -0.10    1.70
  10   5   0    1.60    4.10
  10   5   0    0.60    2.80
  10   5   0   -1.90    2.90
  10   5   0    0.40    3.20
  10   5   0    1.90    4.00
  10   5   0    1.40    3.70
  10   5   0   -4.30    1.90
 -11  -5   0   -1.80    1.30
 -11  -5   0   -2.20    3.30
 -11  -5   0   -2.60    2.90
 -11  -5   0    0.10    1.70
 -11  -5   0   -2.60    2.90
 -11  -5   0   -5.20    2.10
 -11  -5   0   -2.00    2.40
 -11  -5   0   -4.50    3.30
 -11  -5   0    1.30    3.50
  11   5   0   -0.50    1.90
  11   5   0   -5.10    2.20
  11   5   0    2.70    3.70
  11   5   0    1.20    3.80
  11   5   0   -3.70    3.10
  11   5   0    2.40    2.90
  11   5   0   -5.80    2.20
  11   5   0   -2.30    4.20
 -12  -5   0    0.50    1.90
 -12  -5   0   -1.30    1.50
 -12  -5   0   -0.60    6.90
 -12  -5   0    3.60    3.80
 -12  -5   0    2.70    4.90
 -12  -5   0    6.60    4.00
 -12  -5   0    0.20    2.50
 -12  -5   0    5.90    4.70
  12   5   0   -1.30    3.00
  12   5   0   -5.50    3.30
  12   5   0    1.50    3.70
  12   5   0   -3.30    3.90
  12   5   0    0.60    4.00
  12   5   0   -5.60    3.60
  12   5   0   -5.00    2.40
  12   5   0    1.20    3.10
  12   5   0    3.80    4.10
 -13  -5   0    1.00    5.60
 -13  -5   0   -1.50    2.20
 -13  -5   0    3.80    3.50
 -13  -5   0    8.10    5.40
 -13  -5   0    4.40    4.70
 -13  -5   0   -1.40    2.00
 -13  -5   0   -2.90    2.60
 -13  -5   0   -1.70    4.50
  13   5   0   11.70    6.10
  13   5   0    2.50    4.50
  13   5   0   -1.50    4.60
  13   5   0   -2.80    4.20
  13   5   0    1.70    3.80
  13   5   0   -3.50    4.20
  13   5   0   -4.20    2.40
  13   5   0   -6.00    4.10
 -14  -5   0    0.80    4.20
 -14  -5   0   -1.10    2.40
 -14  -5   0    3.30    6.00
 -14  -5   0    6.30    5.50
 -14  -5   0    0.90    4.80
 -14  -5   0    0.10    4.30
 -14  -5   0    5.90    5.60
 -14  -5   0   -9.30    3.70
  14   5   0   -0.80    4.50
  14   5   0    1.10    2.80
  14   5   0   -0.90    4.10
  14   5   0   -6.90    5.00
  14   5   0    1.90    4.20
  14   5   0   -5.60    2.70
  14   5   0    6.20    5.70
  14   5   0   -1.80    3.70
 -15  -5   0   -9.30    5.20
 -15  -5   0   -5.40    4.50
 -15  -5   0   -5.20    4.90
 -15  -5   0    2.60    3.90
 -15  -5   0    0.00    5.40
 -15  -5   0    0.30    4.60
 -15  -5   0    4.60    5.30
  15   5   0    5.10    6.30
  15   5   0   -5.00    7.00
  15   5   0   -0.80    5.30
  15   5   0   -3.80    3.20
  15   5   0   -6.90    5.60
  15   5   0   -5.70    4.10
  15   5   0    4.40    5.40
 -16  -5   0    0.10    5.70
 -16  -5   0   -0.40    6.00
 -16  -5   0    5.20    6.20
 -16  -5   0   -6.50    6.00
 -16  -5   0    0.90    8.30
 -16  -5   0    1.10    3.00
 -16  -5   0   -1.70    6.30
  16   5   0   -9.10    4.40
  16   5   0   -9.50    5.50
  16   5   0   15.10    7.50
  16   5   0    5.50    5.40
 -17  -5   0    0.90    6.90
 -17  -5   0    0.20    4.00
 -17  -5   0    0.40    7.60
 -17  -5   0   -9.70    5.60
  17   5   0   -2.60    5.70
  17   5   0    0.10    6.80
  17   5   0   -7.40    7.00
  17   5   0   -4.30    6.30
  13  -6   0   66.79   13.20
  13  -6   0   55.29    9.40
  13  -6   0   81.59   23.80
  13  -6   0   81.39   12.90
  13  -6   0   63.89   14.80
 -13   6   0   45.40   13.50
 -13   6   0   47.20   12.20
 -13   6   0   52.39   14.50
  12  -6   0   66.29   14.10
  12  -6   0   35.70   12.90
  12  -6   0   65.19   12.00
  12  -6   0   37.50    9.20
  12  -6   0   42.30    8.80
 -12   6   0   86.09   22.30
 -12   6   0   35.70    9.40
 -12   6   0   32.90   12.60
  11  -6   0   63.19   11.80
  11  -6   0   55.29   11.90
  11  -6   0   92.79   15.10
  11  -6   0   66.69   10.40
 -11   6   0   63.49   12.10
 -11   6   0   66.39   15.40
 -11   6   0   66.59   12.40
 -11   6   0   81.99   15.80
  10  -6   0   29.50    8.90
  10  -6   0   47.50   11.50
  10  -6   0   25.90    8.10
  10  -6   0   25.00    6.20
  10  -6   0   15.50    7.10
 -10   6   0   41.90    9.70
 -10   6   0   28.00   10.50
 -10   6   0   29.90    8.80
 -10   6   0   31.20    9.80
   9  -6   0   40.40    9.50
   9  -6   0   23.50    8.10
   9  -6   0   40.00    9.50
   9  -6   0   35.50   10.00
   9  -6   0   37.20    7.00
  -9   6   0   32.20    7.90
  -9   6   0   39.30   10.10
  -9   6   0   49.50   10.30
  -9   6   0   25.90    8.20
   8  -6   0  120.09   14.40
   8  -6   0   89.39   11.10
   8  -6   0  114.49   12.80
   8  -6   0   93.99   12.00
  -8   6   0  112.09   12.60
  -8   6   0  133.39   12.80
  -8   6   0  102.19   12.20
  -8   6   0  134.39   17.30
  -8   6   0  119.49   14.10
   7  -6   0  163.18   16.40
   7  -6   0  176.08   16.80
   7  -6   0  172.78   15.70
   7  -6   0  183.78   15.30
   7  -6   0  178.98   12.50
  -7   6   0  175.48   15.60
  -7   6   0  168.08   14.90
  -7   6   0  162.18   16.50
  -7   6   0  166.98   17.10
  -7   6   0  184.38   16.00
   6  -6   0   41.20    7.60
   6  -6   0   29.20    7.50
   6  -6   0   34.60    7.20
   6  -6   0   32.00    5.30
   6  -6   0   28.30    7.60
   6  -6   0   38.20    8.70
   6  -6   0   24.80    8.00
   6  -6   0   24.50    6.50
  -6   6   0   33.90    7.30
  -6   6   0   24.50    6.50
  -6   6   0   26.70    7.10
  -6   6   0   35.00    8.00
  -6   6   0   46.80    9.90
  -6   6   0   43.10   10.50
   5  -6   0  510.05   30.80
   5  -6   0  531.35   29.20
   5  -6   0  452.75   28.20
   5  -6   0  529.15   30.60
   5  -6   0  488.45   30.10
   5  -6   0  483.85   25.70
   5  -6   0  512.55   30.60
   5  -6   0  432.16   29.20
  -5   6   0  488.05   29.10
  -5   6   0  482.05   29.70
  -5   6   0  490.85   30.90
  -5   6   0  438.66   28.20
  -5   6   0  414.56   27.20
  -5   6   0  498.45   29.90
  -5   6   0  473.05   29.70
   4  -6   0  264.27   19.20
   4  -6   0  284.77   18.10
   4  -6   0  319.47   16.00
   4  -6   0  283.87   19.50
   4  -6   0  300.67   20.30
   4  -6   0  289.67   20.00
   4  -6   0  280.07   19.40
   4  -6   0  232.88   18.70
  -4   6   0  255.77   17.50
  -4   6   0  269.97   18.30
  -4   6   0  301.07   19.60
  -4   6   0  294.27   20.60
  -4   6   0  274.47   19.10
  -4   6   0  289.87   19.00
  -4   6   0  278.77   19.60
   3  -6   0  422.46   24.10
   3  -6   0  412.76   21.30
   3  -6   0  421.66   25.20
   3  -6   0  381.46   25.10
   3  -6   0  402.66   23.70
   3  -6   0  455.45   26.60
   3  -6   0  434.16   25.70
   3  -6   0  394.76   25.00
   3  -6   0  394.46   24.90
  -3   6   0  422.76   25.00
  -3   6   0  422.76   25.70
  -3   6   0  404.16   25.60
  -3   6   0  454.55   28.00
  -3   6   0  403.16   24.20
  -3   6   0  434.76   24.70
  -3   6   0  385.26   24.70
   2  -6   0   66.39    7.20
   2  -6   0   61.59    6.70
   2  -6   0   73.19    7.20
   2  -6   0   60.49    7.00
   2  -6   0   61.89    7.90
   2  -6   0   66.79    7.20
   2  -6   0   56.99    7.00
   2  -6   0   67.09    4.10
   2  -6   0   63.69    6.30
  -2   6   0   61.69    7.60
  -2   6   0   60.79    6.30
  -2   6   0   57.29    7.40
  -2   6   0   51.09    6.50
  -2   6   0   63.89    7.00
  -2   6   0   60.89    6.60
  -2   6   0   58.99    7.30
   1  -6   0  287.97   19.20
   1  -6   0  296.97   18.50
   1  -6   0  299.27   17.40
   1  -6   0  306.97   18.70
   1  -6   0  344.67   17.60
   1  -6   0  337.17   18.70
   1  -6   0  310.47   20.30
  -1   6   0  311.57   18.60
  -1   6   0  304.37   19.10
  -1   6   0  311.87   19.10
  -1   6   0  308.67   18.50
  -1   6   0  278.17   19.20
  -1   6   0  316.37   18.20
  -1   6   0  291.07   17.90
   0  -6   0  221.98   13.60
   0  -6   0  211.68   13.30
   0  -6   0  227.78   15.70
   0  -6   0  224.18   12.20
   0  -6   0  219.38   13.20
   0  -6   0  223.28   12.20
   0  -6   0  210.28   14.40
   0   6   0  206.38   11.90
   0   6   0  218.38   13.00
   0   6   0  207.38   13.80
   0   6   0  223.38   13.10
   0   6   0  214.38   13.50
   0   6   0  215.18   13.40
   0   6   0  200.48   14.40
   0   6   0  214.38   13.90
  -1  -6   0  637.54   35.80
  -1  -6   0  677.93   34.10
  -1  -6   0  692.83   34.30
  -1  -6   0  681.33   34.30
  -1  -6   0  683.83   34.10
  -1  -6   0  688.83   37.50
   1   6   0  680.23   34.90
   1   6   0  680.53   32.40
   1   6   0  700.13   34.60
   1   6   0  672.13   34.80
   1   6   0  685.03   34.60
   1   6   0  681.23   34.30
   1   6   0  642.04   36.10
   1   6   0  679.03   34.10
   1   6   0  669.33   34.00
   1   6   0  630.44   35.70
  -2  -6   0  390.46   19.00
  -2  -6   0  365.06   21.10
  -2  -6   0  383.76   19.10
  -2  -6   0  397.96   23.10
  -2  -6   0  390.26   20.60
  -2  -6   0  364.46   18.50
  -2  -6   0  379.46   18.60
   2   6   0  381.36   19.60
   2   6   0  335.17   21.20
   2   6   0  374.56   19.40
   2   6   0  343.67   21.00
   2   6   0  369.76   21.10
   2   6   0  385.36   19.70
   2   6   0  372.76   19.40
   2   6   0  361.56   22.10
   2   6   0  349.07   18.80
   2   6   0  369.76   18.90
   2   6   0  369.66   20.40
  -3  -6   0  295.87   23.50
  -3  -6   0  382.86   20.50
  -3  -6   0  355.36   20.50
  -3  -6   0  356.36   21.60
  -3  -6   0  332.17   21.40
   3   6   0  369.66   18.00
   3   6   0  356.26   20.30
   3   6   0  311.77   19.80
   3   6   0  342.47   21.20
   3   6   0  366.56   18.00
   3   6   0  362.76   18.50
   3   6   0  369.56   20.30
   3   6   0  360.96   20.40
   3   6   0  367.96   17.80
   3   6   0  359.86   20.10
  -4  -6   0  996.60   51.69
  -4  -6   0 1039.70   50.59
  -4  -6   0 1021.10   51.29
  -4  -6   0 1011.20   50.59
  -4  -6   0  986.20   50.59
   4   6   0  902.91   52.19
   4   6   0  964.40   51.39
   4   6   0  912.11   51.49
   4   6   0  983.50   50.09
   4   6   0 1056.39   50.59
  -5  -6   0  190.68   13.50
  -5  -6   0  206.48   13.70
  -5  -6   0  222.28   13.30
  -5  -6   0  194.48   12.90
  -5  -6   0  200.68   13.10
   5   6   0  172.88   13.10
   5   6   0  213.08   12.60
   5   6   0  178.18   11.20
   5   6   0  190.88    9.80
   5   6   0  190.78    9.70
   5   6   0  159.78   12.40
   5   6   0  185.58   12.90
   5   6   0  194.28   12.30
  -6  -6   0 4093.69  188.88
  -6  -6   0 3886.91  188.08
  -6  -6   0 3968.40  188.38
   6   6   0 3775.32  184.68
   6   6   0 3991.00  185.48
   6   6   0 3665.13  184.68
   6   6   0 3900.71  185.48
   6   6   0 3988.50  187.88
   6   6   0 3951.80  186.18
   6   6   0 3884.81  185.58
   6   6   0 3995.30  185.68
   6   6   0 3587.54  188.68
   6   6   0 3853.11  189.78
  -7  -6   0   30.70    5.40
  -7  -6   0   38.70    6.60
  -7  -6   0   35.20    7.20
   7   6   0   34.90    3.80
   7   6   0   27.00    3.00
   7   6   0   32.70    3.80
   7   6   0   33.80    4.00
   7   6   0   26.50    2.90
   7   6   0   34.50    3.90
   7   6   0   30.40    3.90
   7   6   0   22.10    5.10
  -8  -6   0  121.99   11.20
  -8  -6   0  115.89    8.00
  -8  -6   0  115.49   10.30
  -8  -6   0  111.49    7.20
  -8  -6   0  141.69   10.40
   8   6   0  109.59    7.80
   8   6   0   94.39    9.20
   8   6   0  126.79    8.80
   8   6   0  120.59    8.70
   8   6   0  125.49    8.80
   8   6   0  104.79    7.80
   8   6   0  125.49    8.90
   8   6   0  106.69   10.10
   8   6   0  129.69    7.70
  -9  -6   0  246.68   16.20
  -9  -6   0  252.57   17.90
  -9  -6   0  261.17   17.10
  -9  -6   0  223.38   13.70
   9   6   0  240.08   13.30
   9   6   0  235.98   15.20
   9   6   0  226.38   15.00
   9   6   0  224.08   15.20
   9   6   0  208.88   14.10
   9   6   0  244.98   15.30
   9   6   0  255.57   17.40
   9   6   0  229.48   14.30
 -10  -6   0 1133.19   58.49
 -10  -6   0 1030.20   59.09
 -10  -6   0 1111.19   58.39
 -10  -6   0 1263.37   61.29
 -10  -6   0 1301.57   62.49
  10   6   0 1122.39   57.39
  10   6   0 1205.38   60.29
  10   6   0 1119.59   59.09
  10   6   0 1133.09   59.29
  10   6   0 1169.08   60.39
  10   6   0 1174.18   60.29
  10   6   0 1241.48   62.69
 -11  -6   0  451.85   25.80
 -11  -6   0  382.96   22.60
 -11  -6   0  383.26   23.80
 -11  -6   0  398.96   23.10
 -11  -6   0  339.87   22.20
 -11  -6   0  438.26   27.20
 -11  -6   0  444.96   26.70
  11   6   0  379.46   23.40
  11   6   0  425.66   22.60
  11   6   0  382.36   24.70
  11   6   0  393.56   23.80
  11   6   0  409.86   24.80
  11   6   0  417.86   25.00
  11   6   0  398.16   26.40
  11   6   0  407.16   24.90
  11   6   0  355.66   21.20
 -12  -6   0   13.00    6.00
 -12  -6   0    7.40    4.20
 -12  -6   0    7.00    3.30
 -12  -6   0    5.40    3.20
 -12  -6   0    4.80    3.60
 -12  -6   0    5.70    5.10
 -12  -6   0   10.20    6.80
  12   6   0    8.70    3.70
  12   6   0    8.30    3.70
  12   6   0    3.80    4.80
  12   6   0   11.70    4.90
  12   6   0    4.00    2.50
  12   6   0   12.60    4.80
  12   6   0   10.00    4.70
  12   6   0    6.50    4.10
  12   6   0   14.00    6.50
 -13  -6   0   41.20    7.90
 -13  -6   0   40.70    7.70
 -13  -6   0   47.70   10.20
 -13  -6   0   30.80    5.90
 -13  -6   0   42.60    9.60
 -13  -6   0   41.70    8.80
  13   6   0   46.10    8.10
  13   6   0   42.40    9.70
  13   6   0   41.00    8.80
  13   6   0   46.00    7.00
  13   6   0   40.30    8.00
  13   6   0   38.80    8.30
  13   6   0   38.40    8.30
  13   6   0   39.50    4.80
 -14  -6   0   72.29   13.30
 -14  -6   0   53.59    9.80
 -14  -6   0   68.19   13.50
 -14  -6   0   42.00    9.50
 -14  -6   0   38.40    8.30
 -14  -6   0   33.20    7.00
  14   6   0   35.10    6.40
  14   6   0   56.59   10.00
  14   6   0   50.39    9.90
  14   6   0   59.99   11.30
  14   6   0   50.29    9.10
  14   6   0   45.90    9.30
  14   6   0   70.49   12.20
  14   6   0   41.70    7.10
 -15  -6   0   25.10   10.20
 -15  -6   0   30.10    8.90
 -15  -6   0   19.80    7.60
 -15  -6   0   47.50   12.10
 -15  -6   0   29.10    9.00
  15   6   0   21.10    8.00
  15   6   0   35.80    9.60
  15   6   0   40.10    8.90
  15   6   0   32.20    8.60
  15   6   0   28.90    5.90
  15   6   0   36.20   10.30
  15   6   0   52.89   10.10
 -16  -6   0  150.18   16.50
 -16  -6   0  195.68   20.00
 -16  -6   0  180.98   17.30
 -16  -6   0  164.98   18.80
  16   6   0  198.38   18.40
  16   6   0  182.08   18.20
  16   6   0  177.48   18.10
  16   6   0  176.98   18.80
 -17  -6   0   51.29   11.40
 -17  -6   0   35.40   10.80
 -17  -6   0   34.90    9.80
 -17  -6   0   52.29   14.10
  17   6   0   16.60    9.00
  17   6   0   28.90    9.20
  17   6   0   32.90    9.70
  17   6   0   25.60    8.00
 -18  -6   0   -8.40    6.30
 -18  -6   0   -1.20    9.90
  18   6   0    2.10    8.40
  18   6   0   -1.80    6.70
  18   6   0   -5.00    8.30
  18   6   0    2.50    6.50
  12  -7   0   -2.80   14.00
  12  -7   0    3.10    5.50
  12  -7   0  -12.00   11.90
  12  -7   0   12.00    7.40
 -12   7   0    7.70    8.10
 -12   7   0    8.50    9.50
 -12   7   0  -10.00    6.40
  11  -7   0    0.40    7.50
  11  -7   0    2.00    4.40
  11  -7   0   -6.20    6.90
  11  -7   0    4.80    6.40
  11  -7   0    3.70    5.60
 -11   7   0    0.80    8.70
 -11   7   0    5.10    5.90
 -11   7   0   17.80   10.30
 -11   7   0   -2.20    5.40
  10  -7   0    5.00    7.40
  10  -7   0   -0.80    3.60
  10  -7   0   -4.70    5.10
  10  -7   0   -5.70    4.20
  10  -7   0   -0.30    5.20
 -10   7   0    7.10    6.00
 -10   7   0   -2.70    5.90
 -10   7   0    3.90    5.50
 -10   7   0   -0.20    5.30
   9  -7   0   -4.20    4.30
   9  -7   0   -1.50    4.40
   9  -7   0   -1.50    4.70
   9  -7   0    2.50    4.60
  -9   7   0    3.70    4.10
  -9   7   0   -5.50    6.50
  -9   7   0    1.00    5.00
  -9   7   0    1.70    5.40
   8  -7   0    3.00    4.80
   8  -7   0    3.70    2.90
   8  -7   0    3.40    5.80
   8  -7   0    2.20    4.50
   8  -7   0   -2.40    4.30
  -8   7   0    4.90    4.10
  -8   7   0   -5.40    4.90
  -8   7   0   -7.70    4.00
  -8   7   0   -1.50    4.40
  -8   7   0    3.40    5.10
   7  -7   0   -0.30    2.60
   7  -7   0    0.70    3.60
   7  -7   0    1.10    4.20
   7  -7   0   -1.60    4.10
  -7   7   0   -0.20    3.70
  -7   7   0   -1.70    3.90
  -7   7   0    4.60    4.60
  -7   7   0    5.50    5.10
  -7   7   0    4.50    6.50
   6  -7   0   -0.90    2.20
   6  -7   0    6.10    3.70
   6  -7   0   -1.50    4.60
   6  -7   0   -5.30    3.20
   6  -7   0    0.60    4.20
   6  -7   0    6.70    4.50
  -6   7   0    3.90    3.80
  -6   7   0   -8.70    3.30
  -6   7   0   -2.90    3.10
  -6   7   0   -2.00    3.10
  -6   7   0   -0.50    3.70
  -6   7   0    5.50    6.20
   5  -7   0   -1.70    4.50
   5  -7   0   -3.30    3.70
   5  -7   0    4.30    2.40
   5  -7   0    6.70    7.00
   5  -7   0    0.00    3.60
   5  -7   0    2.90    3.60
   5  -7   0    0.20    4.10
  -5   7   0    2.90    4.40
  -5   7   0    0.90    2.90
  -5   7   0    2.60    3.80
  -5   7   0   -1.10    3.80
  -5   7   0    0.80    4.10
  -5   7   0    1.00    4.10
   4  -7   0    0.90    3.80
   4  -7   0   -2.50    3.40
   4  -7   0    0.20    3.40
   4  -7   0    2.10    3.40
   4  -7   0    1.20    3.60
   4  -7   0    0.90    3.00
   4  -7   0    2.50    1.80
   4  -7   0    6.50    3.70
   4  -7   0   -2.30    3.10
  -4   7   0    4.20    4.40
  -4   7   0   -1.10    2.20
  -4   7   0    1.00    4.20
  -4   7   0    1.70    3.80
  -4   7   0   -1.60    3.40
  -4   7   0    2.50    2.80
  -4   7   0   -0.10    4.10
  -4   7   0    7.40    4.20
   3  -7   0    0.50    3.30
   3  -7   0    0.40    1.20
   3  -7   0    7.00    3.10
   3  -7   0    6.60    4.00
   3  -7   0   -4.50    2.50
   3  -7   0   -0.70    2.70
   3  -7   0    0.40    3.00
   3  -7   0    6.00    4.00
  -3   7   0   -0.40    3.60
  -3   7   0   -2.60    2.20
  -3   7   0    1.60    4.10
  -3   7   0   -3.30    2.80
  -3   7   0   -0.80    3.00
  -3   7   0   -3.60    2.40
  -3   7   0   -0.50    2.80
   2  -7   0    3.70    2.90
   2  -7   0   -2.20    2.80
   2  -7   0    0.50    2.40
   2  -7   0    1.30    3.30
   2  -7   0    0.90    2.50
   2  -7   0   -3.70    2.00
   2  -7   0    0.00    2.40
   2  -7   0    0.90    3.00
  -2   7   0    1.70    2.60
  -2   7   0    2.00    2.80
  -2   7   0    4.50    3.30
  -2   7   0   -1.60    3.50
  -2   7   0    1.90    2.70
   1  -7   0    2.20    2.50
   1  -7   0   -1.60    3.20
   1  -7   0    0.60    1.80
   1  -7   0   -1.20    1.90
   1  -7   0    0.60    2.30
   1  -7   0    0.70    2.30
  -1   7   0    2.20    3.30
  -1   7   0   -0.70    2.50
  -1   7   0   -2.80    1.90
  -1   7   0    0.70    2.70
  -1   7   0    1.70    2.10
  -1   7   0   -2.80    1.80
   0  -7   0    0.50    1.90
   0  -7   0   -1.20    1.70
   0  -7   0   -0.30    1.40
   0  -7   0    0.20    3.10
   0  -7   0   -1.40    1.70
   0  -7   0    1.50    2.10
   0  -7   0    1.50    1.60
   0   7   0    2.00    2.40
   0   7   0   -1.00    1.80
   0   7   0    1.00    2.40
   0   7   0   -1.70    1.10
   0   7   0    0.90    2.00
   0   7   0    1.30    2.00
   0   7   0   -1.30    1.90
   0   7   0    0.80    2.70
  -1  -7   0   -1.00    1.60
  -1  -7   0   -1.40    2.80
  -1  -7   0   -0.10    1.60
  -1  -7   0    0.90    1.70
  -1  -7   0   -3.90    1.90
  -1  -7   0   -0.10    1.50
  -1  -7   0    1.90    2.60
   1   7   0   -0.30    1.80
   1   7   0    1.60    2.00
   1   7   0    2.20    1.80
   1   7   0    0.10    2.50
   1   7   0   -1.00    1.60
   1   7   0   -1.80    1.90
   1   7   0    0.70    2.10
   1   7   0   -1.50    1.70
   1   7   0    0.00    1.40
   1   7   0   -0.70    1.50
  -2  -7   0    0.10    1.20
  -2  -7   0    1.50    2.70
  -2  -7   0   -1.40    1.20
  -2  -7   0    2.20    3.30
  -2  -7   0    1.10    2.10
  -2  -7   0    1.20    1.30
   2   7   0   -1.80    1.70
   2   7   0    0.60    2.60
   2   7   0    1.30    1.90
   2   7   0    1.10    1.30
   2   7   0    1.30    1.80
   2   7   0    0.10    1.30
   2   7   0   -0.50    1.70
   2   7   0   -0.90    1.50
   2   7   0    0.00    2.00
   2   7   0    0.70    1.60
  -3  -7   0    0.70    2.90
  -3  -7   0    0.90    2.40
  -3  -7   0    0.80    2.30
  -3  -7   0    0.10    2.50
   3   7   0    1.60    2.60
   3   7   0   -0.30    0.90
   3   7   0   -2.90    1.70
   3   7   0    2.70    1.40
   3   7   0    1.50    2.10
   3   7   0    0.10    1.30
   3   7   0   -0.20    1.30
   3   7   0    0.40    1.50
   3   7   0    0.10    2.10
   3   7   0   -1.00    2.10
   3   7   0    0.80    1.90
   3   7   0    0.00    1.30
  -4  -7   0   -1.50    2.50
  -4  -7   0    0.10    2.60
  -4  -7   0   -2.20    1.90
  -4  -7   0   -1.40    2.30
  -4  -7   0    0.50    2.50
   4   7   0   -2.40    1.70
   4   7   0    1.00    2.00
   4   7   0   -1.60    0.70
   4   7   0   -2.50    1.40
   4   7   0   -1.40    2.00
   4   7   0   -0.10    0.80
   4   7   0   -1.10    2.00
  -5  -7   0   -0.50    2.50
  -5  -7   0   -3.30    2.30
  -5  -7   0   -0.20    2.30
  -5  -7   0    1.10    2.90
  -5  -7   0    0.40    3.00
   5   7   0    1.70    2.10
   5   7   0    1.50    2.10
   5   7   0   -0.90    1.80
   5   7   0    0.30    1.50
   5   7   0    0.10    1.60
   5   7   0    0.60    2.20
  -6  -7   0   -1.10    2.20
  -6  -7   0    1.10    3.30
  -6  -7   0   -0.30    2.80
  -6  -7   0   -2.00    2.80
  -6  -7   0   -1.90    2.80
   6   7   0    1.00    1.70
   6   7   0    0.20    1.10
   6   7   0    0.60    1.10
   6   7   0   -1.80    2.20
   6   7   0    1.50    2.20
   6   7   0   -0.20    2.40
  -7  -7   0    1.40    3.30
  -7  -7   0    0.10    2.70
  -7  -7   0    1.50    3.70
  -7  -7   0    3.30    3.10
  -7  -7   0    1.00    2.80
   7   7   0    0.80    1.60
   7   7   0    3.40    1.80
   7   7   0    0.80    1.20
   7   7   0    1.60    1.90
   7   7   0   -1.30    2.60
   7   7   0    0.30    2.60
   7   7   0    0.80    1.60
  -8  -7   0   -0.20    3.00
  -8  -7   0    4.20    3.80
  -8  -7   0   -1.00    2.50
   8   7   0    0.60    1.30
   8   7   0   -0.60    1.80
   8   7   0   -1.20    1.70
   8   7   0    0.00    3.20
   8   7   0    0.40    1.90
   8   7   0   -1.20    1.30
   8   7   0   -4.70    1.60
   8   7   0    3.10    2.20
  -9  -7   0   -0.20    2.90
  -9  -7   0   -4.60    2.80
  -9  -7   0   -1.00    3.30
   9   7   0    0.80    2.10
   9   7   0    3.20    2.80
   9   7   0   -1.50    1.90
   9   7   0   -2.00    1.70
   9   7   0    0.80    1.80
   9   7   0   -1.30    3.20
   9   7   0    0.10    1.70
   9   7   0   -0.30    2.10
   9   7   0   -0.10    1.90
 -10  -7   0   -0.20    3.60
 -10  -7   0   -1.00    4.30
 -10  -7   0    2.30    3.70
 -10  -7   0    1.60    2.20
 -10  -7   0   -2.30    2.60
  10   7   0    0.60    3.10
  10   7   0   -0.70    2.30
  10   7   0   -5.10    2.40
  10   7   0   -1.50    2.80
  10   7   0   -1.60    1.80
  10   7   0    0.00    2.70
  10   7   0   -2.10    2.30
  10   7   0    4.10    4.30
  10   7   0    1.30    2.30
 -11  -7   0    0.40    3.70
 -11  -7   0   -3.90    1.90
 -11  -7   0   -0.40    3.90
 -11  -7   0   -6.10    3.60
  11   7   0    0.40    2.50
  11   7   0    1.20    1.70
  11   7   0   -0.60    2.80
  11   7   0    1.80    3.30
  11   7   0    3.50    3.10
  11   7   0   -1.40    3.00
  11   7   0    2.20    4.10
  11   7   0    0.60    2.80
 -12  -7   0    3.30    4.80
 -12  -7   0   -0.50    2.30
 -12  -7   0    0.40    4.90
 -12  -7   0    1.40    2.90
 -12  -7   0   -3.00    3.40
  12   7   0   -5.10    3.10
  12   7   0    9.60    4.70
  12   7   0   -3.40    3.60
  12   7   0   -0.80    1.80
  12   7   0    1.90    3.30
  12   7   0   -0.80    2.70
  12   7   0    1.70    4.10
  12   7   0   -3.60    2.50
  12   7   0    0.50    4.20
 -13  -7   0   -0.80    3.90
 -13  -7   0    0.90    2.90
 -13  -7   0    1.20    4.60
 -13  -7   0    2.30    5.10
 -13  -7   0    3.40    3.00
  13   7   0   -0.40    4.30
  13   7   0    3.20    4.60
  13   7   0    0.90    3.40
  13   7   0    0.00    3.80
  13   7   0   -0.20    2.10
  13   7   0    0.70    3.90
  13   7   0    0.80    3.50
  13   7   0   -1.50    3.20
 -14  -7   0    5.80    4.20
 -14  -7   0   -4.20    3.20
 -14  -7   0   -3.70    6.00
 -14  -7   0   -9.90    4.10
 -14  -7   0   -2.00    5.50
 -14  -7   0   12.00    6.30
  14   7   0    1.90    4.80
  14   7   0   -2.80    3.80
  14   7   0   -1.00    4.90
  14   7   0   -3.10    4.30
  14   7   0    8.50    3.60
  14   7   0    1.30    2.00
  14   7   0    5.20    4.60
  14   7   0   -6.10    3.40
 -15  -7   0   -0.30    5.20
 -15  -7   0    7.40    6.20
 -15  -7   0   -1.40    6.50
 -15  -7   0   11.70    7.10
 -15  -7   0    3.40    4.80
  15   7   0   -0.40    2.10
  15   7   0   -5.30    4.10
  15   7   0    4.10    6.00
  15   7   0    5.20    5.00
  15   7   0   -3.60    2.90
  15   7   0    1.30    5.60
  15   7   0   -6.30    5.90
 -16  -7   0   -3.10    5.20
 -16  -7   0  -11.90    5.60
 -16  -7   0   15.50    8.90
 -16  -7   0   -0.50    5.10
 -16  -7   0    5.80    9.80
  16   7   0   -5.40    4.40
  16   7   0    3.40    3.60
  16   7   0   -0.10    6.40
  16   7   0    3.90    5.60
  16   7   0   17.40   11.40
  16   7   0  -10.70    4.90
  16   7   0   -0.40    5.30
 -17  -7   0   -2.30    4.80
 -17  -7   0   -0.40    6.20
 -17  -7   0    3.70    8.50
 -17  -7   0   -2.30    6.90
  17   7   0   -5.10    4.70
  17   7   0   -2.30    6.60
  17   7   0    4.70    5.70
  17   7   0    2.70    7.40
 -18  -7   0   -1.20    6.90
  18   7   0    1.80    8.80
  18   7   0   -0.40    6.20
  18   7   0    7.40    7.60
  18   7   0   -1.40    8.20
  11  -8   0   -2.30    6.50
  11  -8   0   -3.90    4.90
  11  -8   0    9.40    5.60
  11  -8   0   -8.00    8.50
  11  -8   0    1.50    6.80
 -11   8   0   -5.00    6.50
 -11   8   0    2.60    8.30
 -11   8   0    7.10    9.00
 -11   8   0    5.10    8.10
  10  -8   0   -1.10    5.70
  10  -8   0    3.70    4.10
  10  -8   0   -4.00    5.30
  10  -8   0   -3.40    7.70
  10  -8   0    4.80    6.20
 -10   8   0   -5.40    5.30
 -10   8   0   -0.80    6.20
 -10   8   0   10.90    7.40
 -10   8   0   -1.20    5.80
   9  -8   0   -4.70    5.20
   9  -8   0    7.70    3.60
   9  -8   0   -2.20    5.00
   9  -8   0    1.40    7.50
   9  -8   0   -2.50    4.90
  -9   8   0   -1.30    4.70
  -9   8   0    4.60    5.40
  -9   8   0   24.80    8.40
   8  -8   0    2.30    4.30
   8  -8   0   -1.10    4.90
   8  -8   0   -6.90    5.70
  -8   8   0   11.60    6.80
  -8   8   0    6.00    6.70
  -8   8   0    2.20    4.60
  -8   8   0    7.90    6.00
   7  -8   0    3.40    4.80
   7  -8   0    0.70    4.90
   7  -8   0    0.60    2.40
   7  -8   0    3.20    4.30
   7  -8   0    6.70    5.80
  -7   8   0   -5.00    4.80
  -7   8   0   -2.20    4.70
  -7   8   0   -2.10    3.20
   6  -8   0    5.40    5.30
   6  -8   0   -5.50    3.70
   6  -8   0    4.50    5.00
   6  -8   0   -4.60    4.20
   6  -8   0    0.10    2.00
  -6   8   0    2.30    5.30
  -6   8   0   -0.30    3.60
  -6   8   0    6.70    4.90
  -6   8   0    0.10    3.10
  -6   8   0   11.80    5.80
   5  -8   0   -0.50    3.80
   5  -8   0    0.10    3.50
   5  -8   0    3.00    4.80
   5  -8   0    6.10    4.50
   5  -8   0   -3.80    3.30
   5  -8   0    0.50    2.00
  -5   8   0    4.90    5.10
  -5   8   0   -3.60    3.10
  -5   8   0   -1.20    4.20
  -5   8   0   -0.20    3.30
  -5   8   0   -4.00    3.60
  -5   8   0   -0.90    3.50
   4  -8   0   -3.00    2.70
   4  -8   0    2.40    1.60
   4  -8   0   -6.20    3.20
   4  -8   0   -7.70    3.00
   4  -8   0   -2.10    3.30
   4  -8   0   -4.00    3.00
  -4   8   0    0.20    3.50
  -4   8   0   -1.50    3.20
  -4   8   0    4.40    4.00
  -4   8   0   -1.50    2.50
  -4   8   0    2.20    4.20
   3  -8   0    0.40    3.00
   3  -8   0    0.80    4.10
   3  -8   0    2.50    3.60
   3  -8   0    0.70    3.10
   3  -8   0    0.80    3.50
   3  -8   0   -0.40    3.60
  -3   8   0    5.20    3.40
  -3   8   0   -2.50    2.90
  -3   8   0    0.10    4.40
  -3   8   0   -0.60    3.10
  -3   8   0   -2.40    3.30
  -3   8   0   -2.60    1.80
  -3   8   0   -1.60    2.90
   2  -8   0   -1.40    2.40
   2  -8   0   -0.70    2.40
   2  -8   0    1.70    2.90
   2  -8   0   -1.80    3.80
   2  -8   0   -2.80    4.60
   2  -8   0   -0.40    2.60
  -2   8   0    3.90    2.40
  -2   8   0   -1.30    2.70
  -2   8   0   -3.60    3.30
  -2   8   0    2.10    3.40
  -2   8   0   -2.30    2.80
  -2   8   0   -2.10    2.70
  -2   8   0   -3.60    2.90
  -2   8   0   -1.90    2.80
   1  -8   0    4.40    3.00
   1  -8   0    1.00    2.20
   1  -8   0   -2.00    1.60
   1  -8   0    7.50    2.90
   1  -8   0    1.10    3.50
   1  -8   0   -3.40    1.80
  -1   8   0    0.50    2.50
  -1   8   0   -1.30    2.90
  -1   8   0   -0.10    2.40
  -1   8   0   -1.90    3.30
  -1   8   0   -0.20    2.60
  -1   8   0    0.30    2.70
  -1   8   0    1.90    2.60
   0  -8   0    1.60    2.50
   0  -8   0   -2.10    2.00
   0  -8   0    2.00    3.30
   0  -8   0   -0.10    2.20
   0  -8   0   -0.20    1.30
   0  -8   0    1.40    2.40
   0  -8   0    5.60    4.00
   0  -8   0    1.60    1.70
   0   8   0   -1.50    3.30
   0   8   0    1.80    2.40
   0   8   0   -0.70    2.00
   0   8   0   -1.40    2.00
   0   8   0   -0.50    2.30
   0   8   0   -4.80    2.30
   0   8   0   -0.90    2.40
  -1  -8   0   -1.20    2.60
  -1  -8   0   -1.10    1.80
  -1  -8   0   -0.10    1.90
  -1  -8   0    1.80    3.30
  -1  -8   0   -3.50    1.50
   1   8   0    1.90    2.00
   1   8   0    0.40    1.70
   1   8   0    2.00    2.50
   1   8   0   -1.20    2.60
   1   8   0    3.90    2.80
   1   8   0   -0.10    1.70
   1   8   0    2.00    2.00
   1   8   0   -0.70    2.40
   1   8   0    0.90    2.00
  -2  -8   0    0.30    2.70
  -2  -8   0   -2.00    1.50
  -2  -8   0   -0.50    1.50
  -2  -8   0    2.30    3.30
  -2  -8   0    0.30    1.40
  -2  -8   0    1.10    1.40
   2   8   0   -0.10    0.70
   2   8   0    0.10    1.70
   2   8   0    3.40    2.80
   2   8   0   -1.30    2.40
   2   8   0    1.10    2.10
   2   8   0   -0.10    1.90
   2   8   0    1.00    1.70
   2   8   0   -0.40    1.40
   2   8   0    0.70    0.90
   2   8   0    1.60    2.00
   2   8   0    1.10    1.50
  -3  -8   0   -2.50    2.60
  -3  -8   0   -1.30    2.50
  -3  -8   0   -1.90    1.70
   3   8   0    8.70    3.40
   3   8   0    2.60    1.60
   3   8   0   -0.70    1.50
   3   8   0   -1.50    1.30
   3   8   0    0.90    1.30
   3   8   0    0.70    1.10
   3   8   0   -0.80    1.30
   3   8   0   -0.20    1.80
   3   8   0    2.40    2.50
   3   8   0    0.60    1.70
  -4  -8   0   -0.20    1.90
  -4  -8   0    0.30    3.10
  -4  -8   0    2.30    3.00
  -4  -8   0   -2.80    2.40
   4   8   0    1.00    2.50
   4   8   0    2.90    1.90
   4   8   0    0.00    0.60
   4   8   0   -0.40    1.10
   4   8   0    0.70    1.90
   4   8   0   -0.50    1.20
   4   8   0    0.50    0.60
  -5  -8   0    0.30    2.50
  -5  -8   0    1.60    2.70
  -5  -8   0    2.60    3.00
  -5  -8   0   -0.30    3.20
  -5  -8   0   -5.20    2.10
   5   8   0    1.00    2.40
   5   8   0   -0.20    2.00
  -6  -8   0   -1.30    2.40
  -6  -8   0   -1.70    2.40
  -6  -8   0    1.80    3.50
  -6  -8   0   -0.30    2.90
  -6  -8   0    0.30    2.80
   6   8   0    0.30    1.70
   6   8   0    2.40    2.40
   6   8   0    5.30    2.60
  -7  -8   0   -3.30    2.30
  -7  -8   0   -1.50    2.90
  -7  -8   0   -2.40    2.60
  -7  -8   0   -2.90    2.60
  -7  -8   0    0.70    3.30
   7   8   0   -0.10    0.50
   7   8   0   -0.80    1.60
   7   8   0   -0.80    1.20
   7   8   0    0.90    3.00
   7   8   0   -4.70    1.80
   7   8   0    1.30    0.50
   7   8   0   -0.90    1.10
  -8  -8   0   -1.20    3.80
  -8  -8   0    4.50    3.90
  -8  -8   0    5.00    4.30
  -8  -8   0   -1.50    3.30
  -8  -8   0    7.50    3.60
   8   8   0    5.50    1.60
   8   8   0    6.10    2.10
   8   8   0    5.90    2.30
   8   8   0    2.50    2.00
   8   8   0    5.20    4.00
   8   8   0    4.40    2.40
   8   8   0    3.00    1.50
  -9  -8   0   -1.90    3.70
  -9  -8   0   -2.70    2.40
  -9  -8   0   -1.60    2.90
   9   8   0    0.30    3.10
   9   8   0   -3.10    1.90
   9   8   0   -0.90    1.90
   9   8   0   -3.00    1.40
   9   8   0    1.40    2.20
   9   8   0    2.30    1.80
   9   8   0    2.70    2.40
   9   8   0   -3.20    1.60
 -10  -8   0    0.90    3.40
 -10  -8   0   -5.90    3.10
 -10  -8   0   -1.90    3.90
  10   8   0   -0.30    3.30
  10   8   0   -3.80    2.00
  10   8   0   -2.70    2.10
  10   8   0    0.90    2.80
  10   8   0    0.60    2.10
  10   8   0    0.40    2.40
  10   8   0    1.70    2.30
  10   8   0   -1.40    2.30
  10   8   0    0.80    2.00
 -11  -8   0    3.10    4.80
 -11  -8   0    1.70    4.50
 -11  -8   0    1.60    3.50
  11   8   0   -4.80    2.50
  11   8   0    0.60    1.90
  11   8   0    2.50    3.20
  11   8   0    0.00    2.70
  11   8   0   -3.80    2.30
  11   8   0    2.40    3.10
  11   8   0   -1.90    3.90
  11   8   0    0.00    2.40
  11   8   0    0.70    2.70
 -12  -8   0   -1.80    3.50
 -12  -8   0   -0.60    4.40
 -12  -8   0    1.80    1.80
 -12  -8   0    3.30    5.40
  12   8   0    3.50    3.20
  12   8   0    7.60    3.80
  12   8   0    8.40    3.90
  12   8   0   -0.40    3.90
  12   8   0   -1.90    2.70
  12   8   0    0.70    3.00
  12   8   0    3.50    2.00
  12   8   0    4.70    3.80
  12   8   0   -1.20    2.70
 -13  -8   0   -1.30    4.00
 -13  -8   0   -1.60    4.50
 -13  -8   0    1.50    5.60
 -13  -8   0    2.70    2.70
 -13  -8   0   -5.90    4.10
  13   8   0    1.30    4.20
  13   8   0    0.80    3.60
  13   8   0   -0.20    3.80
  13   8   0   -2.90    1.50
  13   8   0    1.60    3.90
  13   8   0    0.80    3.30
  13   8   0   -7.10    3.30
  13   8   0    2.70    3.50
  13   8   0   -5.20    4.80
 -14  -8   0    2.20    3.60
 -14  -8   0    6.30    6.60
 -14  -8   0    6.40    5.70
 -14  -8   0    2.20    4.90
  14   8   0    2.30    5.50
  14   8   0    6.00    4.90
  14   8   0   -0.70    3.60
  14   8   0    0.80    3.90
  14   8   0   -5.10    4.30
  14   8   0    1.10    2.00
  14   8   0    0.80    3.30
 -15  -8   0   -8.00    4.40
 -15  -8   0    7.50    5.80
 -15  -8   0    5.00    4.60
 -15  -8   0   -8.10    4.50
 -15  -8   0    2.80    6.50
  15   8   0   -4.90    3.80
  15   8   0    1.20    1.40
  15   8   0   -1.40    2.90
  15   8   0   -8.70    4.00
  15   8   0   15.80    7.40
  15   8   0   -7.90    3.70
 -16  -8   0   -3.70    6.50
 -16  -8   0    2.70    5.60
 -16  -8   0   -1.00    8.60
 -16  -8   0    2.00    5.80
  16   8   0   -1.30    4.60
  16   8   0   -2.70    6.20
  16   8   0    3.20    5.80
  16   8   0   -1.20    3.10
  16   8   0    3.50    7.70
  16   8   0   -1.90    4.30
  16   8   0    4.20    6.00
 -17  -8   0    4.30    6.70
 -17  -8   0   10.30    6.80
 -17  -8   0   -4.60    7.30
  17   8   0   13.20    6.80
  17   8   0   -4.90    4.00
  17   8   0    5.80    8.10
  17   8   0  -10.00    5.60
 -18  -8   0  -11.80    5.70
  18   8   0    2.60    7.70
  18   8   0   -8.20    8.30
  10  -9   0   18.40   12.00
  10  -9   0    2.80    6.60
  10  -9   0   15.90    8.40
  10  -9   0   43.70   10.30
  10  -9   0    0.40    6.80
 -10   9   0   49.60   12.70
 -10   9   0   15.80   10.60
 -10   9   0   33.10   11.20
 -10   9   0   38.20   11.50
   9  -9   0   93.09   16.40
   9  -9   0  102.99   15.00
   9  -9   0   90.49   15.60
   9  -9   0  106.29   17.40
   9  -9   0   70.09    8.60
  -9   9   0  108.39   16.30
  -9   9   0   91.79   14.80
  -9   9   0   91.29   17.90
  -9   9   0  153.48   30.50
   8  -9   0   44.10    5.70
   8  -9   0   67.89   13.10
   8  -9   0   64.39   11.40
   8  -9   0   54.49   12.20
   8  -9   0   66.59   13.60
  -8   9   0   76.39   13.50
  -8   9   0   60.79   13.90
  -8   9   0   34.20   10.50
   7  -9   0   15.00    3.70
   7  -9   0   16.50    7.30
   7  -9   0   19.30    6.90
   7  -9   0   15.10    7.40
   7  -9   0    2.70    7.20
  -7   9   0   22.10    7.60
  -7   9   0   25.20    9.40
  -7   9   0   19.10   10.80
  -7   9   0   26.10    8.20
   6  -9   0   82.19   15.20
   6  -9   0   86.99   14.70
   6  -9   0   78.89   11.40
   6  -9   0   79.39    6.20
   6  -9   0   70.99   12.70
  -6   9   0   57.09   13.60
  -6   9   0  100.59   14.00
  -6   9   0  102.09   11.40
  -6   9   0   89.59   13.90
  -6   9   0  100.59   16.00
   5  -9   0   93.49    6.10
   5  -9   0   93.89   10.40
   5  -9   0  104.79   13.00
   5  -9   0  111.59   11.80
   5  -9   0   92.49   10.20
   5  -9   0   81.69   12.30
  -5   9   0   81.09   11.00
  -5   9   0  103.79   13.40
  -5   9   0   99.49   12.00
  -5   9   0  109.49   11.80
  -5   9   0  101.09   11.20
  -5   9   0  101.59   13.20
   4  -9   0  203.38   15.10
   4  -9   0  206.78   16.80
   4  -9   0  198.18   14.70
   4  -9   0  218.98   19.10
   4  -9   0  191.68   17.00
  -4   9   0  190.58   17.10
  -4   9   0  179.88   15.90
  -4   9   0  197.58   18.10
  -4   9   0  192.88   17.40
  -4   9   0  219.58   16.60
  -4   9   0  194.28   16.30
   3  -9   0   19.00    5.20
   3  -9   0   27.20    7.00
   3  -9   0   16.30    5.00
   3  -9   0   33.30    8.00
   3  -9   0   19.60    7.10
  -3   9   0   18.90    6.40
  -3   9   0   12.80    5.40
  -3   9   0   23.70    6.30
  -3   9   0    8.90    5.70
  -3   9   0   11.00    5.40
  -3   9   0   18.90    5.70
   2  -9   0  408.96   22.80
   2  -9   0  397.86   25.30
   2  -9   0  405.36   25.90
   2  -9   0  368.06   24.50
   2  -9   0  448.96   28.50
   2  -9   0  397.56   22.90
  -2   9   0  334.07   23.20
  -2   9   0  384.36   26.40
  -2   9   0  391.26   26.00
  -2   9   0  399.06   26.30
  -2   9   0  401.16   25.20
  -2   9   0  412.36   24.70
  -2   9   0  411.16   25.20
  -2   9   0  366.96   23.90
   1  -9   0  477.15   25.00
   1  -9   0  456.85   27.50
   1  -9   0  465.05   30.50
   1  -9   0  460.95   25.00
   1  -9   0  426.46   26.50
  -1   9   0  485.65   28.80
  -1   9   0  452.75   27.20
  -1   9   0  457.05   27.00
  -1   9   0  495.35   28.80
  -1   9   0  415.56   26.30
  -1   9   0  445.16   29.00
   0  -9   0  340.17   20.40
   0  -9   0  346.07   24.10
   0  -9   0  314.57   19.90
   0  -9   0  336.57   19.90
   0  -9   0  327.97   17.50
   0  -9   0  326.17   21.60
   0  -9   0  337.07   17.60
   0   9   0  342.97   20.50
   0   9   0  327.87   19.90
   0   9   0  321.07   21.00
   0   9   0  311.07   22.10
   0   9   0  343.37   21.50
   0   9   0  299.37   20.00
   0   9   0  306.17   19.50
  -1  -9   0  229.78   15.80
  -1  -9   0  226.48   16.20
  -1  -9   0  222.38   14.20
  -1  -9   0  221.18   13.80
  -1  -9   0  238.28   14.20
  -1  -9   0  247.08   18.90
   1   9   0  206.28   16.50
   1   9   0  208.98   14.40
   1   9   0  216.28   14.10
   1   9   0  214.78   15.20
   1   9   0  229.38   15.40
   1   9   0  228.88   14.60
   1   9   0  215.18   13.40
   1   9   0  247.68   14.60
  -2  -9   0   91.29    6.90
  -2  -9   0   86.29   10.70
  -2  -9   0   90.09    6.40
  -2  -9   0   87.99    6.40
  -2  -9   0   73.49    8.70
   2   9   0  105.59    8.30
   2   9   0   92.39    7.50
   2   9   0   93.19    7.20
   2   9   0   89.69    7.40
   2   9   0   95.69    7.20
   2   9   0   84.19    9.60
  -3  -9   0  179.18   15.30
  -3  -9   0  170.18   13.10
  -3  -9   0  168.68   12.10
   3   9   0  172.68    9.80
   3   9   0  159.58   12.90
   3   9   0  177.28   11.20
   3   9   0  162.78   13.20
   3   9   0  174.68   10.70
   3   9   0  157.48   10.10
   3   9   0  184.58   10.40
   3   9   0  182.98   11.20
   3   9   0  161.28   10.50
   3   9   0  166.28   11.70
  -4  -9   0  149.19   12.20
  -4  -9   0  160.58   14.10
  -4  -9   0  158.78   12.20
   4   9   0  151.18   12.40
   4   9   0  170.38    9.80
   4   9   0  167.68    9.70
   4   9   0  163.88    9.40
   4   9   0  151.48    8.90
   4   9   0  150.98    8.90
   4   9   0  161.78   10.00
   4   9   0  159.28   12.10
   4   9   0  164.88   10.10
  -5  -9   0  146.59   11.60
  -5  -9   0  146.89   13.30
  -5  -9   0  144.39   11.70
  -5  -9   0  129.59   11.60
  -5  -9   0  148.09   12.10
   5   9   0  135.29   11.00
   5   9   0  136.99    7.60
   5   9   0  154.08   10.00
   5   9   0  135.59   11.20
   5   9   0  137.79    7.80
  -6  -9   0   16.50    5.00
  -6  -9   0   15.70    5.90
  -6  -9   0   25.40    7.10
  -6  -9   0    6.80    4.40
  -6  -9   0   15.00    5.30
   6   9   0   12.40    3.60
   6   9   0   17.90    4.40
   6   9   0   11.70    4.00
   6   9   0   17.30    4.40
  -7  -9   0   20.60    6.00
  -7  -9   0   15.80    4.80
  -7  -9   0   21.80    6.10
  -7  -9   0   27.00    6.20
  -7  -9   0   18.50    5.60
   7   9   0   20.10    5.10
   7   9   0   13.80    4.40
   7   9   0   11.00    3.90
   7   9   0   14.00    3.50
  -8  -9   0  845.02   47.80
  -8  -9   0  866.81   48.10
  -8  -9   0  947.31   49.20
   8   9   0  822.42   42.40
   8   9   0  911.01   42.90
   8   9   0  861.81   42.90
   8   9   0  878.01   45.00
   8   9   0  930.01   47.70
  -9  -9   0  718.73   40.80
  -9  -9   0  785.82   43.10
  -9  -9   0  731.13   41.30
   9   9   0  733.13   36.50
   9   9   0  761.42   37.70
   9   9   0  704.03   36.10
   9   9   0  708.73   36.50
   9   9   0  757.52   41.00
   9   9   0  650.13   35.90
 -10  -9   0  106.49   11.90
 -10  -9   0  110.59   11.10
 -10  -9   0   99.39   12.00
  10   9   0  138.09   11.80
  10   9   0  104.89    8.00
  10   9   0  117.99    8.60
  10   9   0   97.59    7.50
  10   9   0   99.69    8.10
  10   9   0   96.49    7.50
  10   9   0  106.29    8.30
  10   9   0  113.69   11.40
 -11  -9   0   33.80    8.10
 -11  -9   0   47.20   10.10
 -11  -9   0   39.90   10.20
  11   9   0   45.60    5.50
  11   9   0   54.59    5.90
  11   9   0   55.39    6.20
  11   9   0   52.09    9.90
  11   9   0   40.10    5.30
  11   9   0   46.20    5.60
  11   9   0   50.59    5.40
  11   9   0   45.90    6.60
  11   9   0   51.59    6.10
 -12  -9   0   23.00   10.80
 -12  -9   0   20.80    7.50
 -12  -9   0   24.10    9.00
  12   9   0   20.40    3.60
  12   9   0   18.60    4.70
  12   9   0   24.80    5.20
  12   9   0   15.40    4.10
  12   9   0   12.60    6.80
  12   9   0   24.10    5.60
  12   9   0   22.90    4.70
 -13  -9   0   70.69   11.80
 -13  -9   0   72.39   12.60
 -13  -9   0   58.59   11.60
  13   9   0   56.69    7.60
  13   9   0   70.19    8.50
  13   9   0   60.59    5.50
  13   9   0   78.89   12.70
  13   9   0   70.69    8.00
  13   9   0   80.29    8.40
  13   9   0   63.79    9.30
  13   9   0   76.69    8.80
 -14  -9   0   36.90   10.40
 -14  -9   0   35.10    9.70
 -14  -9   0   27.60    9.10
  14   9   0   44.80    7.50
  14   9   0   27.20    7.20
  14   9   0   33.40    6.60
  14   9   0   39.40    9.60
  14   9   0   40.10    7.90
  14   9   0   31.70    5.60
  14   9   0   30.50    3.70
  14   9   0   34.00    7.00
 -15  -9   0   12.40    6.40
 -15  -9   0    7.20    7.30
 -15  -9   0    6.40    7.80
 -15  -9   0    9.00    4.20
  15   9   0    5.10    5.00
  15   9   0    0.00    4.80
  15   9   0   16.80    7.40
  15   9   0   13.20    6.10
  15   9   0   12.60    6.00
  15   9   0   11.90    4.40
  15   9   0   20.40    7.10
 -16  -9   0   68.89   12.30
 -16  -9   0   52.19   14.40
 -16  -9   0   58.79    9.20
 -16  -9   0   49.20   11.50
  16   9   0   31.40    6.00
  16   9   0   33.30   10.20
  16   9   0   16.80   11.00
  16   9   0   69.29   13.90
  16   9   0   53.69   10.20
  16   9   0   36.30    9.80
  16   9   0   49.00    9.00
 -17  -9   0   40.60   12.70
 -17  -9   0   63.89   15.00
 -17  -9   0   38.30    9.90
  17   9   0   28.40    6.10
  17   9   0   29.90    8.80
  17   9   0   37.20    9.40
  17   9   0   77.89   14.80
 -18  -9   0    4.80    6.50
 -18  -9   0    2.90    7.00
  18   9   0   21.30    7.90
  18   9   0   11.70   12.90
  18   9   0    0.50    6.50
   9 -10   0    8.70   11.50
   9 -10   0    8.70    7.00
   9 -10   0   -0.30    5.70
  -9  10   0   -0.10    6.00
  -9  10   0   -1.20    6.00
  -9  10   0   -5.60    8.10
  -9  10   0    7.70    7.10
   8 -10   0    0.60    6.70
   8 -10   0    1.00    7.90
   8 -10   0   -7.30    4.70
   8 -10   0   -5.00    4.90
  -8  10   0    0.90    5.50
  -8  10   0   -5.40    4.20
  -8  10   0  -11.00    6.60
  -8  10   0    2.00    6.70
   7 -10   0   12.60    6.50
   7 -10   0    1.30    6.40
   7 -10   0    3.30    5.70
  -7  10   0   -6.00    4.50
  -7  10   0   -4.90    4.50
  -7  10   0   -0.40    5.60
  -7  10   0   10.90    6.00
  -7  10   0   -7.50    5.70
   6 -10   0   -0.40    4.20
   6 -10   0    1.40    5.80
   6 -10   0   -0.50    4.30
   6 -10   0    1.60    5.70
  -6  10   0    8.80   10.30
  -6  10   0    1.90    5.20
  -6  10   0    1.30    4.20
  -6  10   0    3.00    5.70
  -6  10   0    0.80    5.30
   5 -10   0   13.90    5.10
   5 -10   0   -2.30    5.40
   5 -10   0   -2.30    4.60
   5 -10   0   -6.90    2.90
   5 -10   0   -9.30    3.80
  -5  10   0    8.30    5.60
  -5  10   0    2.60    5.20
  -5  10   0   -3.30    5.70
  -5  10   0    5.30    4.90
  -5  10   0   -4.30    4.30
   4 -10   0    2.80    4.30
   4 -10   0    2.00    4.70
   4 -10   0   -2.90    2.90
   4 -10   0   -1.40    4.70
  -4  10   0    1.30    4.70
  -4  10   0   -3.90    3.40
  -4  10   0   -4.50    3.50
  -4  10   0   -2.70    3.90
  -4  10   0   -1.20    3.40
  -4  10   0    3.00    4.30
   3 -10   0   -1.20    3.00
   3 -10   0    0.90    2.70
   3 -10   0   -5.00    3.10
   3 -10   0    0.30    4.80
   3 -10   0   -0.40    3.60
  -3  10   0   10.70    5.50
  -3  10   0   -2.80    3.50
  -3  10   0    0.90    3.60
  -3  10   0    0.60    3.60
  -3  10   0    0.00    3.30
  -3  10   0   -4.10    4.00
   2 -10   0    0.10    3.30
   2 -10   0    1.60    4.10
   2 -10   0   -1.30    2.40
   2 -10   0    0.10    2.80
  -2  10   0   -7.00    2.80
  -2  10   0   -2.70    3.10
  -2  10   0   11.90    4.60
  -2  10   0    1.30    3.80
  -2  10   0    3.00    4.50
  -2  10   0   -2.00    3.10
   1 -10   0    5.60    5.40
   1 -10   0   -1.60    2.90
   1 -10   0   -1.90    3.10
   1 -10   0    3.00    3.40
   1 -10   0    2.00    4.80
   1 -10   0    2.30    2.30
   1 -10   0    2.60    2.60
  -1  10   0    3.70    4.00
  -1  10   0   -2.70    3.50
  -1  10   0    2.00    3.90
  -1  10   0    0.80    2.70
  -1  10   0    6.70    4.70
  -1  10   0   -2.40    2.40
  -1  10   0   -2.30    2.80
   0 -10   0    1.80    3.00
   0 -10   0    2.00    3.00
   0 -10   0    0.80    1.50
   0 -10   0    6.20    4.80
   0 -10   0   -1.70    4.30
   0 -10   0    0.40    1.70
   0 -10   0    4.70    3.30
   0  10   0    7.00    3.60
   0  10   0    5.40    4.30
   0  10   0    2.00    3.70
   0  10   0   -0.30    3.10
   0  10   0    1.90    4.30
   0  10   0   -1.70    3.30
   0  10   0    7.00    3.50
  -1 -10   0    6.40    2.90
  -1 -10   0   -3.50    3.20
  -1 -10   0   -1.00    2.30
  -1 -10   0   -2.10    2.40
  -1 -10   0   -3.40    3.20
  -1 -10   0    2.60    2.70
   1  10   0    3.50    2.50
   1  10   0   -0.30    3.10
   1  10   0    1.20    2.50
   1  10   0    1.00    2.60
   1  10   0    0.90    3.10
   1  10   0    1.50    2.50
   1  10   0   -0.20    3.90
  -2 -10   0   -1.40    1.80
  -2 -10   0    1.00    2.10
  -2 -10   0   -2.80    3.20
  -2 -10   0   -2.40    3.20
  -2 -10   0    4.20    2.20
   2  10   0   -2.10    2.20
   2  10   0    0.10    1.90
   2  10   0   -1.10    2.30
   2  10   0   -1.50    2.10
   2  10   0   -0.90    3.30
   2  10   0   -0.90    1.90
   2  10   0   -2.80    1.80
   2  10   0   -0.60    2.60
  -3 -10   0   -2.60    3.70
  -3 -10   0   -1.40    2.70
  -3 -10   0   -4.10    2.90
   3  10   0   -0.50    2.20
   3  10   0    1.10    3.60
   3  10   0   -1.70    1.00
   3  10   0    0.50    2.60
   3  10   0   -1.30    1.70
   3  10   0    1.30    2.10
   3  10   0    1.00    1.20
   3  10   0   -0.70    1.70
   3  10   0   -0.50    1.80
   3  10   0    0.90    2.00
  -4 -10   0    0.80    3.00
  -4 -10   0   -5.20    2.40
  -4 -10   0   -6.00    2.20
   4  10   0   -2.10    1.50
   4  10   0   -0.40    3.30
   4  10   0   -2.90    1.90
   4  10   0   -1.80    1.10
   4  10   0   -3.10    1.60
   4  10   0    0.90    1.60
   4  10   0   -1.10    1.60
   4  10   0    1.30    2.10
  -5 -10   0    4.60    4.20
  -5 -10   0   -2.90    2.60
  -5 -10   0    2.60    4.30
  -5 -10   0   -0.10    2.80
   5  10   0   -0.80    1.40
   5  10   0    0.80    3.00
   5  10   0   -1.00    1.00
   5  10   0   -0.70    1.10
   5  10   0    0.40    1.80
  -6 -10   0    2.60    3.40
  -6 -10   0   -1.20    3.10
  -6 -10   0   -1.50    3.30
  -6 -10   0    0.30    3.50
  -6 -10   0   -4.10    3.50
   6  10   0    1.10    2.30
   6  10   0   -0.30    2.60
  -7 -10   0    3.50    4.00
  -7 -10   0    7.50    4.50
  -7 -10   0   -2.10    3.20
  -7 -10   0   -0.10    3.60
  -7 -10   0   -7.60    2.70
   7  10   0   -0.60    2.80
   7  10   0   -5.60    1.90
   7  10   0    0.30    2.90
  -8 -10   0   -1.20    3.60
  -8 -10   0   -1.00    4.50
  -8 -10   0    2.20    4.00
  -8 -10   0    1.00    3.50
  -8 -10   0   -4.70    3.20
   8  10   0   -2.50    2.30
   8  10   0   -2.00    2.90
   8  10   0   -1.30    2.10
  -9 -10   0   -0.70    4.00
  -9 -10   0   -4.70    3.70
  -9 -10   0    2.20    4.80
  -9 -10   0   -1.40    3.90
  -9 -10   0   -3.20    3.60
   9  10   0    1.70    1.70
   9  10   0   -0.30    1.20
   9  10   0    2.00    2.70
   9  10   0   -0.90    1.30
   9  10   0   -1.60    2.10
   9  10   0   -0.80    3.30
 -10 -10   0   10.80    5.50
 -10 -10   0   24.80    8.30
 -10 -10   0    9.20    6.00
  10  10   0   10.20    5.50
  10  10   0    9.90    3.30
  10  10   0   12.30    4.00
  10  10   0   13.60    2.90
  10  10   0    6.90    2.40
  10  10   0   15.80    3.30
  10  10   0   12.50    2.60
 -11 -10   0   -2.30    4.50
 -11 -10   0    3.30    4.20
 -11 -10   0   14.40    4.80
  11  10   0    0.00    2.30
  11  10   0   -2.60    2.00
  11  10   0    1.90    2.40
  11  10   0    1.70    2.10
  11  10   0    1.40    2.70
  11  10   0   -1.00    2.30
  11  10   0    1.60    2.10
  11  10   0    1.00    4.40
 -12 -10   0   -5.90    3.40
 -12 -10   0   -1.60    4.10
  12  10   0   -2.10    2.80
  12  10   0    1.10    2.30
  12  10   0   -0.10    2.60
  12  10   0   -2.30    2.60
  12  10   0   -0.70    4.40
  12  10   0    1.50    2.50
  12  10   0   -1.20    2.60
  12  10   0   -0.30    2.80
 -13 -10   0   -2.10    3.70
 -13 -10   0   -3.20    4.90
 -13 -10   0    2.90    6.50
  13  10   0    3.40    2.90
  13  10   0   -5.00    2.40
  13  10   0   -0.60    5.40
  13  10   0   -5.80    2.70
  13  10   0    3.60    3.30
  13  10   0   15.80    6.80
  13  10   0    1.50    2.20
  13  10   0   -0.30    3.10
 -14 -10   0   -4.50    5.50
 -14 -10   0    3.70    6.30
 -14 -10   0    3.70    5.20
  14  10   0    2.80    3.10
  14  10   0    6.50    3.90
  14  10   0   -1.50    5.30
  14  10   0    2.00    3.90
  14  10   0    2.60    3.90
  14  10   0    9.20    4.70
  14  10   0    1.50    3.60
 -15 -10   0   -2.90    5.50
 -15 -10   0    7.00    8.50
 -15 -10   0    0.30    5.10
  15  10   0   -3.30    3.30
  15  10   0   -1.90    3.80
  15  10   0    6.30    3.50
  15  10   0   -2.60    3.80
  15  10   0  -10.20    4.30
  15  10   0    1.40    4.40
  15  10   0   -5.10    4.00
 -16 -10   0    6.50    7.80
 -16 -10   0   -6.40    3.60
 -16 -10   0    9.30    5.90
  16  10   0   -9.40    4.40
  16  10   0    1.50    3.30
  16  10   0    0.40    4.40
  16  10   0    4.80    7.10
  16  10   0    3.40    4.80
  16  10   0   -5.50    3.60
 -17 -10   0    6.20    7.60
 -17 -10   0   -2.80    5.90
 -17 -10   0   -4.90    6.10
  17  10   0  -11.20    3.90
  17  10   0    2.40    3.50
  17  10   0  -11.10    7.20
  17  10   0   -0.60    4.20
  17  10   0   -1.50    6.80
  17  10   0   -1.70    4.80
 -18 -10   0   -2.30    7.30
 -18 -10   0    0.90    6.60
  18  10   0    1.70    7.00
  18  10   0  -10.60    5.50
  18  10   0   -3.10    5.70
   8 -11   0   -8.00    4.20
   8 -11   0   10.10    8.20
   8 -11   0   -2.00   13.30
   8 -11   0   -6.40    7.60
  -8  11   0    4.70    6.90
  -8  11   0   -8.90    5.80
  -8  11   0    7.60    7.70
  -8  11   0   -0.10    8.40
   7 -11   0    3.20    5.20
   7 -11   0    5.80    8.70
   7 -11   0   -5.30    5.10
   7 -11   0   -3.40    6.80
  -7  11   0    5.90    6.40
  -7  11   0   -3.00    6.70
  -7  11   0    4.70    5.50
  -7  11   0    0.10    6.30
   6 -11   0    2.30    5.20
   6 -11   0   -1.60    4.20
   6 -11   0    6.90    6.60
   6 -11   0   -0.70    6.00
  -6  11   0   -1.00    3.80
  -6  11   0    9.60    7.30
  -6  11   0   -5.10    4.80
   5 -11   0  -10.70    4.30
   5 -11   0   -2.50    5.60
   5 -11   0   -1.10    4.80
   5 -11   0    3.20    3.90
  -5  11   0   -5.20    2.60
  -5  11   0  -12.80    4.50
  -5  11   0    4.50    4.60
  -5  11   0    2.60    5.20
  -5  11   0    9.10    8.80
   4 -11   0    4.40    5.00
   4 -11   0   -1.60    3.00
   4 -11   0    6.30    6.70
   4 -11   0   -3.00    4.50
  -4  11   0   -6.50    4.30
  -4  11   0    0.60    5.00
  -4  11   0    3.80    4.70
  -4  11   0   -1.30    7.30
  -4  11   0    8.20    5.80
  -4  11   0   -7.10    6.50
   3 -11   0    1.60    4.20
   3 -11   0   -0.60    3.10
   3 -11   0   -0.80    4.10
   3 -11   0    3.30    6.10
  -3  11   0    0.70    2.90
  -3  11   0   -4.50    3.30
  -3  11   0    5.60    4.60
  -3  11   0    1.90    3.80
  -3  11   0   -0.50    4.00
  -3  11   0   -3.20    3.90
   2 -11   0    0.30    3.00
   2 -11   0    1.70    2.80
   2 -11   0    5.40    4.80
   2 -11   0   -4.30    4.10
  -2  11   0   -2.10    3.50
  -2  11   0   -0.30    4.60
  -2  11   0   -5.30    2.50
  -2  11   0   -3.80    2.90
  -2  11   0   -2.50    4.30
  -2  11   0    4.00    3.20
   1 -11   0   -2.80    3.30
   1 -11   0   -1.90    3.30
   1 -11   0    2.60    2.20
   1 -11   0   -1.50    4.60
   1 -11   0   -8.40    3.60
   1 -11   0   -0.90    2.00
  -1  11   0   -4.30    3.10
  -1  11   0   -2.70    2.60
  -1  11   0   -5.80    2.30
  -1  11   0    3.60    4.30
  -1  11   0   -3.10    3.70
  -1  11   0   -1.30    3.00
   0 -11   0   -1.00    4.10
   0 -11   0    7.60    3.50
   0 -11   0    0.70    2.90
   0 -11   0    6.10    5.80
   0 -11   0   -1.90    2.50
   0  11   0   -2.00    3.50
   0  11   0    0.80    3.30
   0  11   0    9.00    4.00
   0  11   0   -1.60    2.60
   0  11   0    3.50    3.60
   0  11   0    4.20    3.20
   0  11   0    3.70    5.00
  -1 -11   0    1.50    2.70
  -1 -11   0   -3.80    4.30
  -1 -11   0   -5.20    3.20
  -1 -11   0    4.10    3.20
  -1 -11   0    0.40    2.70
   1  11   0    3.00    3.90
   1  11   0   -5.50    3.20
   1  11   0    0.60    2.70
   1  11   0   -4.70    2.50
   1  11   0   -1.40    2.90
   1  11   0    1.80    2.70
   1  11   0   -2.40    2.90
  -2 -11   0    1.50    3.80
  -2 -11   0   -5.10    3.30
  -2 -11   0   -1.50    2.10
  -2 -11   0    0.80    2.00
   2  11   0    0.20    2.70
   2  11   0   -1.60    3.80
   2  11   0    0.70    2.30
   2  11   0    6.00    3.70
   2  11   0   -0.20    2.10
   2  11   0   -1.50    2.40
   2  11   0   -1.20    2.20
  -3 -11   0    0.70    4.20
  -3 -11   0   -2.00    3.30
   3  11   0    2.60    2.30
   3  11   0    1.60    2.60
   3  11   0   -0.40    1.90
   3  11   0    2.80    4.40
   3  11   0    0.60    2.70
   3  11   0   -0.70    1.90
  -4 -11   0    0.40    3.10
  -4 -11   0    1.60    3.60
  -4 -11   0   -0.10    4.60
   4  11   0    0.50    1.80
   4  11   0    0.00    1.90
   4  11   0    1.00    2.00
   4  11   0   -0.70    3.70
   4  11   0   -1.60    1.30
   4  11   0   -0.80    1.60
   4  11   0   -0.30    2.30
   4  11   0    2.70    2.20
  -5 -11   0    2.30    4.70
  -5 -11   0   -5.20    3.10
  -5 -11   0   -0.90    2.90
   5  11   0   -0.40    1.80
   5  11   0    2.30    1.60
   5  11   0   -3.00    2.90
   5  11   0   -1.00    1.60
   5  11   0    1.70    2.10
   5  11   0    0.80    1.40
  -6 -11   0   -1.70    2.90
  -6 -11   0    1.80    4.70
  -6 -11   0   -1.70    3.40
  -6 -11   0    1.50    4.40
   6  11   0    0.50    1.00
   6  11   0    0.80    1.10
   6  11   0   -2.30    2.20
  -7 -11   0    2.70    4.10
  -7 -11   0   -2.80    4.20
  -7 -11   0   -0.30    3.60
  -7 -11   0   -1.70    3.20
  -7 -11   0    4.40    4.30
   7  11   0   -2.30    2.60
   7  11   0   -0.20    2.60
   7  11   0   -2.30    2.10
  -8 -11   0    1.90    4.50
  -8 -11   0   -3.90    3.20
  -8 -11   0   -3.10    3.90
  -8 -11   0    1.80    4.00
   8  11   0    1.40    3.00
   8  11   0    0.40    2.40
   8  11   0   -0.20    2.20
  -9 -11   0   -4.60    3.90
  -9 -11   0   -3.30    3.60
  -9 -11   0   -5.10    3.60
  -9 -11   0   -2.20    4.00
   9  11   0    1.30    2.40
   9  11   0    4.00    3.20
   9  11   0   -1.70    3.30
   9  11   0    2.30    0.90
 -10 -11   0   -5.90    4.20
 -10 -11   0    0.30    4.90
 -10 -11   0    4.00    5.20
 -10 -11   0    2.00    4.30
  10  11   0   -2.90    1.20
  10  11   0   -2.40    2.00
  10  11   0    4.30    3.20
  10  11   0    1.20    3.90
  10  11   0    0.80    1.30
 -11 -11   0    3.50    6.00
 -11 -11   0    6.10    5.30
 -11 -11   0    3.90    4.30
  11  11   0    8.60    2.70
  11  11   0    5.60    2.60
  11  11   0    6.20    2.50
  11  11   0    5.80    5.00
  11  11   0    0.60    3.00
  11  11   0    6.00    3.40
  11  11   0    4.50    2.40
 -12 -11   0    6.30    6.10
 -12 -11   0   -3.80    4.70
 -12 -11   0    6.40    5.40
  12  11   0   -3.70    4.10
  12  11   0    0.90    2.60
  12  11   0    1.30    2.50
  12  11   0    0.40    2.60
  12  11   0    1.70    2.70
  12  11   0    2.50    2.60
  12  11   0   -0.50    2.60
  12  11   0    1.30    5.10
 -13 -11   0    1.80    5.90
 -13 -11   0    2.40    5.70
 -13 -11   0    6.90    6.10
  13  11   0   -3.50    2.60
  13  11   0   -2.00    2.90
  13  11   0   -5.50    2.10
  13  11   0    2.20    3.30
  13  11   0    0.80    2.90
  13  11   0    5.30    2.90
  13  11   0   -0.80    3.20
  13  11   0   -3.30    4.50
  13  11   0    0.20    2.40
 -14 -11   0   -3.30    4.70
 -14 -11   0   -5.30    3.40
 -14 -11   0    2.00    6.70
  14  11   0   -6.90    2.40
  14  11   0   -0.30    3.70
  14  11   0   -0.40    2.20
  14  11   0    5.10    2.20
  14  11   0    6.40    4.20
  14  11   0   -4.10    2.70
  14  11   0    0.90    2.90
 -15 -11   0   -0.80    5.20
 -15 -11   0   -2.90    7.30
 -15 -11   0    3.90    5.70
  15  11   0    0.00    3.70
  15  11   0   -1.90    3.70
  15  11   0    3.10    3.80
  15  11   0   -7.40    5.10
  15  11   0    0.10    3.60
  15  11   0    6.90    4.10
  15  11   0    4.90    3.30
 -16 -11   0    3.00    5.20
 -16 -11   0    2.60    6.80
 -16 -11   0   -4.20    5.40
  16  11   0   -4.10    4.00
  16  11   0    3.70    4.50
  16  11   0   -5.10    4.90
  16  11   0   -7.30    5.40
  16  11   0   -1.60    3.20
  16  11   0    2.60    4.60
 -17 -11   0    4.80    8.50
 -17 -11   0    3.30    7.10
 -17 -11   0   -3.50    6.40
  17  11   0    6.60    7.40
  17  11   0    1.90    4.00
  17  11   0    5.70    5.20
  17  11   0   10.60    6.40
  17  11   0   12.70    6.80
 -18 -11   0   -9.00    5.20
 -18 -11   0   16.90   14.50
 -18 -11   0  -12.10    5.50
  18  11   0    7.00    7.00
  18  11   0    1.60    5.10
  18  11   0  -16.80    5.60
  18  11   0    0.20    3.90
   7 -12   0   71.29   15.30
   7 -12   0   77.39   14.90
  -7  12   0  117.69   23.70
  -7  12   0   67.39   13.90
  -7  12   0   60.19   14.20
  -7  12   0   40.80   13.00
   6 -12   0  133.09   15.40
   6 -12   0  119.69   20.40
   6 -12   0   89.99   17.30
  -6  12   0  100.99   16.50
  -6  12   0  153.28   19.20
  -6  12   0  147.09   24.90
  -6  12   0  124.49   14.70
   5 -12   0   24.30    8.50
   5 -12   0   51.19   11.40
   5 -12   0   28.10    6.60
   5 -12   0   25.10   11.00
  -5  12   0   35.10   11.20
  -5  12   0   46.20   12.80
  -5  12   0   31.10    9.00
  -5  12   0   27.70    9.40
   4 -12   0    4.70    3.80
   4 -12   0    6.50    5.30
   4 -12   0   -0.70    6.00
   4 -12   0    5.00    6.70
  -4  12   0   -1.30    3.40
  -4  12   0   18.10    6.00
  -4  12   0   17.40    8.00
  -4  12   0   -8.50    4.90
   3 -12   0  119.39   11.10
   3 -12   0  148.09   11.40
   3 -12   0  137.49   14.60
   3 -12   0  152.58   17.90
  -3  12   0  159.58   14.50
  -3  12   0  146.39   14.60
  -3  12   0  156.18   20.50
  -3  12   0  142.09   26.80
  -3  12   0  125.59   15.70
  -3  12   0  123.59   14.20
   2 -12   0   62.59   10.20
   2 -12   0   61.89   17.10
   2 -12   0   66.99   11.90
   2 -12   0   73.29   14.30
   2 -12   0   71.69    6.90
  -2  12   0   62.79   11.30
  -2  12   0   81.19   11.80
  -2  12   0   80.49   10.30
  -2  12   0   59.79   12.50
  -2  12   0   88.49   15.70
  -2  12   0   85.49   12.20
   1 -12   0   63.09   10.60
   1 -12   0   53.39   11.40
   1 -12   0   61.09    5.00
   1 -12   0   57.69    5.10
   1 -12   0   72.89    8.70
   1 -12   0   65.09   13.60
  -1  12   0   60.59   11.30
  -1  12   0   62.49   10.50
  -1  12   0   78.59    9.50
  -1  12   0   78.99   11.00
  -1  12   0   50.29    9.60
  -1  12   0   79.59   12.40
   0 -12   0    6.70    4.00
   0 -12   0    1.70    2.90
   0 -12   0    1.60    5.60
   0  12   0    1.30    4.60
   0  12   0   -0.30    4.00
   0  12   0    1.50    3.70
   0  12   0    3.40    3.60
   0  12   0   -0.20    3.50
   0  12   0    3.40    3.70
  -1 -12   0  210.88   20.10
  -1 -12   0  190.58   16.00
  -1 -12   0  202.48   17.20
  -1 -12   0  174.38   13.30
   1  12   0  176.28   15.80
   1  12   0  214.68   18.40
   1  12   0  219.28   16.20
   1  12   0  195.98   14.30
   1  12   0  209.38   16.30
   1  12   0  194.38   14.50
   1  12   0  200.38   17.40
  -2 -12   0  325.17   18.50
  -2 -12   0  322.37   19.10
  -2 -12   0  360.46   27.10
  -2 -12   0  331.47   23.60
   2  12   0  323.77   20.60
   2  12   0  350.36   21.90
   2  12   0  334.37   20.70
   2  12   0  340.87   24.30
   2  12   0  332.37   20.60
   2  12   0  336.97   21.90
   2  12   0  327.57   20.50
  -3 -12   0  217.98   18.30
  -3 -12   0  228.98   21.10
   3  12   0  241.48   15.50
   3  12   0  261.57   16.10
   3  12   0  260.97   15.90
   3  12   0  256.87   16.80
   3  12   0  248.68   16.60
   3  12   0  244.58   15.60
   3  12   0  249.68   19.60
  -4 -12   0   39.10    9.90
  -4 -12   0   43.80    8.90
   4  12   0   39.10    3.10
   4  12   0   33.90    3.10
   4  12   0   33.70    5.10
   4  12   0   45.20    4.80
   4  12   0   53.59    9.60
   4  12   0   41.60    6.30
   4  12   0   48.00    5.30
   4  12   0   40.10    6.00
   4  12   0   41.80    5.50
  -5 -12   0   79.79    9.10
  -5 -12   0   97.39   15.00
  -5 -12   0   81.79   10.50
   5  12   0   78.59    6.60
   5  12   0   88.39   10.50
   5  12   0   85.39    6.90
   5  12   0   79.89    6.30
   5  12   0   86.39    6.50
   5  12   0   67.89    6.00
  -6 -12   0  109.79   11.80
  -6 -12   0  120.59   11.60
  -6 -12   0  116.99   13.80
   6  12   0  103.79   11.00
   6  12   0   94.59    6.70
   6  12   0  112.39    6.80
   6  12   0   96.89    6.70
   6  12   0  114.49    8.70
  -7 -12   0   90.29   13.90
  -7 -12   0   83.49   12.50
  -7 -12   0   89.29   10.00
  -7 -12   0   71.99   11.40
   7  12   0   70.49    8.80
   7  12   0   78.19    7.60
   7  12   0   64.29    4.20
   7  12   0   67.99    4.30
   7  12   0   59.79    7.40
  -8 -12   0   14.10    5.60
  -8 -12   0    7.60    6.20
  -8 -12   0   18.00    7.50
  -8 -12   0    6.00    5.90
  -8 -12   0    0.30    4.80
   8  12   0    5.10    3.20
   8  12   0    8.50    3.90
   8  12   0    6.30    4.20
  -9 -12   0   35.30    8.80
  -9 -12   0   25.70    7.80
  -9 -12   0   11.50    5.90
  -9 -12   0   36.70    8.90
  -9 -12   0   33.70    8.80
   9  12   0   23.70    5.90
   9  12   0   34.90   11.50
   9  12   0   20.30    5.90
 -10 -12   0    4.50    4.80
 -10 -12   0   -1.80    4.70
 -10 -12   0    0.60    4.50
 -10 -12   0    2.10    5.00
 -10 -12   0   -4.30    5.20
  10  12   0    9.00    4.50
  10  12   0    2.90    3.80
  10  12   0    3.10    1.50
  10  12   0    8.50    4.80
 -11 -12   0  349.67   26.50
 -11 -12   0  329.77   27.10
 -11 -12   0  353.36   25.40
  11  12   0  342.87   21.80
  11  12   0  396.76   24.90
  11  12   0  333.97   21.60
  11  12   0  335.97   18.50
 -12 -12   0  211.98   20.70
 -12 -12   0  279.47   23.10
 -12 -12   0  251.57   20.50
  12  12   0  253.77   16.00
  12  12   0  271.17   20.20
  12  12   0  281.97   15.70
  12  12   0  223.38   14.30
  12  12   0  239.68   13.40
  12  12   0  215.68   15.90
  12  12   0  236.58   14.50
  12  12   0  245.08   13.40
 -13 -12   0   39.70   11.00
 -13 -12   0   29.80    9.30
 -13 -12   0   32.30    9.40
  13  12   0   32.90    5.70
  13  12   0   38.80    5.30
  13  12   0   44.60    5.10
  13  12   0   29.80    4.90
  13  12   0   30.00    8.30
  13  12   0   34.50    5.80
  13  12   0   45.70    6.30
  13  12   0   51.29    5.60
 -14 -12   0    6.00    6.10
 -14 -12   0    5.60    6.60
 -14 -12   0   13.90    9.30
  14  12   0    2.50    4.60
  14  12   0   -0.20    3.30
  14  12   0    0.50    2.40
  14  12   0    3.20    3.90
  14  12   0    3.90    3.50
  14  12   0    6.30    3.80
 -15 -12   0   -0.50    5.90
 -15 -12   0   20.20    9.60
 -15 -12   0    6.30    8.40
  15  12   0    6.30    3.60
  15  12   0    6.70    3.70
  15  12   0    4.40    2.40
  15  12   0    4.00    2.10
  15  12   0    7.90    4.30
  15  12   0    7.90    3.80
  15  12   0   -7.40    4.90
  15  12   0    8.10    4.40
 -16 -12   0  135.19   15.00
 -16 -12   0  159.48   25.40
 -16 -12   0  136.79   20.00
  16  12   0   99.49   11.10
  16  12   0   88.29    9.00
  16  12   0   93.29   10.60
  16  12   0   89.09    9.60
  16  12   0  106.49   16.00
  16  12   0  101.89    9.60
 -17 -12   0   38.30   13.00
 -17 -12   0   20.80   12.70
 -17 -12   0   14.40   11.20
  17  12   0   20.60    7.50
  17  12   0   15.00    7.40
  17  12   0   31.20    6.20
  17  12   0   20.20    4.80
   6 -13   0   -9.10    6.80
   6 -13   0   18.90    9.40
   6 -13   0   -1.80    4.90
  -6  13   0   -2.10   10.90
  -6  13   0    2.20    8.20
  -6  13   0   -8.20    5.80
  -6  13   0   -2.80    7.30
   5 -13   0   -4.40    6.20
   5 -13   0    2.20    4.80
   5 -13   0    1.30    6.80
  -5  13   0    0.00    5.50
  -5  13   0    4.20    5.60
  -5  13   0    1.40    7.40
  -5  13   0   -1.80    6.10
   4 -13   0    1.00    6.70
   4 -13   0   -4.40    5.40
   4 -13   0   16.50    8.20
   4 -13   0   -2.60    4.00
  -4  13   0    2.90    4.70
  -4  13   0   10.10    7.80
  -4  13   0   -7.80    5.80
   3 -13   0    2.10    6.70
   3 -13   0    3.70    3.50
   3 -13   0   -5.90    5.70
   3 -13   0   -8.00    4.70
   3 -13   0   12.50    8.70
   3 -13   0    3.30    4.80
  -3  13   0    1.10    4.90
  -3  13   0    5.00    5.50
  -3  13   0   -7.10    4.70
   2 -13   0    0.70    5.20
   2 -13   0    7.20    6.40
   2 -13   0    1.80    5.40
   2 -13   0    2.20    2.70
   2 -13   0   -4.30    2.70
   2 -13   0   -3.00    5.70
  -2  13   0   -2.10    4.50
  -2  13   0    5.50    5.80
  -2  13   0    8.80    5.10
  -2  13   0   -7.00    3.90
  -2  13   0    0.40    4.30
  -2  13   0    9.60    6.10
   1 -13   0   -4.30    4.90
   1 -13   0    5.30    4.30
   1 -13   0   -0.90    4.60
   1 -13   0    4.90    6.80
  -1  13   0    5.40    4.40
  -1  13   0    0.50    3.70
  -1  13   0    3.50    4.40
  -1  13   0   -4.70    3.20
   0 -13   0    3.60    3.80
   0 -13   0    5.30    6.00
   0 -13   0    3.90    6.70
   0 -13   0    1.00    5.50
   0  13   0    5.00    5.00
   0  13   0    3.40    4.00
   0  13   0   -1.90    4.30
   0  13   0    2.20    3.80
   0  13   0   -5.90    2.90
  -1 -13   0    4.00    3.50
  -1 -13   0   -3.40    4.80
  -1 -13   0   -1.50    4.50
  -1 -13   0    3.70    6.80
   1  13   0   -1.20    3.40
   1  13   0    2.50    3.40
   1  13   0    1.70    4.50
   1  13   0    3.00    2.80
   1  13   0   -4.00    3.80
  -2 -13   0    1.80    2.70
  -2 -13   0    3.90    2.70
  -2 -13   0   -4.60    4.60
  -2 -13   0   -1.70    2.30
  -2 -13   0   -4.10    5.20
   2  13   0    0.70    2.20
   2  13   0    3.90    3.30
   2  13   0   -3.20    4.30
   2  13   0   13.00    3.80
   2  13   0    2.80    3.50
   2  13   0    0.90    3.70
  -3 -13   0   -0.50    4.60
  -3 -13   0   -7.30    4.60
   3  13   0   -2.60    2.20
   3  13   0    0.40    2.80
   3  13   0    0.20    3.00
   3  13   0    0.70    2.80
   3  13   0   -4.40    2.30
   3  13   0    1.40    4.30
   3  13   0   -0.50    3.00
  -4 -13   0    0.60    4.50
   4  13   0    1.00    5.00
   4  13   0    0.80    2.50
   4  13   0    0.90    3.00
   4  13   0   -2.20    2.50
   4  13   0    2.30    2.50
   4  13   0    1.10    2.20
   4  13   0   -1.00    2.70
  -5 -13   0   -2.40    4.20
  -5 -13   0   10.10    7.30
   5  13   0   -0.20    2.00
   5  13   0   -3.20    2.00
   5  13   0    1.30    2.60
   5  13   0   -0.20    1.40
   5  13   0   -2.20    4.00
   5  13   0    0.40    1.50
   5  13   0    3.20    2.80
   5  13   0    4.50    2.40
  -6 -13   0   -4.90    3.40
  -6 -13   0    5.90    6.40
  -6 -13   0    2.20    4.70
   6  13   0   -0.20    1.60
   6  13   0    4.90    4.40
   6  13   0   -1.10    1.80
   6  13   0    0.50    2.00
   6  13   0    1.10    1.90
  -7 -13   0    2.90    4.90
  -7 -13   0   -2.80    3.90
  -7 -13   0    2.60    5.10
   7  13   0    4.30    1.40
   7  13   0    1.10    2.70
   7  13   0   -4.10    3.30
  -8 -13   0   -2.60    4.90
  -8 -13   0    0.50    4.60
  -8 -13   0    1.40    4.60
  -8 -13   0   -3.60    3.80
   8  13   0    0.20    0.80
   8  13   0    1.20    3.40
   8  13   0   -1.50    2.80
   8  13   0   -1.90    0.90
   8  13   0    1.20    3.00
  -9 -13   0    7.60    6.10
  -9 -13   0   -0.10    5.10
  -9 -13   0   -0.80    4.30
  -9 -13   0   -1.90    5.20
  -9 -13   0   -2.30    4.20
   9  13   0    0.10    3.30
   9  13   0    2.20    3.20
   9  13   0    0.40    3.20
 -10 -13   0   -1.80    4.40
 -10 -13   0   -1.50    4.60
 -10 -13   0    5.30    6.20
 -10 -13   0   -4.90    5.10
  10  13   0   -1.00    2.50
  10  13   0    5.10    3.50
  10  13   0    2.50    3.50
  10  13   0    1.00    0.90
 -11 -13   0   -3.50    4.70
 -11 -13   0   -5.70    4.60
 -11 -13   0    4.60    6.60
  11  13   0   -0.70    3.70
  11  13   0   -0.50    1.40
  11  13   0    6.10    5.00
  11  13   0    1.70    3.10
  11  13   0   -0.10    1.30
 -12 -13   0    0.20    5.10
 -12 -13   0   -0.30    5.30
 -12 -13   0    2.50    6.30
  12  13   0    1.30    3.30
  12  13   0    1.00    2.00
  12  13   0    5.50    5.00
  12  13   0   -0.10    2.00
  12  13   0    0.00    3.50
 -13 -13   0   -1.40    6.70
 -13 -13   0   -2.90    4.50
 -13 -13   0    4.30    5.70
  13  13   0   -3.20    4.70
  13  13   0    0.00    3.30
  13  13   0   -1.00    2.70
  13  13   0    0.40    2.70
  13  13   0    3.70    3.40
 -14 -13   0    9.80    8.00
 -14 -13   0   -2.60    5.50
 -14 -13   0    1.60    7.20
  14  13   0   -5.00    5.50
  14  13   0   -4.30    3.00
  14  13   0   -0.60    5.10
  14  13   0    4.70    3.20
  14  13   0   -3.50    2.70
  14  13   0   -3.90    2.00
  14  13   0    9.50    3.70
  14  13   0   -4.90    2.20
 -15 -13   0    6.50    7.50
 -15 -13   0    4.20    6.80
 -15 -13   0    2.00    5.90
  15  13   0   -5.20    2.90
  15  13   0   -4.80    2.90
  15  13   0   -6.30    5.20
  15  13   0    1.70    3.00
  15  13   0   -1.30    2.00
  15  13   0    2.50    2.90
 -16 -13   0    8.00    8.30
 -16 -13   0   -3.30    6.10
 -16 -13   0   -1.60    5.20
  16  13   0    4.60    3.60
  16  13   0   -2.10    3.80
  16  13   0  -13.00    4.20
  16  13   0    0.20    3.40
  16  13   0   -6.10    5.50
 -17 -13   0   18.90    9.70
 -17 -13   0    2.50    6.40
 -17 -13   0   -2.60    5.30
  17  13   0   -6.70    3.70
  17  13   0  -10.50    5.10
  17  13   0    2.30    5.30
  17  13   0    3.10    3.30
  17  13   0    4.20    7.00
   5 -14   0  -16.20    7.00
   5 -14   0   -2.50    5.90
   5 -14   0    9.20    8.00
   5 -14   0    6.70    9.20
  -5  14   0  -13.00    8.80
  -5  14   0   -6.80    9.40
  -5  14   0   -4.60    6.40
   4 -14   0    2.30    6.80
   4 -14   0   -3.00    4.20
   4 -14   0   -8.80    6.40
   4 -14   0   -1.30    7.40
  -4  14   0    2.50    7.10
  -4  14   0    9.90    5.80
  -4  14   0    3.00    6.30
  -4  14   0   -0.30    6.80
   3 -14   0    0.20    6.80
   3 -14   0   -1.70    6.60
  -3  14   0    2.40    6.20
  -3  14   0    4.10    5.30
  -3  14   0    3.90    5.20
  -3  14   0   -0.60    6.00
   2 -14   0   -4.20    4.00
   2 -14   0    0.10    6.50
   2 -14   0   -6.30    5.50
   2 -14   0    9.20    8.70
  -2  14   0   -2.00    4.20
  -2  14   0   -4.40    6.10
  -2  14   0   11.30    6.90
  -2  14   0    2.90    6.70
  -2  14   0   -4.60    4.70
   1 -14   0    0.40    6.10
   1 -14   0    2.10    4.50
   1 -14   0    1.00    7.80
  -1  14   0    6.80    6.30
  -1  14   0   -3.80    4.80
  -1  14   0   -0.20    3.70
  -1  14   0    5.10    5.10
  -1  14   0   -3.70    4.50
  -1  14   0   -7.80    4.70
   0 -14   0    5.70    6.10
   0 -14   0    4.00    7.30
   0 -14   0    3.40    4.30
   0 -14   0   -5.80    4.90
   0  14   0   -1.10    3.10
   0  14   0   -6.00    4.90
   0  14   0   -0.80    3.60
   0  14   0   -9.40    3.40
   0  14   0   -1.40    4.10
   0  14   0    1.00    4.30
  -1 -14   0   -2.60    3.60
  -1 -14   0    0.00    6.50
  -1 -14   0   -2.70    4.50
   1  14   0   -5.10    2.80
   1  14   0   -3.70    4.60
   1  14   0    4.20    4.80
  -2 -14   0    0.90    2.80
  -2 -14   0    7.50    6.50
  -2 -14   0   -2.30    3.20
   2  14   0    3.10    3.30
   2  14   0   -2.10    2.70
   2  14   0    2.80    3.20
   2  14   0    0.30    4.00
   2  14   0    5.10    5.60
   2  14   0    5.80    3.70
  -3 -14   0    6.50    6.80
  -3 -14   0   -6.50    5.50
   3  14   0    0.70    3.00
   3  14   0    3.90    3.50
   3  14   0   -2.90    2.30
   3  14   0    0.00    3.30
   3  14   0   -4.00    2.80
   3  14   0   -5.50    4.10
  -4 -14   0    1.70    5.90
  -4 -14   0    7.70    6.60
   4  14   0    2.50    3.30
   4  14   0    3.80    4.70
   4  14   0    1.30    3.50
   4  14   0   -2.20    2.40
   4  14   0    3.70    3.10
   4  14   0    2.30    3.20
   4  14   0    3.10    2.80
  -5 -14   0   -4.70    4.50
  -5 -14   0    4.90    7.00
   5  14   0   -3.90    2.40
   5  14   0    0.60    2.60
   5  14   0   -1.50    2.40
   5  14   0   -0.50    2.50
   5  14   0   -0.90    2.20
   5  14   0    2.00    5.30
  -6 -14   0   -3.90    4.20
  -6 -14   0   -0.30    5.30
   6  14   0   -2.30    1.80
   6  14   0   -0.40    2.30
   6  14   0    0.90    2.10
   6  14   0   -1.30    1.90
   6  14   0    4.50    4.90
  -7 -14   0    1.00    5.10
  -7 -14   0   -2.50    3.40
  -7 -14   0    5.10    5.70
   7  14   0   -3.00    3.50
   7  14   0   -0.60    2.00
   7  14   0   -0.80    2.50
   7  14   0    0.70    1.70
  -8 -14   0   -7.40    4.90
  -8 -14   0   -2.90    4.80
  -8 -14   0    0.20    5.50
   8  14   0   -3.60    3.00
   8  14   0   -4.00    3.70
   8  14   0    2.60    1.80
   8  14   0    1.50    1.40
   8  14   0   -4.00    2.40
  -9 -14   0    1.70    5.80
  -9 -14   0    2.00    5.40
  -9 -14   0    3.50    6.60
  -9 -14   0   -1.80    4.90
   9  14   0    5.10    4.30
   9  14   0   -6.10    2.20
   9  14   0   -0.30    0.80
   9  14   0   -1.60    3.10
   9  14   0   -0.40    0.70
 -10 -14   0   -1.90    5.70
 -10 -14   0   -4.90    4.20
 -10 -14   0    2.00    5.80
 -10 -14   0    0.10    5.30
  10  14   0    0.20    3.00
  10  14   0   -3.90    3.50
  10  14   0   -4.40    2.80
 -11 -14   0    0.80    5.40
 -11 -14   0   -2.30    5.20
 -11 -14   0   -5.50    5.50
 -11 -14   0   -2.20    5.20
 -11 -14   0   -0.50    5.20
  11  14   0    3.80    3.30
  11  14   0    1.90    4.30
  11  14   0    5.10    4.40
  11  14   0   -3.10    1.10
 -12 -14   0   -0.40    5.20
 -12 -14   0    5.50    6.60
 -12 -14   0    0.30    6.10
  12  14   0   -0.70    2.90
  12  14   0   -5.60    3.20
  12  14   0   -4.80    2.10
  12  14   0    4.00    4.50
 -13 -14   0    4.30    5.40
 -13 -14   0    8.30    7.10
 -13 -14   0    4.40    5.70
  13  14   0   -2.90    2.80
 -14 -14   0   -4.30    6.50
 -14 -14   0    1.60    5.90
 -14 -14   0   -8.00    4.90
  14  14   0   -3.60    5.40
  14  14   0    2.40    3.40
  14  14   0   -4.60    3.00
  14  14   0    0.60    3.10
 -15 -14   0   -7.70    6.20
 -15 -14   0    1.70    5.60
 -15 -14   0   -3.20    5.80
  15  14   0    7.20    4.00
  15  14   0   -6.10    3.30
  15  14   0    3.10    5.80
 -16 -14   0   -2.70    8.00
 -16 -14   0    3.80    8.60
  16  14   0   -4.90    4.00
  16  14   0   -0.50    5.70
 -17 -14   0   -4.10    8.10
 -17 -14   0   -5.10    6.60
  17  14   0    2.50    7.30
  17  14   0   -1.90    6.40
  17  14   0   -1.30    3.40
   3 -15   0  145.09   18.60
   3 -15   0  191.68   22.70
  -3  15   0  173.18   21.40
  -3  15   0  164.38   20.40
  -3  15   0  201.18   18.10
  -3  15   0  197.28   29.40
   2 -15   0   36.10   13.00
   2 -15   0   33.10   10.60
   2 -15   0   24.50    9.10
  -2  15   0   13.50    7.00
  -2  15   0   27.80   10.10
  -2  15   0    8.60    7.90
  -2  15   0   15.80    7.10
   1 -15   0   -1.50    8.80
   1 -15   0    9.00    6.80
   1 -15   0    0.10    5.80
  -1  15   0    5.90    8.20
  -1  15   0    4.10    6.50
  -1  15   0    3.20    6.40
  -1  15   0    7.60    5.40
  -1  15   0    7.70    7.10
   0 -15   0    4.90    9.60
   0 -15   0    8.60    5.70
   0 -15   0   12.60    8.50
   0  15   0   23.20    6.90
   0  15   0   16.90    6.50
   0  15   0   22.90    7.40
   0  15   0   24.30    8.50
   0  15   0   15.10    5.90
   0  15   0    8.60    6.60
  -1 -15   0   98.99   15.20
  -1 -15   0   73.29   15.70
   1  15   0   61.29    9.80
   1  15   0   76.29   11.50
   1  15   0   99.69   17.00
   1  15   0   56.29   10.80
   1  15   0   60.19    9.30
   1  15   0   69.19   13.10
  -2 -15   0   17.30    9.50
  -2 -15   0    0.90    5.90
   2  15   0   14.60    5.60
   2  15   0    9.60    4.60
   2  15   0    7.40    4.70
   2  15   0    8.60    5.60
   2  15   0   13.90    6.70
  -3 -15   0   19.90    9.30
  -3 -15   0   12.60    7.10
   3  15   0   13.10    4.70
   3  15   0   22.30    5.60
   3  15   0   15.30    5.00
   3  15   0   13.80    7.10
   3  15   0   20.80    5.90
  -4 -15   0   33.60   11.70
  -4 -15   0   41.90   10.10
   4  15   0   50.99    9.00
   4  15   0   41.80    7.20
   4  15   0   44.10   10.30
   4  15   0   48.20    8.30
   4  15   0   52.79    7.50
   4  15   0   51.89    6.70
  -5 -15   0  190.08   21.00
  -5 -15   0  178.08   16.60
   5  15   0  171.98   11.60
   5  15   0  174.08   12.40
   5  15   0  147.49   11.30
   5  15   0  162.38   11.90
   5  15   0  137.89   15.20
   5  15   0  149.99   13.90
  -6 -15   0  204.18   17.80
  -6 -15   0  179.48   20.30
   6  15   0  164.18   10.50
   6  15   0  181.18   11.70
   6  15   0  171.08   16.70
   6  15   0  174.78   11.70
   6  15   0  173.88    9.30
   6  15   0  185.38   12.10
  -7 -15   0   -4.50    6.30
  -7 -15   0   -0.20    5.80
   7  15   0    6.50    5.20
   7  15   0    5.20    2.20
   7  15   0    5.10    2.50
   7  15   0    4.30    2.50
  -8 -15   0   50.19   10.30
  -8 -15   0   32.60   10.70
   8  15   0   22.70    7.50
   8  15   0   37.70    5.80
   8  15   0   34.60    3.60
   8  15   0   28.80    6.70
   8  15   0   31.20    3.80
  -9 -15   0  111.79   17.50
  -9 -15   0  116.19   13.30
  -9 -15   0  117.19   13.30
   9  15   0   83.89   12.50
   9  15   0   61.99    9.60
   9  15   0   89.89    5.40
   9  15   0  100.39    9.30
   9  15   0   83.99    5.40
 -10 -15   0   92.69   17.00
 -10 -15   0   88.49   13.60
 -10 -15   0   55.39   11.90
 -10 -15   0   68.09   13.80
  10  15   0   55.39    9.40
  10  15   0   53.59    8.20
  10  15   0   51.39    8.30
 -11 -15   0   52.69   11.50
 -11 -15   0   66.29   13.30
 -11 -15   0   35.70   10.80
 -11 -15   0   59.19   12.60
  11  15   0   41.10    7.90
  11  15   0   27.70    7.10
  11  15   0   37.80    6.90
 -12 -15   0    1.60    6.50
 -12 -15   0   -2.80    6.20
 -12 -15   0    1.90    5.40
  12  15   0   -1.90    1.30
  12  15   0   -3.80    2.70
  12  15   0   -3.30    3.90
  12  15   0   -4.90    4.00
  12  15   0   -2.50    1.30
 -13 -15   0    0.10    5.90
 -13 -15   0    1.40    6.00
  13  15   0    2.80    3.70
  13  15   0    6.80    3.10
  13  15   0    9.00    2.60
  13  15   0    3.90    4.10
  13  15   0   12.30    6.00
 -14 -15   0  121.49   16.20
 -14 -15   0  192.18   20.10
 -14 -15   0  130.39   19.60
  14  15   0  178.68   15.90
  14  15   0  159.38   12.00
  14  15   0  132.89    9.90
 -15 -15   0   37.40   15.00
 -15 -15   0   43.70   12.80
 -15 -15   0   31.90   10.50
  15  15   0   38.00    6.70
  15  15   0   46.80    6.40
  15  15   0   26.40    8.00
  15  15   0   30.70    5.70
 -16 -15   0   -1.40    7.90
 -16 -15   0   -2.50    7.50
 -16 -15   0    0.30    8.70
  16  15   0   -3.90    6.00
  16  15   0    2.30    3.90
   2 -16   0    6.30   10.20
   2 -16   0   -3.40    6.50
  -2  16   0   -6.10    7.30
  -2  16   0   -0.90    5.70
  -2  16   0    0.80    6.90
  -2  16   0  -14.00   10.10
   1 -16   0   -7.20    5.30
   1 -16   0  -14.90    5.40
  -1  16   0   -0.80    4.30
  -1  16   0   10.20    8.10
  -1  16   0   -6.80    4.70
  -1  16   0   -9.50    5.50
   0 -16   0   -4.60    6.00
   0 -16   0   -2.40    7.40
   0  16   0   -1.30    4.80
   0  16   0   11.50    7.20
   0  16   0    7.10    5.80
   0  16   0    1.30    4.50
  -1 -16   0   -7.50    6.00
  -1 -16   0    4.00    5.40
   1  16   0    0.00    4.10
   1  16   0   -8.00    5.00
   1  16   0   12.20    5.90
   1  16   0   -7.00    4.00
   1  16   0   -5.50    4.80
  -2 -16   0   -4.40    5.70
  -2 -16   0   -0.50    7.30
   2  16   0  -10.30    3.80
   2  16   0   -4.00    4.10
   2  16   0    2.30    7.00
   2  16   0   -7.10    4.00
   2  16   0    1.50    4.80
   2  16   0    1.10    4.60
  -3 -16   0   -4.10    6.60
  -3 -16   0   -2.20    5.40
   3  16   0   -0.30    3.20
   3  16   0   11.10    4.40
   3  16   0   -5.80    5.10
   3  16   0   -3.00    4.40
   3  16   0   -7.30    3.70
   3  16   0    6.10    4.10
  -4 -16   0   -6.00    6.00
  -4 -16   0   -3.30    6.20
   4  16   0    1.60    3.80
   4  16   0    2.20    3.80
   4  16   0    0.30    4.60
   4  16   0   13.10    4.50
   4  16   0   -0.90    3.50
  -5 -16   0   -6.10    5.50
  -5 -16   0    0.80    7.50
   5  16   0   -4.90    3.20
   5  16   0   -1.50    4.10
   5  16   0   -0.10    3.30
   5  16   0   -3.50    5.00
   5  16   0    0.50    3.10
  -6 -16   0    3.70    6.30
   6  16   0    4.70    2.80
   6  16   0    5.10    5.80
   6  16   0    1.20    2.50
  -7 -16   0    6.90    6.40
  -7 -16   0    4.40    7.30
   7  16   0    0.40    1.60
   7  16   0    1.70    2.40
   7  16   0   -0.70    2.70
   7  16   0    5.20    5.20
  -8 -16   0   -2.60    5.70
  -8 -16   0   -3.10    5.90
   8  16   0    5.60    2.80
   8  16   0    1.80    2.30
   8  16   0   -6.70    4.10
   8  16   0    2.10    2.00
   8  16   0   -2.80    3.70
  -9 -16   0    6.50    6.80
  -9 -16   0   -3.50    6.40
   9  16   0   -0.30    4.60
   9  16   0    1.40    1.60
   9  16   0   -0.90    4.50
   9  16   0   -0.40    3.30
 -10 -16   0    6.00    7.40
 -10 -16   0    3.70    6.20
  10  16   0   -0.30    3.40
  10  16   0   -6.10    3.20
  10  16   0    3.10    4.60
 -11 -16   0   -1.90    6.10
 -11 -16   0    7.90    5.80
 -11 -16   0  -10.40    5.70
 -11 -16   0    6.80    7.50
  11  16   0   -1.70    3.40
  11  16   0   -8.70    3.50
 -12 -16   0   12.30    7.40
 -12 -16   0    2.40    7.70
  12  16   0    8.90    4.10
  12  16   0   -2.10    3.70
  12  16   0   -1.30    3.40
 -13 -16   0    3.80    5.30
 -13 -16   0   -0.80    8.40
  13  16   0    3.20    3.60
  13  16   0   -7.50    3.60
  13  16   0    5.80    3.90
 -14 -16   0   -5.80    8.20
 -14 -16   0  -14.30    4.90
  14  16   0   -0.60    4.00
  14  16   0   10.50    5.50
  14  16   0   -0.80    3.60
 -15 -16   0    6.40    7.90
 -15 -16   0    8.30    7.70
 -15 -16   0   10.00    5.90
  15  16   0    3.00    6.20
   0 -17   0   -0.60   10.40
   0 -17   0   -3.70    7.30
   0  17   0    6.80    6.20
   0  17   0   -9.40    8.60
   0  17   0    7.70    8.60
   0  17   0   -2.10    5.30
  -1 -17   0    3.70    7.40
  -1 -17   0   -2.00    6.70
   1  17   0   -6.20    3.90
   1  17   0    7.60    5.10
   1  17   0   -0.90    6.00
   1  17   0   13.70    7.40
  -2 -17   0    0.30    6.80
  -2 -17   0    9.20    7.00
   2  17   0   -2.50    4.30
   2  17   0   -5.90    7.30
   2  17   0    0.10    5.00
   2  17   0    3.80    5.30
   2  17   0    4.80    7.60
  -3 -17   0    6.90    7.50
  -3 -17   0   10.50   10.60
   3  17   0   -0.70    3.60
   3  17   0   -3.10    4.10
   3  17   0   11.70    5.30
   3  17   0   -1.20    3.80
   3  17   0    3.30    5.70
  -4 -17   0    0.40    8.60
  -4 -17   0   -2.20    6.20
   4  17   0   -3.80    4.00
   4  17   0  -10.10    4.80
   4  17   0    6.60    5.30
   4  17   0    1.50    3.80
   4  17   0   -1.30    3.00
  -5 -17   0    3.70    6.50
  -5 -17   0    0.60    8.00
   5  17   0    0.40    5.20
   5  17   0   10.60    4.90
   5  17   0   -3.20    3.10
  -6 -17   0   -5.00    6.30
  -6 -17   0   10.80    6.80
   6  17   0    3.00    2.90
   6  17   0    0.00    3.00
   6  17   0    6.40    5.50
  -7 -17   0   -2.80    6.00
  -7 -17   0    3.60    7.10
   7  17   0   -9.50    4.70
   7  17   0   -1.80    2.50
  -8 -17   0    2.50    6.70
  -8 -17   0    6.80    7.10
   8  17   0    2.00    2.30
   8  17   0    4.10    6.40
   8  17   0    0.30    3.20
   8  17   0    7.60    4.70
   8  17   0   -3.60    2.00
  -9 -17   0   -1.50    6.50
  -9 -17   0   -3.00    5.00
   9  17   0   -4.40    4.20
   9  17   0    4.10    3.00
   9  17   0    3.20    3.50
 -10 -17   0   -0.70    6.60
 -10 -17   0   -2.30    6.10
  10  17   0    0.10    3.60
  10  17   0   -0.50    1.60
  10  17   0   -2.30    4.20
  10  17   0   -2.50    3.60
 -11 -17   0   19.40    9.10
 -11 -17   0   -1.80    6.80
  11  17   0   -5.50    3.40
  11  17   0    3.10    4.10
  11  17   0    4.20    4.30
  12  17   0    2.70    4.30
  12  17   0   -3.40    3.60
  12  17   0    1.00    4.40
 -13 -17   0   12.50    9.30
  13  17   0   15.00    4.60
 -14 -17   0   -6.60    8.00
  14  17   0    0.60    3.70
  14  17   0    0.50    4.80
  14  17   0   12.40    5.40
  -2 -18   0    5.90    8.00
  -2 -18   0    9.20   13.00
   2  18   0   -3.60    4.70
   2  18   0   41.50   14.40
   2  18   0   -0.10    5.70
   2  18   0    5.80    6.00
  -3 -18   0   45.20   15.60
  -3 -18   0   24.90   10.60
   3  18   0   60.09   13.60
   3  18   0   40.10    8.50
   3  18   0   42.70    8.30
   3  18   0   34.00   10.50
  -4 -18   0   62.49   13.30
  -4 -18   0   36.00   13.40
   4  18   0   44.10    7.70
   4  18   0   46.50    7.50
   4  18   0   36.30    8.00
   4  18   0   39.20   10.60
   4  18   0   39.10    7.90
  -5 -18   0  -12.30    7.10
  -5 -18   0   -1.80    7.00
   5  18   0    1.60    3.80
   5  18   0    4.60    5.70
   5  18   0    6.50    4.10
  -6 -18   0   14.40    7.40
  -6 -18   0   24.60   11.00
   6  18   0   13.70    7.10
   6  18   0   26.10    4.80
   6  18   0   10.40    4.10
  -7 -18   0   -2.50    6.20
  -7 -18   0   15.50   10.40
   7  18   0    3.90    6.10
   7  18   0   11.20    3.70
  -8 -18   0   66.79   12.50
  -8 -18   0   64.29   15.30
   8  18   0   40.80    5.50
   8  18   0   43.90    9.60
   8  18   0   32.80    7.90
  -9 -18   0   86.29   14.70
  -9 -18   0   77.09   16.10
   9  18   0   61.39    9.60
   9  18   0   83.69   13.00
 -10 -18   0   -7.00    6.10
 -10 -18   0   10.70    8.30
  10  18   0   -1.10    5.90
  10  18   0  -10.20    4.30
  10  18   0    6.90    6.00
 -11 -18   0    9.10    8.50
 -11 -18   0   11.80    8.70
  11  18   0   -1.60    5.10
  11  18   0   14.40    8.10
  11  18   0    6.50    4.20
  12  18   0   34.30    7.50
  12  18   0   32.70    7.10
  12  18   0   46.50   10.30
  13  18   0   33.00   11.00
  13  18   0   26.60    6.50
  -6 -19   0    4.30    9.20
  -6 -19   0   10.80    7.50
   6  19   0    0.80    8.20
   6  19   0    0.50    3.40
  -7 -19   0  -10.30    6.00
  -7 -19   0    5.10   11.90
   7  19   0    4.20    6.80
  -8 -19   0    0.40    7.00
   8  19   0    3.40    5.40
   8  19   0   -2.70    6.20
  -9 -19   0   -0.10    6.50
   9  19   0    2.00    6.70
   9  19   0    5.10    4.60
 -10 -19   0   -4.90    6.40
  10  19   0  -10.70    5.00
  10  19   0    2.70    5.50
  10  19  -1    5.80    5.00
  10  19  -1    6.20    7.70
 -10 -19   1    4.20    7.30
   9  19  -1   -2.20    3.90
   9  19  -1    8.80    7.00
  -9 -19   1    0.30    6.70
   8  19  -1    6.60    5.50
   8  19  -1   -0.70    6.40
  -8 -19   1   -5.60   12.20
  -8 -19   1    3.70    6.70
   7  19  -1   10.40    8.90
  -7 -19   1    1.60    7.50
  -7 -19   1    9.40    7.50
   6  19  -1    1.50    4.00
   6  19  -1    1.50    7.20
  -6 -19   1    0.90    7.70
  -6 -19   1   -1.20    6.60
  13  18  -1    5.40    4.60
  13  18  -1   -7.20    9.00
  12  18  -1   32.80    7.10
  12  18  -1    8.70    6.50
  12  18  -1   16.50    5.40
 -12 -18   1   30.50   11.60
  11  18  -1    1.20    5.40
  11  18  -1   15.10    5.00
  11  18  -1    0.20    4.10
 -11 -18   1    5.20    7.80
 -11 -18   1    0.80    6.30
  10  18  -1   -1.50    4.70
  10  18  -1    0.80    4.80
 -10 -18   1  -11.40    5.00
 -10 -18   1    4.60    7.80
   9  18  -1   38.20    9.30
   9  18  -1   23.30    7.40
  -9 -18   1   30.80    9.90
  -9 -18   1   38.50   13.10
   8  18  -1   19.80    4.20
   8  18  -1   33.10    7.50
   8  18  -1   17.00    7.50
  -8 -18   1   50.69   13.10
  -8 -18   1   33.60   10.10
   7  18  -1    1.60    3.20
   7  18  -1    2.20    6.60
  -7 -18   1   10.80    9.30
  -7 -18   1    5.80    6.90
   6  18  -1   66.99    7.40
   6  18  -1   57.69    7.00
   6  18  -1   62.89    6.30
   6  18  -1   78.29   14.30
  -6 -18   1   76.79   13.00
  -6 -18   1  102.39   19.00
   5  18  -1    9.40    4.90
   5  18  -1    5.60    4.00
   5  18  -1   18.30    9.80
  -5 -18   1    7.60   11.00
  -5 -18   1    3.40    6.80
   4  18  -1   33.40    8.10
   4  18  -1   35.20    6.70
   4  18  -1   24.50    7.00
   4  18  -1   23.00   10.90
  -4 -18   1   35.80   13.90
  -4 -18   1   29.00    9.90
   3  18  -1   13.60    5.90
   3  18  -1    6.90    7.70
   3  18  -1   11.90    9.30
   3  18  -1   13.80    6.30
  -3 -18   1    7.00   16.80
  -3 -18   1   18.60    8.70
   2  18  -1    3.10    8.10
   2  18  -1   15.20    6.80
   2  18  -1    9.70    8.30
   2  18  -1    6.70    5.70
  -2 -18   1    1.70    7.50
  -2 -18   1   17.40   11.30
  14  17  -1    0.60    5.50
  14  17  -1    7.70    4.60
  14  17  -1   -3.00    3.50
 -14 -17   1    6.20    9.00
  13  17  -1    0.70    4.60
  13  17  -1   -1.70    3.20
 -13 -17   1   -1.70    7.20
  12  17  -1    1.80    5.20
  12  17  -1   -4.30    4.10
  12  17  -1    1.80    3.70
 -12 -17   1  -13.00    6.40
  11  17  -1   -5.30    3.10
  11  17  -1   -5.50    3.20
  11  17  -1  -10.20    4.00
 -11 -17   1  -10.00    5.80
 -11 -17   1    1.20    6.40
  10  17  -1   -5.60    5.00
  10  17  -1    6.50    3.90
  10  17  -1   -1.20    3.50
 -10 -17   1   -7.00    5.70
 -10 -17   1    4.00    7.60
   9  17  -1    4.60    3.40
   9  17  -1    1.30    2.20
   9  17  -1   -5.50    2.40
  -9 -17   1    9.30    7.80
   8  17  -1   -1.90    1.90
   8  17  -1    2.80    3.80
   8  17  -1   -2.40    2.20
   8  17  -1   -9.10    4.70
   8  17  -1    1.30    1.90
  -8 -17   1    7.50    6.00
  -8 -17   1    2.60    7.60
   7  17  -1   -2.80    2.70
   7  17  -1   -4.30    4.80
  -7 -17   1   -7.30    6.40
  -7 -17   1    3.70    5.70
   6  17  -1   -1.70    3.00
   6  17  -1    0.50    2.80
   6  17  -1    4.00    5.00
  -6 -17   1   -1.00    5.90
  -6 -17   1   -6.90    5.60
   5  17  -1   -0.90    3.00
   5  17  -1   -4.00    5.40
   5  17  -1   -1.80    3.30
   5  17  -1   -3.80    3.00
   5  17  -1   -1.90    3.00
  -5 -17   1    4.10    6.60
  -5 -17   1    5.20    9.10
   4  17  -1  -10.10    4.30
   4  17  -1   -2.20    3.90
   4  17  -1    1.50    3.30
   4  17  -1    7.70    7.20
   4  17  -1   -0.20    4.70
  -4 -17   1  -12.20    5.20
  -4 -17   1    8.00    7.60
   3  17  -1    2.70    4.80
   3  17  -1   -5.40    4.10
   3  17  -1    4.30    6.60
   3  17  -1   -3.80    3.10
   3  17  -1   -2.90    3.80
  -3 -17   1   -7.40    6.40
  -3 -17   1   -2.80    7.60
   2  17  -1   -5.90    4.50
   2  17  -1    5.80    6.00
   2  17  -1    8.00    5.20
   2  17  -1    4.50    6.70
  -2 -17   1    6.70    8.40
  -2 -17   1   11.10    7.30
   1  17  -1    7.90    6.70
   1  17  -1   -3.20    4.50
   1  17  -1   -4.40    6.20
   1  17  -1   -6.20    5.10
  -1 -17   1    1.80    7.70
  -1 -17   1   -4.10    6.50
   0  17  -1    3.30    6.40
   0  17  -1   -0.30    6.10
   0  17  -1    0.30    7.90
   0  17  -1   -1.20    4.90
   0 -17   1    2.00    7.30
  15  16  -1   -2.90    3.80
  15  16  -1   27.20   10.30
 -15 -16   1    8.90    7.90
  14  16  -1   -6.20    4.40
  14  16  -1   -6.40    3.40
  14  16  -1    2.60    5.20
 -14 -16   1    0.60    7.50
  13  16  -1   -2.20    2.90
  13  16  -1    6.50    5.30
  13  16  -1   -2.50    4.10
 -13 -16   1    0.20    8.30
 -13 -16   1    0.20   10.10
  12  16  -1   -1.40    3.00
  12  16  -1    0.30    3.80
  12  16  -1    1.70    4.70
 -12 -16   1  -12.40    5.70
  11  16  -1    0.20    4.40
  11  16  -1    4.10    4.00
  11  16  -1    5.00    3.40
 -11 -16   1   -5.20    5.80
 -11 -16   1    4.50    6.70
 -11 -16   1    6.10    7.10
  10  16  -1    4.90    4.50
  10  16  -1   -1.50    3.60
  10  16  -1   -0.90    3.30
 -10 -16   1   -7.70    5.20
 -10 -16   1   -0.20    6.20
   9  16  -1   -2.90    2.00
   9  16  -1    4.60    5.60
   9  16  -1   -0.30    1.60
   9  16  -1   -1.10    3.10
  -9 -16   1   -8.90    5.70
  -9 -16   1    1.10    5.90
   8  16  -1   -1.30    3.70
   8  16  -1    0.10    4.90
   8  16  -1   -1.90    2.70
   8  16  -1   -5.40    2.00
   8  16  -1   -0.40    2.30
  -8 -16   1   -8.20    4.30
  -8 -16   1   -3.50    6.40
   7  16  -1    3.80    2.80
   7  16  -1   -1.70    2.20
   7  16  -1   -0.40    1.30
   7  16  -1    2.50    2.60
   7  16  -1    6.80    6.00
  -7 -16   1    1.40    6.70
  -7 -16   1    6.10    5.90
   6  16  -1    3.40    2.60
   6  16  -1   -1.40    8.10
   6  16  -1    0.60    2.40
  -6 -16   1   -3.40    5.40
  -6 -16   1    1.10    6.40
   5  16  -1    6.70    3.80
   5  16  -1    1.20    5.00
   5  16  -1   -2.20    3.10
  -5 -16   1    1.60    5.80
  -5 -16   1    4.20    8.20
   4  16  -1    0.90    4.00
   4  16  -1   -3.50    4.80
   4  16  -1    2.70    3.30
   4  16  -1    5.70    3.40
   4  16  -1   -4.00    3.10
  -4 -16   1   -1.60    5.60
  -4 -16   1    0.60    6.60
   3  16  -1    7.60    4.40
   3  16  -1   -7.40    5.40
   3  16  -1    0.20    4.60
   3  16  -1    5.80    4.40
   3  16  -1    6.50    3.70
  -3 -16   1   10.40    6.70
  -3 -16   1    7.60    7.40
   2  16  -1    8.40    5.30
   2  16  -1   -0.20    5.30
   2  16  -1    5.80    4.10
   2  16  -1    1.90    4.80
   2  16  -1   -7.60    4.50
   2  16  -1   -2.50    4.10
  -2 -16   1    2.90    5.80
  -2 -16   1    3.60    8.40
   1  16  -1   -3.60    4.40
   1  16  -1   -1.00    4.80
   1  16  -1    8.20    5.30
   1  16  -1   -0.10    5.70
   1  16  -1   -1.00    5.60
  -1 -16   1    7.00    6.40
  -1 -16   1    3.00    6.80
   0  16  -1    2.70    5.20
   0  16  -1   -1.20    4.10
   0  16  -1    4.00    6.60
   0  16  -1    3.30    6.40
   0 -16   1    4.90    6.10
  -1  16  -1   -0.30    4.80
  -1  16  -1    1.20    6.90
  -1  16  -1   -5.10    6.60
  -1  16  -1   -3.30    4.90
   1 -16   1  -12.00    6.60
   1 -16   1    3.50    6.30
  -2  16  -1   -7.50    5.50
  -2  16  -1  -11.60    6.00
  -2  16  -1   -6.90    6.10
   2 -16   1    4.50   10.60
   2 -16   1   -1.20    5.80
  16  15  -1   19.50    8.50
 -16 -15   1   30.40   10.70
 -16 -15   1   23.10   10.60
  15  15  -1    6.80    6.70
  15  15  -1    6.00    3.70
  15  15  -1    6.90    6.00
 -15 -15   1    5.40    8.00
 -15 -15   1  -11.80    9.00
  14  15  -1  189.78   15.10
  14  15  -1  181.58   12.60
  14  15  -1  221.58   14.40
  14  15  -1  229.58   19.10
 -14 -15   1  195.58   21.40
 -14 -15   1  191.58   20.60
 -14 -15   1  219.98   22.70
  13  15  -1   28.80    5.40
  13  15  -1   43.50    8.50
  13  15  -1   34.40    7.70
 -13 -15   1   34.00   11.40
 -13 -15   1   24.80   10.20
 -13 -15   1   30.50    9.80
  12  15  -1   16.00    5.30
  12  15  -1    4.40    1.70
  12  15  -1    2.40    3.40
  12  15  -1    8.80    5.00
  12  15  -1    1.10    1.60
 -12 -15   1    8.60    7.60
 -12 -15   1    3.40    7.10
 -12 -15   1   15.90    7.40
  11  15  -1    4.90    4.10
  11  15  -1    6.90    4.60
  11  15  -1    2.70    3.20
 -11 -15   1   -1.10    6.50
 -11 -15   1   10.40    8.00
 -11 -15   1   -0.40    5.50
 -11 -15   1    5.80    7.20
  10  15  -1   77.49    9.30
  10  15  -1   72.89    8.50
  10  15  -1   77.59   10.10
 -10 -15   1   74.69   13.80
 -10 -15   1   90.19   15.30
   9  15  -1  148.59   11.80
   9  15  -1  159.38   14.90
   9  15  -1  135.59   12.00
   9  15  -1  134.49    8.10
   9  15  -1  141.29    7.90
  -9 -15   1  179.38   18.90
   8  15  -1   13.80    2.70
   8  15  -1   28.70    5.00
   8  15  -1   22.10    5.20
   8  15  -1   17.40    2.80
   8  15  -1   17.10    6.60
  -8 -15   1   20.10    7.20
  -8 -15   1   46.10   11.30
   7  15  -1    3.60    2.10
   7  15  -1    3.10    5.60
   7  15  -1    1.10    2.10
   7  15  -1    0.00    2.10
  -7 -15   1   -1.80    5.40
  -7 -15   1   -1.40    4.60
   6  15  -1   87.69    7.50
   6  15  -1   79.59    7.20
   6  15  -1   85.99    7.10
   6  15  -1   78.39   12.80
  -6 -15   1  104.99   18.30
  -6 -15   1   96.09   13.70
   5  15  -1   75.89    7.10
   5  15  -1   68.29    7.90
   5  15  -1   70.99   13.20
   5  15  -1   62.39    6.80
   5  15  -1   70.79   11.00
   5  15  -1   60.09    7.00
  -5 -15   1   52.49   13.50
  -5 -15   1   62.19   11.50
   4  15  -1   -1.60    2.70
   4  15  -1    7.60    4.20
   4  15  -1   -4.70    5.30
   4  15  -1    2.10    3.50
   4  15  -1   -0.30    3.40
  -4 -15   1    1.30    6.50
  -4 -15   1   -1.80    6.80
   3  15  -1   69.19   16.10
   3  15  -1   75.69    8.60
   3  15  -1   87.89    9.90
   3  15  -1   93.69   10.70
   3  15  -1   82.69    9.20
  -3 -15   1   74.99   12.90
  -3 -15   1   88.49   17.20
   2  15  -1   42.20    8.00
   2  15  -1   48.20    8.70
   2  15  -1   52.49    8.40
   2  15  -1   26.60    6.50
   2  15  -1   29.70    7.30
   2  15  -1   32.50    9.20
  -2 -15   1   64.29   13.80
   1  15  -1   52.99    8.90
   1  15  -1   53.79   11.90
   1  15  -1   51.49   10.10
   1  15  -1   63.69   11.90
   1  15  -1   64.49    9.90
   1  15  -1   35.10    7.20
  -1 -15   1   69.79   16.00
  -1 -15   1   53.29   11.10
   0  15  -1   59.49   10.50
   0  15  -1   44.00   12.00
   0  15  -1   32.40    9.00
   0  15  -1   49.60    9.70
   0  15  -1   51.79    9.20
   0  15  -1   48.10   10.80
   0 -15   1   32.50   13.30
   0 -15   1   64.69   15.90
   0 -15   1   49.70    8.50
   0 -15   1   39.20    9.50
  -1  15  -1    6.60    6.60
  -1  15  -1   -1.60    4.60
  -1  15  -1    9.90    9.10
  -1  15  -1   12.40    7.40
   1 -15   1    6.80    8.80
   1 -15   1    0.30    6.10
   1 -15   1   13.90    7.40
  -2  15  -1   27.80    8.20
  -2  15  -1   25.10    9.60
  -2  15  -1   36.90   10.90
  -2  15  -1   19.70    8.70
   2 -15   1   15.60   10.30
   2 -15   1   25.90    8.80
   2 -15   1   26.40    9.20
  -3  15  -1   47.20   10.50
  -3  15  -1   52.89   12.00
  -3  15  -1   59.29   17.80
   3 -15   1   69.29   16.10
   3 -15   1   41.20   10.50
  17  14  -1   -9.20    5.80
  17  14  -1   -1.80    3.30
 -17 -14   1    4.80    7.10
 -17 -14   1   10.60    7.90
 -17 -14   1   -8.70   12.00
  16  14  -1   -6.10    3.80
  16  14  -1   -1.30    6.20
  16  14  -1    3.40    3.30
 -16 -14   1   -1.20    7.00
 -16 -14   1  -13.70    6.80
 -16 -14   1   -9.50    5.70
  15  14  -1   -0.20    5.00
  15  14  -1    3.20    3.60
  15  14  -1   -2.10    2.70
  15  14  -1   -2.40    3.60
 -15 -14   1   -9.80    5.10
 -15 -14   1   10.40    8.70
 -15 -14   1    2.70    7.60
  14  14  -1   -4.00    3.40
  14  14  -1   -4.10    4.80
  14  14  -1    2.50    3.40
 -14 -14   1   -2.90    4.60
 -14 -14   1   -3.50    6.10
 -14 -14   1    1.90    7.70
  13  14  -1   -2.30    2.60
  13  14  -1   -2.70    2.70
  13  14  -1   -5.80    3.40
  13  14  -1   -8.10    4.50
 -13 -14   1  -10.90    4.30
 -13 -14   1   -7.20    6.30
 -13 -14   1   -6.50    4.80
  12  14  -1   11.50    5.40
  12  14  -1   -5.90    2.40
  12  14  -1    3.80    4.10
  12  14  -1   -0.90    2.00
 -12 -14   1   -5.20    5.10
 -12 -14   1   -9.30    5.40
 -12 -14   1   -2.30    6.60
  11  14  -1    0.00    2.80
  11  14  -1   -1.50    4.00
  11  14  -1    4.20    1.40
  11  14  -1    5.40    3.90
 -11 -14   1   -2.20    5.60
 -11 -14   1   -5.30    4.60
 -11 -14   1   -2.90    5.60
 -11 -14   1    2.40    5.90
  10  14  -1   -0.90    2.90
  10  14  -1    6.40    3.40
  10  14  -1   -0.20    3.60
 -10 -14   1    5.30    6.90
 -10 -14   1   -1.20    5.00
 -10 -14   1    0.50    6.10
 -10 -14   1   -0.10    5.10
 -10 -14   1   -3.30    4.60
  -9 -14   1   -3.60    4.50
  -9 -14   1    3.20    5.60
  -9 -14   1   -9.40    4.60
  -9 -14   1    8.90    6.90
   8  14  -1   -1.20    1.00
   8  14  -1   -3.90    2.50
   8  14  -1   -0.30    1.20
   8  14  -1   -0.60    2.40
   8  14  -1   -1.50    3.40
  -8 -14   1    1.50    6.00
   7  14  -1   -4.10    3.50
   7  14  -1    0.90    1.70
   7  14  -1   -1.10    2.20
   7  14  -1    4.90    2.00
  -7 -14   1    1.60    4.80
  -7 -14   1    2.80    6.40
   6  14  -1    4.20    2.10
   6  14  -1   -1.10    4.20
   6  14  -1   -0.90    2.10
   6  14  -1   -2.80    1.70
   6  14  -1   -2.10    2.10
  -6 -14   1    6.00    5.40
  -6 -14   1    0.70    6.00
   5  14  -1   -1.60    2.60
   5  14  -1    0.80    4.50
   5  14  -1   -1.70    2.20
   5  14  -1   -2.70    2.30
   5  14  -1   -3.50    2.20
   5  14  -1    2.60    2.60
  -5 -14   1    1.40    5.90
  -5 -14   1   -3.40    4.50
   4  14  -1   -1.10    3.20
   4  14  -1   -6.80    4.50
   4  14  -1    2.30    2.90
   4  14  -1    1.20    3.00
   4  14  -1   -1.90    3.50
   4  14  -1    2.30    2.90
  -4 -14   1    2.30    6.70
  -4 -14   1    0.80    5.20
   3  14  -1   -3.70    3.00
   3  14  -1    1.90    3.30
   3  14  -1   -2.50    2.60
   3  14  -1   -0.90    4.90
   3  14  -1   -5.60    2.60
   3  14  -1    1.30    3.60
  -3 -14   1   -3.70    4.80
  -3 -14   1   -5.10    4.20
   2  14  -1    4.90    3.70
   2  14  -1    9.70    5.30
   2  14  -1   -4.30    4.20
   2  14  -1    3.80    3.30
   2  14  -1    2.50    3.00
   2  14  -1    8.30    4.90
  -2 -14   1   -2.90    5.20
  -2 -14   1    2.60    3.20
  -2 -14   1   -5.00    5.80
  -2 -14   1   -3.40    4.40
   1  14  -1    2.60    4.10
   1  14  -1   -8.20    3.50
   1  14  -1   -1.30    3.30
   1  14  -1    1.20    4.30
  -1 -14   1    1.30    7.30
  -1 -14   1   -5.10    3.60
  -1 -14   1    3.10    7.20
   0  14  -1    1.00    3.80
   0  14  -1   -3.40    3.60
   0  14  -1   -1.50    4.30
   0  14  -1    2.10    4.70
   0  14  -1   -2.60    6.10
   0  14  -1    2.70    4.40
   0 -14   1    4.20    4.20
   0 -14   1   -3.80    4.80
   0 -14   1    3.00    5.20
   0 -14   1    2.70    7.20
  -1  14  -1    2.30    4.10
  -1  14  -1   -4.20    5.40
  -1  14  -1    3.70    6.00
  -1  14  -1    4.00    5.00
  -1  14  -1    1.80    4.40
  -1  14  -1   -0.80    3.90
   1 -14   1    3.50    5.00
   1 -14   1    7.90    6.40
   1 -14   1    4.50   11.90
  -2  14  -1   -1.00    5.40
  -2  14  -1   10.50    6.20
  -2  14  -1    5.40    5.50
  -2  14  -1    3.30    4.50
   2 -14   1    4.90    8.60
   2 -14   1    0.60    4.20
   2 -14   1   -6.20    6.10
   2 -14   1   -5.30    5.90
  -3  14  -1   -2.20    4.40
  -3  14  -1    8.30    7.50
  -3  14  -1    1.90    6.60
  -3  14  -1   -2.00    3.90
   3 -14   1    4.80    7.10
   3 -14   1    4.40    7.90
   3 -14   1   -1.20    7.30
   3 -14   1    9.50    4.70
  -4  14  -1   15.10   10.00
  -4  14  -1   -1.90    7.30
  -4  14  -1    3.30    5.20
  -4  14  -1    6.10    7.70
   4 -14   1   -4.20    6.70
   4 -14   1   -0.70    7.60
   4 -14   1    0.90    6.80
   4 -14   1   -4.20    4.20
  -5  14  -1   -6.40    7.40
  -5  14  -1   -3.10    5.50
  -5  14  -1    2.10    6.70
  -5  14  -1   -0.50   10.50
   5 -14   1   22.00   10.20
   5 -14   1  -15.00    6.30
   5 -14   1   19.40    6.80
  17  13  -1   -7.70    5.60
  17  13  -1   -7.70    4.90
  17  13  -1    1.50    4.40
  17  13  -1   -6.80    4.80
 -17 -13   1    8.70    8.50
 -17 -13   1    1.50    7.00
  16  13  -1   -6.00    4.40
  16  13  -1   -2.60    5.90
  16  13  -1   -2.30    2.90
  16  13  -1   -4.70    3.20
  16  13  -1    6.10    3.90
 -16 -13   1   -3.50    6.90
 -16 -13   1    0.60    5.30
 -16 -13   1    6.90    8.10
  15  13  -1   -0.80    4.20
  15  13  -1   -3.00    2.70
  15  13  -1   -6.80    5.10
  15  13  -1    4.60    3.20
  15  13  -1    4.40    3.00
  15  13  -1   -3.00    3.10
 -15 -13   1   -1.10    5.40
 -15 -13   1    0.40    5.00
 -15 -13   1    4.70    7.80
  14  13  -1   -3.20    2.80
  14  13  -1   -4.40    4.40
  14  13  -1    2.90    2.60
  14  13  -1    2.10    2.40
  14  13  -1   -2.50    2.90
  14  13  -1    2.20    3.20
  14  13  -1    6.20    3.70
 -14 -13   1    2.40    6.90
 -14 -13   1   -2.30    4.90
 -14 -13   1    0.10    6.70
  13  13  -1   -0.90    2.70
  13  13  -1    2.60    4.10
  13  13  -1    0.80    2.70
  13  13  -1    0.40    3.80
  13  13  -1    2.20    5.90
  13  13  -1   -3.00    4.80
 -13 -13   1    4.10    6.20
 -13 -13   1   -2.10    6.40
 -13 -13   1   -8.30    4.00
  12  13  -1    1.70    3.10
  12  13  -1    5.30    5.30
  12  13  -1   -1.30    3.30
  12  13  -1   -0.50    2.40
 -12 -13   1    8.60    6.40
 -12 -13   1   -5.60    5.30
 -12 -13   1   10.60    7.70
  11  13  -1   -4.60    2.00
  11  13  -1   -7.20    3.10
  11  13  -1    0.80    1.90
  11  13  -1    2.10    1.70
  11  13  -1    4.50    5.40
 -11 -13   1   -3.10    5.20
 -11 -13   1   -7.20    4.60
 -11 -13   1   -3.60    5.80
  10  13  -1   -3.50    3.10
  10  13  -1   -0.40    2.70
  10  13  -1    2.50    3.60
  10  13  -1   -2.30    1.00
 -10 -13   1    3.60    5.00
 -10 -13   1   -6.00    4.00
 -10 -13   1    2.60    6.10
 -10 -13   1   -3.50    5.40
 -10 -13   1   -3.40    4.60
   9  13  -1   -1.40    3.60
   9  13  -1    3.80    3.20
   9  13  -1    0.60    2.90
  -9 -13   1    9.00    6.90
  -9 -13   1   14.70    6.20
  -9 -13   1    2.60    5.30
  -9 -13   1    1.70    4.90
   8  13  -1    3.00    3.20
   8  13  -1   -4.30    2.20
   8  13  -1   -1.30    3.50
   8  13  -1    0.00    0.90
   8  13  -1    1.60    0.90
  -8 -13   1    3.20    5.00
  -8 -13   1   -8.40    3.10
  -8 -13   1   -2.30    5.00
  -8 -13   1   -4.30    4.00
   7  13  -1    5.10    2.70
   7  13  -1   -1.50    1.20
   7  13  -1    1.30    3.80
  -7 -13   1   -1.10    5.00
  -7 -13   1    5.50    5.20
  -7 -13   1   -4.20    3.80
   6  13  -1    2.70    2.20
   6  13  -1    0.60    4.00
   6  13  -1   -0.20    1.70
   6  13  -1    0.80    2.10
  -6 -13   1    0.10    5.80
  -6 -13   1    3.30    4.70
   5  13  -1   -1.60    1.80
   5  13  -1    2.10    2.40
   5  13  -1    3.00    2.30
   5  13  -1    0.80    2.00
   5  13  -1    0.40    2.40
   5  13  -1    0.30    1.40
   5  13  -1    1.90    4.30
  -5 -13   1    2.00    6.40
  -5 -13   1    2.30    4.50
   4  13  -1    0.60    3.10
   4  13  -1    1.40    2.20
   4  13  -1   -1.70    2.40
   4  13  -1   -3.20    4.10
   4  13  -1   -0.40    2.30
   4  13  -1    1.90    3.00
  -4 -13   1   -5.20    4.00
   3  13  -1    1.30    5.20
   3  13  -1    1.50    2.70
   3  13  -1   -1.10    2.80
   3  13  -1    0.00    2.70
   3  13  -1   -2.00    2.30
   3  13  -1   -2.20    2.80
   3  13  -1    1.20    3.10
  -3 -13   1    8.60    5.40
  -3 -13   1    0.30    5.80
   2  13  -1    7.10    3.60
   2  13  -1   -0.40    2.90
   2  13  -1    3.60    4.70
   2  13  -1    4.70    3.20
   2  13  -1   -2.60    2.20
   2  13  -1   -2.00    3.00
  -2 -13   1    2.60    5.00
  -2 -13   1    4.30    2.70
  -2 -13   1    1.50    6.30
  -2 -13   1    0.80    2.50
  -2 -13   1   -0.50    2.30
   1  13  -1    2.10    2.90
   1  13  -1    5.20    5.80
   1  13  -1    8.60    5.10
   1  13  -1   -1.00    3.60
   1  13  -1   -8.20    3.30
   1  13  -1    0.10    3.30
  -1 -13   1    0.10    3.40
  -1 -13   1   -0.90    4.50
  -1 -13   1    1.10    4.90
  -1 -13   1    2.30    5.80
   0  13  -1   -0.20    3.70
   0  13  -1   -5.00    3.50
   0  13  -1    5.00    5.10
   0  13  -1   -6.40    3.80
   0  13  -1    1.30    5.00
   0  13  -1   -6.90    3.10
   0 -13   1   -0.50    5.50
   0 -13   1    0.80    3.40
   0 -13   1    1.30    5.60
   0 -13   1   -7.20    4.30
  -1  13  -1   -3.00    3.90
  -1  13  -1    4.20    4.50
  -1  13  -1    0.40    3.80
  -1  13  -1    3.70    4.30
   1 -13   1    3.10    6.10
   1 -13   1   -2.50    3.40
   1 -13   1    4.90    4.70
  -2  13  -1   -2.10    4.70
  -2  13  -1    3.10    5.50
  -2  13  -1    1.70    4.80
  -2  13  -1   11.90    6.00
  -2  13  -1    3.40    4.50
  -2  13  -1    1.60    3.50
   2 -13   1   -3.40    5.60
   2 -13   1   -1.30    5.10
   2 -13   1   -2.60    5.40
   2 -13   1   -5.80    4.00
   2 -13   1    0.60    2.40
   2 -13   1   -2.00    2.40
  -3  13  -1   -0.20    5.50
  -3  13  -1   11.80    7.90
  -3  13  -1   -2.70    7.00
  -3  13  -1   -6.60    5.20
  -3  13  -1    6.90    4.90
   3 -13   1   -1.00    5.70
   3 -13   1    6.10    7.20
   3 -13   1   -4.30    5.30
   3 -13   1   -2.80    3.50
   3 -13   1   -4.90    5.60
   3 -13   1   -0.50    4.50
  -4  13  -1    0.40    5.50
  -4  13  -1   19.40    8.90
  -4  13  -1   13.00    5.70
  -4  13  -1    2.10    7.30
   4 -13   1   -3.00    6.70
   4 -13   1   -3.10    3.90
   4 -13   1   -8.00    4.70
   4 -13   1    6.60    7.60
  -5  13  -1   -2.30    5.30
  -5  13  -1   -2.90    8.70
  -5  13  -1  -11.10    4.90
  -5  13  -1    5.00    6.50
   5 -13   1    7.40    7.40
   5 -13   1   13.10    7.70
   5 -13   1   -1.40    4.50
   5 -13   1   -9.20    6.70
  -6  13  -1   -4.30    6.30
  -6  13  -1   -2.50    8.80
  -6  13  -1    2.00    5.70
   6 -13   1    5.40    7.70
   6 -13   1   13.50    7.40
   6 -13   1   -5.40    4.40
  17  12  -1    9.50    6.70
  17  12  -1   21.20    8.90
  17  12  -1   29.20    6.30
  17  12  -1   32.00    7.90
  17  12  -1   26.90    7.80
 -17 -12   1   29.10   11.70
 -17 -12   1   16.50   10.00
 -17 -12   1   25.30    9.60
  16  12  -1   41.50    8.00
  16  12  -1   40.90    7.80
  16  12  -1   35.90    5.50
  16  12  -1   31.00    9.30
  16  12  -1   36.90    6.50
  16  12  -1   51.09   10.50
  16  12  -1   54.29    9.10
 -16 -12   1   65.99   14.70
 -16 -12   1   61.69   13.90
 -16 -12   1   24.70    9.00
  15  12  -1   32.80    7.70
  15  12  -1   45.50   11.00
  15  12  -1   44.70    5.40
  15  12  -1   51.39    6.20
  15  12  -1   48.50    7.50
  15  12  -1   40.70    8.00
  15  12  -1   49.90    7.90
  15  12  -1   43.40    6.40
  15  12  -1   45.00    6.40
 -15 -12   1   48.40   11.00
 -15 -12   1   47.40   13.70
 -15 -12   1   81.59   14.60
  14  12  -1   83.99    8.30
  14  12  -1   68.99    8.40
  14  12  -1   94.29    7.60
  14  12  -1   72.59    7.80
  14  12  -1   93.89   11.70
  14  12  -1  102.29   17.00
  14  12  -1   84.49    8.40
 -14 -12   1  129.49   21.60
 -14 -12   1   93.79   14.50
 -14 -12   1  121.69   17.50
  13  12  -1    6.20    3.20
  13  12  -1   11.70    3.20
  13  12  -1    1.10    2.90
  13  12  -1    3.20    4.00
  13  12  -1    7.60    3.50
  13  12  -1    3.30    3.80
  13  12  -1   17.80    7.20
  13  12  -1    2.50    3.40
 -13 -12   1   11.80    7.30
 -13 -12   1    9.90    7.20
 -13 -12   1   -6.30    5.10
  12  12  -1    8.30    2.60
  12  12  -1   10.50    3.20
  12  12  -1    7.60    4.40
  12  12  -1    7.80    3.30
  12  12  -1   10.90    2.70
  12  12  -1    0.50    3.40
  12  12  -1   19.50    7.10
  12  12  -1   10.20    3.70
 -12 -12   1   10.90    7.70
 -12 -12   1   20.40    9.10
 -12 -12   1    4.40    6.30
  11  12  -1  471.45   26.10
  11  12  -1  447.86   27.40
  11  12  -1  568.94   28.20
  11  12  -1  470.15   30.30
  11  12  -1  531.35   32.20
 -11 -12   1  512.55   33.20
 -11 -12   1  583.24   35.90
 -11 -12   1  508.75   33.60
  10  12  -1   11.40    8.20
  10  12  -1   18.80    5.70
  10  12  -1    7.30    3.60
 -10 -12   1   -1.70    4.90
 -10 -12   1   11.20    6.50
 -10 -12   1    6.50    6.30
 -10 -12   1    3.10    5.30
   9  12  -1   -0.70    2.40
   9  12  -1    1.70    0.70
   9  12  -1   -1.80    0.80
   9  12  -1   -0.50    3.50
   9  12  -1   -0.80    3.00
  -9 -12   1   -1.60    4.50
  -9 -12   1   -4.80    4.30
  -9 -12   1   -5.40    4.90
  -9 -12   1    9.10    5.70
  -9 -12   1    1.70    5.40
   8  12  -1  125.29   10.60
   8  12  -1  103.99    9.60
   8  12  -1   99.49   10.90
  -8 -12   1  145.09   13.00
  -8 -12   1  107.29   12.60
  -8 -12   1  121.19   12.70
  -8 -12   1  130.99   14.40
  -8 -12   1  124.79   13.10
   7  12  -1  114.79    9.40
   7  12  -1  116.19   11.50
   7  12  -1  108.99    6.40
  -7 -12   1  102.79   11.90
  -7 -12   1  128.69   12.30
  -7 -12   1  116.99   13.90
  -7 -12   1  122.09   12.70
   6  12  -1  314.27   23.30
   6  12  -1  376.76   18.10
   6  12  -1  350.46   19.80
   6  12  -1  330.97   18.10
   6  12  -1  334.47   18.10
  -6 -12   1  331.57   23.10
  -6 -12   1  353.96   26.40
  -6 -12   1  354.46   23.50
   5  12  -1   78.49    6.10
   5  12  -1   73.89    6.10
   5  12  -1   78.39    6.30
   5  12  -1   79.89    9.70
   5  12  -1   93.19    7.00
   5  12  -1   84.89    6.40
  -5 -12   1   80.19    9.80
  -5 -12   1   63.49   12.60
   4  12  -1    6.60    3.20
   4  12  -1    3.30    2.30
   4  12  -1   14.20    3.60
   4  12  -1    9.00    5.90
   4  12  -1    8.00    2.60
   4  12  -1    6.20    1.20
   4  12  -1    7.90    3.60
  -4 -12   1    7.60    5.00
  -4 -12   1    4.60    5.80
   3  12  -1   82.49    7.40
   3  12  -1   73.09    6.90
   3  12  -1   67.59    7.10
   3  12  -1   82.99    7.70
   3  12  -1   81.29    8.50
   3  12  -1   83.99   10.70
   3  12  -1   77.79    8.20
  -3 -12   1   89.79   12.50
  -3 -12   1   79.09   14.00
   2  12  -1  110.69    9.60
   2  12  -1  113.49   10.80
   2  12  -1  112.99    9.70
   2  12  -1  107.59    9.40
   2  12  -1  104.49   10.70
   2  12  -1  104.79   12.40
   2  12  -1  114.89    9.80
  -2 -12   1  111.89    8.60
  -2 -12   1  110.29    8.00
  -2 -12   1  132.89   15.70
  -2 -12   1  122.59   12.40
   1  12  -1   50.79    8.40
   1  12  -1   48.10    8.60
   1  12  -1   36.30    9.80
   1  12  -1   28.20    8.00
   1  12  -1   41.80    7.10
   1  12  -1   36.30    7.50
  -1 -12   1   40.90    9.70
  -1 -12   1   42.70    9.00
  -1 -12   1   50.59   12.10
  -1 -12   1   41.30    6.60
   0  12  -1   59.99   11.40
   0  12  -1   55.09   10.30
   0  12  -1   68.89    9.90
   0  12  -1   69.59   10.60
   0  12  -1   73.19   10.10
   0  12  -1   63.59    9.80
   0 -12   1   57.69    7.50
   0 -12   1   52.59    8.00
   0 -12   1   56.19   10.40
   0 -12   1   65.39   16.40
  -1  12  -1   44.50    9.10
  -1  12  -1   16.10    5.70
  -1  12  -1   19.90    5.70
  -1  12  -1   26.00    7.70
  -1  12  -1   20.70    5.80
  -1  12  -1   21.90    7.80
   1 -12   1   18.20    5.90
   1 -12   1   16.90    2.80
   1 -12   1   27.00    8.00
   1 -12   1    0.30    6.30
   1 -12   1   11.10    2.70
   1 -12   1   17.30    5.70
  -2  12  -1   50.99   10.40
  -2  12  -1   40.60    8.50
  -2  12  -1   47.40    9.00
  -2  12  -1   63.49   10.80
  -2  12  -1   67.39   12.60
  -2  12  -1   56.89   12.00
   2 -12   1   57.49   11.40
   2 -12   1   50.59    5.80
   2 -12   1   53.89   13.20
   2 -12   1   51.79   10.00
   2 -12   1   47.80    9.10
   2 -12   1   62.99   10.00
  -3  12  -1   63.09   10.60
  -3  12  -1   32.80    7.10
  -3  12  -1   56.39   11.80
  -3  12  -1   57.89   14.50
  -3  12  -1   61.69   10.50
  -3  12  -1   60.19   16.40
   3 -12   1   32.70    6.50
   3 -12   1   50.79   13.40
   3 -12   1   69.19   13.30
   3 -12   1   50.59    9.50
   3 -12   1   47.20    7.20
  -4  12  -1    1.20    5.50
  -4  12  -1   14.20    6.70
  -4  12  -1    0.70    6.00
   4 -12   1   -5.80    9.20
   4 -12   1    3.60    6.90
   4 -12   1    5.10    3.60
   4 -12   1    3.60    5.50
  -5  12  -1   12.80    8.50
  -5  12  -1   18.20    6.60
  -5  12  -1    9.50    6.60
   5 -12   1   20.30    8.20
   5 -12   1    4.20    4.40
   5 -12   1   30.10    7.80
   5 -12   1   25.50   10.10
  -6  12  -1   42.40   10.90
  -6  12  -1   42.50   10.70
  -6  12  -1   57.89   11.90
  -6  12  -1   76.79   15.40
   6 -12   1   42.90   11.20
   6 -12   1   66.89   14.50
   6 -12   1   81.09   15.30
   6 -12   1   43.20   13.10
  -7  12  -1   25.30   10.30
  -7  12  -1    5.90    8.90
  -7  12  -1   12.30    5.90
  -7  12  -1    7.80    7.10
   7 -12   1   11.60    7.90
   7 -12   1   27.70   10.00
   7 -12   1   -4.10    4.80
  18  11  -1    3.10    6.20
  18  11  -1    2.80    6.10
  18  11  -1    0.80    6.30
 -18 -11   1    3.00    7.20
 -18 -11   1    8.20    8.90
  17  11  -1    0.10    3.00
  17  11  -1    8.40    5.70
  17  11  -1    1.00    6.50
  17  11  -1    1.30    4.10
  17  11  -1   -4.70    5.20
  17  11  -1    2.90    5.10
 -17 -11   1    7.40   10.60
 -17 -11   1   -6.90    6.80
 -17 -11   1    0.80    6.10
  16  11  -1   -1.90    2.80
  16  11  -1    2.50    3.90
  16  11  -1   -0.40    4.40
  16  11  -1    6.00    6.40
  16  11  -1   -2.90    4.40
  16  11  -1    2.00    4.40
  16  11  -1   -2.60    4.90
 -16 -11   1   -2.40    5.30
 -16 -11   1    3.90    5.50
 -16 -11   1   -5.90    6.10
  15  11  -1   -1.30    3.30
  15  11  -1   -1.40    3.00
  15  11  -1    8.10    4.40
  15  11  -1   -0.20    3.90
  15  11  -1   -3.90    3.60
  15  11  -1   -5.90    2.70
  15  11  -1  -10.10    5.30
  15  11  -1   -3.80    2.20
 -15 -11   1   -3.00    5.20
 -15 -11   1   -5.50    4.70
 -15 -11   1    0.10    6.50
  14  11  -1   -1.70    2.40
  14  11  -1   12.90    4.10
  14  11  -1    3.60    3.90
  14  11  -1    7.60    3.40
 -14 -11   1   -3.20    4.10
 -14 -11   1   -4.20    5.90
 -14 -11   1    0.20    4.80
  13  11  -1    0.50    2.60
  13  11  -1    4.10    3.00
  13  11  -1    0.50    3.40
  13  11  -1   -5.10    4.40
  13  11  -1   -2.10    3.20
  13  11  -1   -1.40    2.70
  13  11  -1    0.10    2.80
  13  11  -1    1.80    3.20
  13  11  -1   -2.20    2.50
 -13 -11   1   -0.80    6.20
 -13 -11   1   -0.70    4.60
 -13 -11   1    8.20    6.40
  12  11  -1   -3.30    2.30
  12  11  -1    3.00    2.80
  12  11  -1   -1.80    2.20
  12  11  -1    1.80    2.80
  12  11  -1   -0.10    2.50
  12  11  -1   -3.00    3.70
  12  11  -1   -0.70    2.30
 -12 -11   1   -4.20    4.50
 -12 -11   1   -4.80    4.50
 -12 -11   1    0.20    4.60
  11  11  -1   -2.20    2.00
  11  11  -1    0.60    2.00
  11  11  -1    4.50    2.20
  11  11  -1    1.00    2.60
  11  11  -1   -3.20    3.70
  11  11  -1    1.30    2.00
 -11 -11   1    2.60    7.00
 -11 -11   1   -0.10    4.90
 -11 -11   1   -1.70    4.20
  10  11  -1    9.10    5.00
  10  11  -1   -2.80    2.80
  10  11  -1   -1.20    2.20
 -10 -11   1    2.20    4.70
 -10 -11   1   -6.30    4.50
 -10 -11   1    4.90    4.60
 -10 -11   1    2.10    4.60
   9  11  -1    0.50    2.30
   9  11  -1   -1.30    3.20
   9  11  -1    1.00    3.00
   9  11  -1    0.30    1.00
   9  11  -1   -0.50    0.90
  -9 -11   1    3.10    4.50
  -9 -11   1   -6.70    2.50
  -9 -11   1   -9.40    3.70
  -9 -11   1    3.30    4.20
  -9 -11   1    2.50    4.50
   8  11  -1   -2.90    1.80
   8  11  -1   -3.80    2.10
   8  11  -1    5.30    3.80
  -8 -11   1    2.70    4.90
  -8 -11   1   -2.30    4.30
  -8 -11   1   -3.50    3.50
  -8 -11   1    0.60    4.40
   7  11  -1    3.50    2.70
   7  11  -1   -0.50    2.50
  -7 -11   1    4.20    4.50
  -7 -11   1    3.90    4.20
  -7 -11   1   -3.60    3.60
  -7 -11   1   -0.20    3.30
  -7 -11   1    0.00    4.10
   6  11  -1   -2.30    1.00
   6  11  -1   -3.00    1.90
   6  11  -1    0.00    3.10
  -6 -11   1    1.80    3.80
  -6 -11   1   -2.00    3.80
  -6 -11   1   10.50    4.60
  -6 -11   1   -3.70    3.80
   5  11  -1    2.30    1.70
   5  11  -1    1.00    1.80
   5  11  -1    5.20    4.40
   5  11  -1   -0.90    1.30
   5  11  -1    2.10    1.70
   5  11  -1    0.20    1.80
  -5 -11   1    3.30    4.20
  -5 -11   1   -0.40    3.20
  -5 -11   1    2.70    4.90
   4  11  -1    1.20    3.80
   4  11  -1    2.20    1.50
   4  11  -1    0.20    1.90
   4  11  -1   -2.20    1.40
   4  11  -1   -1.00    2.30
   4  11  -1   -0.70    1.90
   4  11  -1    4.80    2.50
  -4 -11   1    2.00    4.70
  -4 -11   1    1.60    3.50
   3  11  -1    1.50    2.10
   3  11  -1    2.10    2.30
   3  11  -1   -1.10    1.60
   3  11  -1   -0.70    2.70
   3  11  -1   -1.10    2.10
   3  11  -1   -2.20    2.30
   3  11  -1   -0.40    3.80
  -3 -11   1   -0.90    4.10
  -3 -11   1    5.20    4.00
   2  11  -1    2.90    2.40
   2  11  -1   -0.90    1.80
   2  11  -1    0.00    2.60
   2  11  -1    2.50    2.60
   2  11  -1    0.80    2.50
   2  11  -1    3.80    4.90
   2  11  -1   -2.10    2.40
   2  11  -1   -0.50    3.00
  -2 -11   1    4.30    2.20
  -2 -11   1   -3.70    3.40
  -2 -11   1   -0.90    4.50
  -2 -11   1    0.80    3.40
  -2 -11   1   -0.10    2.00
   1  11  -1   -0.50    3.10
   1  11  -1   -3.90    2.10
   1  11  -1    3.90    3.50
   1  11  -1    7.70    5.40
   1  11  -1   -3.90    2.20
   1  11  -1    1.20    3.30
   1  11  -1    2.50    2.40
  -1 -11   1   -0.20    2.40
  -1 -11   1    0.30    2.80
  -1 -11   1   -3.20    3.60
  -1 -11   1    2.30    5.60
   0  11  -1    5.40    3.60
   0  11  -1   -1.30    2.30
   0  11  -1    0.60    4.10
   0  11  -1    3.70    3.60
   0  11  -1   -1.10    3.80
   0  11  -1    5.10    3.40
   0  11  -1    1.00    3.20
   0 -11   1   -4.00    3.80
   0 -11   1    4.40    5.90
   0 -11   1    0.50    2.40
   0 -11   1   -0.20    3.00
   0 -11   1    0.40    3.00
  -1  11  -1   -2.80    3.00
  -1  11  -1    0.50    4.20
  -1  11  -1   -6.20    3.50
  -1  11  -1   -3.00    3.10
  -1  11  -1    5.40    4.20
  -1  11  -1   -3.60    2.20
   1 -11   1   -1.30    2.00
   1 -11   1    0.50    3.40
   1 -11   1   -2.60    4.60
   1 -11   1   -0.60    3.30
   1 -11   1   -0.20    4.40
   1 -11   1    0.30    2.30
  -2  11  -1    1.80    3.10
  -2  11  -1   -2.90    3.70
  -2  11  -1   -1.60    3.80
  -2  11  -1    2.80    3.70
  -2  11  -1   -0.50    4.30
  -2  11  -1    0.80    3.70
   2 -11   1   -1.60    2.40
   2 -11   1    0.90    5.90
   2 -11   1    3.10    3.10
   2 -11   1    0.90    4.70
   2 -11   1   -1.10    2.80
  -3  11  -1    0.40    4.80
  -3  11  -1    0.50    5.10
  -3  11  -1    4.60    4.20
  -3  11  -1    3.90    4.50
  -3  11  -1    3.90    4.70
  -3  11  -1   -2.30    3.10
   3 -11   1    0.30    5.10
   3 -11   1   -2.80    3.80
   3 -11   1    3.20    3.40
   3 -11   1   -5.40    3.40
  -4  11  -1   -0.20    3.40
  -4  11  -1   -4.10    4.40
  -4  11  -1    0.60    4.50
  -4  11  -1   -6.20    3.20
  -4  11  -1    1.70    5.40
  -4  11  -1   -0.80    8.40
   4 -11   1   -0.40    3.40
   4 -11   1    1.00    5.30
   4 -11   1    5.60    6.10
   4 -11   1   -1.80    4.30
  -5  11  -1   -0.40    7.70
  -5  11  -1   -9.60    4.90
  -5  11  -1   17.70    7.40
  -5  11  -1   -1.00    4.00
  -5  11  -1   -4.40    4.60
   5 -11   1    2.00    5.20
   5 -11   1    1.30    4.00
   5 -11   1   -1.60    6.10
   5 -11   1  -10.10    4.60
  -6  11  -1   10.70    7.20
  -6  11  -1   -2.60    4.50
  -6  11  -1   -8.10    3.60
  -6  11  -1  -18.10   11.00
  -6  11  -1   -0.20    5.20
   6 -11   1   -1.30    6.50
   6 -11   1   -3.80    4.20
   6 -11   1   -8.20    4.40
   6 -11   1  -10.40    4.40
  -7  11  -1    2.30    5.00
  -7  11  -1   -2.20    6.80
  -7  11  -1   -7.00    6.30
  -7  11  -1    1.30    6.50
   7 -11   1   10.90    8.90
   7 -11   1   16.70    8.30
   7 -11   1    4.20    6.30
   7 -11   1   -2.90    4.20
  -8  11  -1    2.30    5.80
  -8  11  -1   -3.40    5.80
  -8  11  -1    1.20    6.90
  -8  11  -1   -5.50    7.50
   8 -11   1   -3.40    5.90
   8 -11   1   -2.60   16.10
   8 -11   1    0.70    6.10
   8 -11   1   -1.90    5.00
  18  10  -1   -0.20    6.10
  18  10  -1   -7.50    4.90
  18  10  -1   13.40    7.70
 -18 -10   1  -11.90   12.90
 -18 -10   1   -9.10    5.80
  17  10  -1    3.40    6.90
  17  10  -1   -5.80    4.40
  17  10  -1    2.00    5.40
  17  10  -1   -1.50    5.80
 -17 -10   1    0.90    5.70
 -17 -10   1   13.90    9.00
 -17 -10   1    0.90    5.70
  16  10  -1    2.10    4.90
  16  10  -1    4.30    4.60
  16  10  -1   -3.20    2.50
  16  10  -1   -4.70    5.30
  16  10  -1   -8.00    5.60
  16  10  -1    3.90    4.90
 -16 -10   1    7.80    7.30
 -16 -10   1    1.30    7.40
 -16 -10   1   -5.20    5.00
  15  10  -1   -5.50    3.90
  15  10  -1    1.30    4.30
  15  10  -1    2.40    4.70
  15  10  -1    5.70    2.90
  15  10  -1    2.30    2.70
  15  10  -1   -1.90    5.40
  15  10  -1   -0.30    4.10
  15  10  -1   -1.80    3.60
 -15 -10   1    4.40    7.80
 -15 -10   1   -2.40    5.90
 -15 -10   1    0.10    5.60
  14  10  -1    8.10    6.00
  14  10  -1   -8.70    3.30
  14  10  -1   -1.90    3.00
  14  10  -1    1.00    3.60
  14  10  -1   -1.20    3.60
 -14 -10   1   -0.90    4.80
 -14 -10   1   -0.40    6.10
 -14 -10   1   -1.40    5.70
  13  10  -1    3.50    3.50
  13  10  -1   -2.90    3.10
  13  10  -1   -0.90    4.80
  13  10  -1   -2.20    3.20
  13  10  -1    1.30    3.10
  13  10  -1    0.10    3.00
  13  10  -1    0.40    2.60
  13  10  -1   -2.20    2.10
 -13 -10   1   -1.80    5.60
 -13 -10   1    1.10    4.80
 -13 -10   1    3.80    6.00
  12  10  -1   -3.80    3.80
  12  10  -1   -1.30    2.10
  12  10  -1    0.50    2.40
  12  10  -1    0.10    2.70
  12  10  -1   -2.90    2.60
  12  10  -1   -2.90    2.80
  12  10  -1    1.80    3.20
  12  10  -1   -2.40    2.60
  12  10  -1   -1.70    2.70
 -12 -10   1    0.40    4.80
 -12 -10   1   -5.90    4.80
 -12 -10   1   -1.20    4.00
  11  10  -1    2.70    2.80
  11  10  -1    3.90    2.90
  11  10  -1   -2.30    1.80
  11  10  -1    6.20    2.50
  11  10  -1   -0.60    2.00
  11  10  -1   -2.20    2.60
  11  10  -1    1.00    2.40
  11  10  -1    2.80    2.60
  11  10  -1   -0.80    3.90
 -11 -10   1   -1.60    4.50
 -11 -10   1    2.80    4.30
 -11 -10   1    5.10    5.60
  10  10  -1    1.60    2.10
  10  10  -1    2.50    2.00
  10  10  -1    1.30    2.10
  10  10  -1    0.30    2.30
  10  10  -1   -3.10    3.40
 -10 -10   1    3.00    5.40
 -10 -10   1   -0.70    4.60
 -10 -10   1   -2.40    3.10
   9  10  -1   -0.70    1.90
   9  10  -1   -0.10    1.50
   9  10  -1    1.00    1.50
   9  10  -1    3.90    4.20
   9  10  -1   -0.50    1.40
  -9 -10   1    1.20    4.30
  -9 -10   1   -3.80    2.80
  -9 -10   1    0.80    4.40
  -9 -10   1   -0.10    3.80
  -9 -10   1    0.60    4.70
   8  10  -1    0.40    0.60
   8  10  -1    1.20    2.30
   8  10  -1   -0.60    3.10
   8  10  -1    0.90    0.70
  -8 -10   1   -0.10    4.30
  -8 -10   1    1.80    3.70
  -8 -10   1    1.20    3.80
  -8 -10   1    1.50    3.90
  -8 -10   1    3.00    4.40
   7  10  -1    1.30    2.30
   7  10  -1   -0.50    2.80
   7  10  -1   -1.00    2.50
  -7 -10   1    5.00    4.40
  -7 -10   1    1.40    4.50
  -7 -10   1    2.70    4.00
  -7 -10   1   -5.70    3.10
  -7 -10   1    0.80    3.40
   6  10  -1    1.10    2.90
   6  10  -1   -1.10    2.00
  -6 -10   1   -3.30    2.60
  -6 -10   1   -2.40    3.20
  -6 -10   1    3.30    4.00
  -6 -10   1   -3.00    3.50
  -6 -10   1   -1.50    3.50
   5  10  -1   -0.60    1.30
   5  10  -1    1.40    1.40
   5  10  -1   -2.40    0.90
   5  10  -1    0.50    2.10
   5  10  -1    2.40    1.40
   5  10  -1    0.50    2.90
  -5 -10   1   -3.20    3.30
  -5 -10   1   -2.90    2.60
  -5 -10   1   -1.00    3.10
  -5 -10   1    3.90    4.00
   4  10  -1   -1.50    1.40
   4  10  -1    1.20    1.40
   4  10  -1    1.40    2.00
   4  10  -1   -2.00    1.30
   4  10  -1   -0.70    1.90
   4  10  -1   -0.50    3.80
   4  10  -1   -0.70    1.60
  -4 -10   1    1.90    3.40
  -4 -10   1    1.30    4.10
  -4 -10   1    4.70    3.70
   3  10  -1   -0.30    2.00
   3  10  -1   -2.40    2.20
   3  10  -1   -1.00    1.70
   3  10  -1    1.10    2.10
   3  10  -1    0.40    1.10
   3  10  -1   -0.20    3.50
   3  10  -1    2.00    1.90
   3  10  -1    0.60    2.00
  -3 -10   1   -1.20    2.70
  -3 -10   1    2.00    4.70
   2  10  -1    1.70    2.40
   2  10  -1    1.60    2.20
   2  10  -1    2.00    2.40
   2  10  -1   -1.10    1.90
   2  10  -1    0.20    2.30
   2  10  -1   -2.40    2.60
   2  10  -1    3.20    3.30
   2  10  -1    6.10    4.40
  -2 -10   1   -2.20    3.10
  -2 -10   1   -0.90    2.10
  -2 -10   1    1.00    1.90
  -2 -10   1   -0.30    1.60
  -2 -10   1    1.10    3.90
   1  10  -1   -1.50    2.80
   1  10  -1   -0.50    2.40
   1  10  -1   -1.00    2.20
   1  10  -1    2.00    2.00
   1  10  -1   -2.90    2.50
   1  10  -1    2.70    2.70
   1  10  -1    0.90    3.90
   1  10  -1   -2.00    1.90
  -1 -10   1   -0.80    2.10
  -1 -10   1    1.90    2.10
  -1 -10   1   -0.80    2.40
  -1 -10   1    0.40    2.70
  -1 -10   1   -2.70    3.60
  -1 -10   1    3.10    4.20
   0  10  -1   -5.30    2.40
   0  10  -1   -0.70    2.80
   0  10  -1    1.50    2.70
   0  10  -1   -0.30    3.60
   0  10  -1    6.00    5.00
   0  10  -1   -5.30    2.10
   0 -10   1    0.60    1.30
   0 -10   1   -0.10    3.20
   0 -10   1   -1.40    3.90
   0 -10   1    1.90    4.60
   0 -10   1    0.50    3.10
   0 -10   1    1.00    2.90
   0 -10   1   -0.80    1.40
  -1  10  -1    2.40    4.00
  -1  10  -1    7.20    3.80
  -1  10  -1   -1.50    2.80
  -1  10  -1    0.70    3.50
  -1  10  -1   -4.60    2.60
  -1  10  -1    2.30    4.10
  -1  10  -1   -0.20    3.70
   1 -10   1   -2.10    2.00
   1 -10   1    2.30    2.30
   1 -10   1    3.70    3.60
   1 -10   1    4.00    3.20
   1 -10   1    3.80    5.20
   1 -10   1    5.50    4.80
  -2  10  -1   -3.80    3.20
  -2  10  -1    0.30    3.20
  -2  10  -1    2.40    4.30
  -2  10  -1   -1.70    3.90
  -2  10  -1   -3.40    3.20
  -2  10  -1   -3.10    2.70
   2 -10   1    0.30    2.60
   2 -10   1    0.50    4.90
   2 -10   1   -2.80    2.30
   2 -10   1    1.70    3.50
   2 -10   1   -0.60    2.30
  -3  10  -1   -2.10    3.10
  -3  10  -1    1.70    4.50
  -3  10  -1    6.90    4.90
  -3  10  -1   -2.00    3.90
  -3  10  -1   -4.80    3.30
  -3  10  -1    3.80    3.10
   3 -10   1    4.60    5.90
   3 -10   1   -6.30    3.30
   3 -10   1   -1.50    2.60
   3 -10   1   -4.40    3.00
   3 -10   1    0.30    3.60
  -4  10  -1   -5.40    4.10
  -4  10  -1   -3.10    4.00
  -4  10  -1    3.30    5.50
  -4  10  -1   -0.90    3.90
  -4  10  -1   -0.20    4.90
  -4  10  -1   -2.20    4.10
   4 -10   1    5.70    6.50
   4 -10   1   -1.00    3.30
   4 -10   1    7.70    4.80
   4 -10   1   -1.00    4.00
  -5  10  -1   11.20    5.50
  -5  10  -1   -3.80    6.00
  -5  10  -1   -5.90    4.00
  -5  10  -1   15.60    8.30
  -5  10  -1    0.20    3.90
   5 -10   1   -4.00    4.90
   5 -10   1   -1.40    4.60
   5 -10   1   -6.00    3.40
   5 -10   1    0.10    3.80
   5 -10   1    2.20    4.90
  -6  10  -1    4.30   10.30
  -6  10  -1   -5.70    3.80
  -6  10  -1   10.10    5.80
  -6  10  -1    1.10    4.40
  -6  10  -1   -5.30    4.40
   6 -10   1    4.60    4.70
   6 -10   1   -3.00    5.70
   6 -10   1    8.20    6.50
   6 -10   1    0.00    4.20
  -7  10  -1    2.00    5.60
  -7  10  -1    4.80    5.10
  -7  10  -1   13.70    6.80
   7 -10   1    5.50    5.60
   7 -10   1   -3.90    5.60
   7 -10   1    0.60    6.50
  -8  10  -1   13.40    6.70
  -8  10  -1   -6.60    7.10
  -8  10  -1  -12.50    4.40
  -8  10  -1   -6.10    5.30
   8 -10   1   -3.60    5.40
   8 -10   1   -3.40    6.00
   8 -10   1   -6.60    8.70
   8 -10   1   -3.80    5.00
  -9  10  -1   16.20    9.80
  -9  10  -1   17.00    8.50
   9 -10   1    4.30    6.50
   9 -10   1   23.40   11.30
   9 -10   1   11.30    8.50
  18   9  -1   26.80    8.30
  18   9  -1   20.10    8.50
  18   9  -1   24.60   10.10
 -18  -9   1    2.90    8.30
  17   9  -1  221.18   19.30
  17   9  -1  257.47   23.00
  17   9  -1  197.08   19.50
 -17  -9   1  203.78   20.60
 -17  -9   1  252.67   23.70
 -17  -9   1  236.58   23.30
  16   9  -1   46.90    4.00
  16   9  -1   41.40    9.40
  16   9  -1   34.40    8.30
  16   9  -1   45.50   11.30
  16   9  -1   42.30    6.50
  16   9  -1   54.19    9.80
  16   9  -1   17.60   11.20
  16   9  -1   71.59   10.20
 -16  -9   1   55.99   13.70
 -16  -9   1   39.90    8.10
 -16  -9   1   34.20    9.90
 -16  -9   1   61.69   14.40
  15   9  -1    2.90    2.90
  15   9  -1   -2.70    5.80
  15   9  -1    0.70    3.00
  15   9  -1   -2.90    4.10
  15   9  -1   -3.10    3.90
  15   9  -1    3.60    5.20
  15   9  -1    1.40    4.10
  15   9  -1    4.10    4.30
 -15  -9   1   -3.80    4.90
 -15  -9   1   -9.00    5.10
 -15  -9   1    5.90    7.40
 -15  -9   1    5.20    4.10
  14   9  -1   38.40    8.20
  14   9  -1   58.09    9.30
  14   9  -1   61.19    9.20
  14   9  -1   54.49    8.80
  14   9  -1   75.09   13.90
  14   9  -1   66.19   10.20
 -14  -9   1   63.29   14.00
 -14  -9   1   45.40    9.90
 -14  -9   1   84.59   14.40
  13   9  -1  190.68   15.10
  13   9  -1  208.38   12.80
  13   9  -1  215.68   18.20
  13   9  -1  194.48   14.60
  13   9  -1  173.48   14.20
  13   9  -1  178.98   14.50
  13   9  -1  176.38   14.60
  13   9  -1  193.58   14.10
  13   9  -1  177.28   12.70
 -13  -9   1  212.88   19.00
 -13  -9   1  206.38   17.60
 -13  -9   1  214.18   19.20
  12   9  -1    9.80    3.50
  12   9  -1    9.90    4.30
  12   9  -1    4.20    3.70
  12   9  -1   17.50    4.60
  12   9  -1   11.80    6.90
  12   9  -1    8.60    4.30
  12   9  -1    9.60    4.00
  12   9  -1   15.50    3.90
  12   9  -1    6.80    3.10
 -12  -9   1    4.60    5.60
 -12  -9   1   10.40   12.70
  11   9  -1    2.20    2.70
  11   9  -1    7.70    3.30
  11   9  -1    8.70    3.80
  11   9  -1    8.00    3.60
  11   9  -1    8.20    3.50
  11   9  -1    5.40    3.10
  11   9  -1    4.10    3.40
  11   9  -1    3.10    2.90
  11   9  -1    2.60    5.20
 -11  -9   1   -0.10    4.90
 -11  -9   1    8.80    6.30
 -11  -9   1    5.40    5.40
  10   9  -1   24.90    4.50
  10   9  -1   26.40    6.90
  10   9  -1   30.10    4.70
  10   9  -1   23.70    4.10
  10   9  -1   23.30    4.50
  10   9  -1   19.90    4.50
  10   9  -1   24.50    4.10
  10   9  -1   22.40    3.90
 -10  -9   1   23.00    6.60
 -10  -9   1   23.00    6.50
 -10  -9   1   22.60    7.70
   9   9  -1  155.48    9.60
   9   9  -1  140.79    9.50
   9   9  -1  138.49    9.00
   9   9  -1  160.88   10.20
   9   9  -1  168.78   13.50
  -9  -9   1  167.28   13.80
  -9  -9   1  144.99   14.20
  -9  -9   1  148.89   14.20
  -9  -9   1  143.29   13.20
   8   9  -1 1228.88   58.59
   8   9  -1 1212.18   62.89
   8   9  -1 1152.18   58.09
   8   9  -1 1198.98   60.19
   8   9  -1 1202.38   58.59
  -8  -9   1 1164.58   63.59
  -8  -9   1 1216.38   64.09
  -8  -9   1 1241.38   64.39
  -8  -9   1 1275.67   65.29
   7   9  -1   84.79    7.00
   7   9  -1   88.69    8.40
  -7  -9   1   90.29   10.00
  -7  -9   1   84.09    9.90
  -7  -9   1   81.89    9.60
  -7  -9   1   99.59    9.50
  -7  -9   1   72.19    8.90
   6   9  -1  315.57   19.00
  -6  -9   1  327.77   22.10
  -6  -9   1  343.87   20.60
  -6  -9   1  338.97   21.50
  -6  -9   1  308.17   20.80
  -6  -9   1  295.27   20.80
   5   9  -1    9.50    1.10
   5   9  -1    7.70    3.80
   5   9  -1    9.40    3.80
   5   9  -1    9.70    1.10
   5   9  -1    7.70    1.80
   5   9  -1    7.70    2.90
  -5  -9   1    7.20    3.80
  -5  -9   1   10.50    4.10
  -5  -9   1   11.90    5.10
  -5  -9   1   19.30    6.00
  -5  -9   1    7.60    4.50
   4   9  -1  107.29    7.10
   4   9  -1   89.29    9.60
   4   9  -1   84.09    9.20
   4   9  -1  100.99    6.30
   4   9  -1  109.19    6.80
   4   9  -1  105.39    7.00
   4   9  -1   97.79    6.30
   4   9  -1  104.89    7.30
  -4  -9   1  108.79    9.40
  -4  -9   1  112.69   11.30
  -4  -9   1  116.69    9.70
   3   9  -1  352.96   21.30
   3   9  -1  364.86   20.30
   3   9  -1  382.16   19.60
   3   9  -1  380.16   19.80
   3   9  -1  357.36   24.40
   3   9  -1  356.96   18.60
   3   9  -1  373.46   19.80
   3   9  -1  371.56   20.40
   3   9  -1  338.67   22.80
   3   9  -1  340.37   19.40
  -3  -9   1  400.46   25.60
  -3  -9   1  364.76   21.50
  -3  -9   1  350.16   22.20
   2   9  -1  140.39    9.50
   2   9  -1  127.39    9.00
   2   9  -1  128.59    9.60
   2   9  -1  138.19    9.40
   2   9  -1  123.99    9.00
   2   9  -1  136.79   10.10
  -2  -9   1  129.99    8.40
  -2  -9   1  137.29   11.30
  -2  -9   1  127.39    8.20
  -2  -9   1  123.99    8.60
  -2  -9   1  124.49   12.80
   1   9  -1   42.60    5.60
   1   9  -1   57.79    9.50
   1   9  -1   49.40    5.10
   1   9  -1   46.50    6.40
   1   9  -1   49.90    5.60
   1   9  -1   58.19    6.80
   1   9  -1   51.39    6.00
   1   9  -1   61.39    8.10
  -1  -9   1   55.69    8.40
  -1  -9   1   45.10    5.50
  -1  -9   1   44.20    5.40
  -1  -9   1   59.79   10.50
  -1  -9   1   63.09    8.50
  -1  -9   1   46.90    5.30
   0   9  -1  196.38   14.50
   0   9  -1  184.48   11.40
   0   9  -1  183.98   15.60
   0   9  -1  180.78   13.40
   0   9  -1  191.78   13.60
   0   9  -1  180.08   14.20
   0   9  -1  181.78   12.90
   0   9  -1  206.28   13.50
   0  -9   1  199.18   17.00
   0  -9   1  177.08   14.20
   0  -9   1  199.78   11.00
   0  -9   1  189.18   13.30
   0  -9   1  194.28   13.20
   0  -9   1  189.38   11.00
   0  -9   1  195.58   13.60
  -1   9  -1  467.15   30.20
  -1   9  -1  463.55   27.20
  -1   9  -1  480.85   29.10
  -1   9  -1  457.15   27.50
  -1   9  -1  456.35   27.80
  -1   9  -1  491.95   29.20
   1  -9   1  472.15   25.40
   1  -9   1  486.65   31.50
   1  -9   1  457.95   28.00
   1  -9   1  467.05   27.40
   1  -9   1  488.25   25.70
  -2   9  -1  115.29   10.80
  -2   9  -1  157.28   13.60
  -2   9  -1  137.69   12.20
  -2   9  -1  145.09   13.90
  -2   9  -1  155.68   13.90
  -2   9  -1  147.19   12.10
  -2   9  -1  131.29   11.40
  -2   9  -1  135.59   12.10
   2  -9   1  124.09   11.90
   2  -9   1  140.99   12.60
   2  -9   1  151.28   10.80
   2  -9   1  140.69   10.50
   2  -9   1  143.89   14.50
   2  -9   1  118.29   11.40
  -3   9  -1    1.60    3.70
  -3   9  -1   -1.10    4.20
  -3   9  -1   -0.30    3.60
  -3   9  -1    5.40    4.90
  -3   9  -1   11.30    5.20
  -3   9  -1   10.00    5.90
   3  -9   1    3.50    3.50
   3  -9   1    2.00    3.40
   3  -9   1    1.50    3.70
   3  -9   1    5.00    5.50
   3  -9   1    1.90    4.20
  -4   9  -1   13.90    5.20
  -4   9  -1    4.40    4.70
  -4   9  -1    7.30    4.40
  -4   9  -1    2.00    3.30
  -4   9  -1   -0.20    4.50
  -4   9  -1   -0.10    4.40
   4  -9   1    3.70    3.60
   4  -9   1   -1.30    4.70
   4  -9   1    2.90    4.10
   4  -9   1    2.50    4.50
   4  -9   1   -3.90    3.90
  -5   9  -1   24.70    6.60
  -5   9  -1   38.80    9.90
  -5   9  -1   29.60    8.00
  -5   9  -1   33.40    9.60
  -5   9  -1   37.90    8.60
   5  -9   1   34.50    7.30
   5  -9   1   43.20   10.60
   5  -9   1   44.50    9.00
   5  -9   1   34.90    7.80
   5  -9   1   50.49   10.20
  -6   9  -1  132.19   13.80
  -6   9  -1  119.29   13.70
  -6   9  -1  133.09   13.90
  -6   9  -1  126.69   15.40
   6  -9   1  131.59   15.20
   6  -9   1  124.89    7.90
   6  -9   1  141.89   13.20
   6  -9   1  136.09   14.70
  -7   9  -1   -1.60    5.50
  -7   9  -1   -4.60    4.00
  -7   9  -1   -0.60    5.30
  -7   9  -1    5.80    6.00
   7  -9   1   -2.00    5.60
   7  -9   1  -11.20    3.70
   7  -9   1    2.20    5.60
   7  -9   1    6.10    2.50
   7  -9   1    1.00    5.20
  -8   9  -1   -2.50    7.60
  -8   9  -1    1.20    3.40
  -8   9  -1   11.20    7.60
  -8   9  -1   10.20    5.30
   8  -9   1    8.40    7.20
   8  -9   1    9.40    7.70
   8  -9   1   11.20    6.40
   8  -9   1    6.30    5.70
   8  -9   1    0.90    2.90
  -9   9  -1   35.50   11.60
  -9   9  -1   45.70   14.30
  -9   9  -1   45.10   10.20
  -9   9  -1   43.40   11.00
   9  -9   1   21.70   10.20
   9  -9   1   18.80    8.20
   9  -9   1   36.10    5.70
   9  -9   1   41.10   10.00
   9  -9   1   35.50   12.00
 -10   9  -1   29.60   11.90
 -10   9  -1   13.50    8.70
 -10   9  -1   12.30    8.40
 -10   9  -1   23.40   10.10
  10  -9   1   17.00    8.20
  10  -9   1   11.80    8.40
  10  -9   1    1.90   11.10
  10  -9   1   12.00    8.50
  18   8  -1    5.00    7.20
  18   8  -1    4.10    6.80
  18   8  -1  -11.30    6.90
  18   8  -1   -4.90    6.50
 -18  -8   1   -7.60    6.30
  17   8  -1   -4.90    5.40
  17   8  -1    3.20    7.20
  17   8  -1   -3.70    5.20
  17   8  -1    9.60    6.60
 -17  -8   1    5.40    8.20
  16   8  -1   -8.30    4.30
  16   8  -1   -2.50    6.30
  16   8  -1    6.20    6.60
  16   8  -1    1.30    4.60
  16   8  -1   -3.30    4.50
  16   8  -1   -0.20    2.40
 -16  -8   1   -3.50    7.70
 -16  -8   1    5.60    6.00
 -16  -8   1    3.30    8.40
 -16  -8   1  -10.00    5.50
  15   8  -1    6.70    6.40
  15   8  -1   -3.50    4.40
  15   8  -1   -2.20    3.90
  15   8  -1   -5.00    4.00
  15   8  -1   -2.40    2.50
  15   8  -1   -2.80    5.60
 -15  -8   1    8.20    7.10
 -15  -8   1    6.60    7.40
 -15  -8   1    8.40    6.20
 -15  -8   1   -2.70    4.50
 -15  -8   1    1.20    5.20
  14   8  -1    1.00    4.10
  14   8  -1   -1.90    3.60
  14   8  -1    6.50    4.40
  14   8  -1   11.40    6.50
  14   8  -1    5.80    4.20
  14   8  -1   -4.80    4.00
 -14  -8   1    4.30    5.60
 -14  -8   1   -4.50    3.90
 -14  -8   1    3.20    3.40
  13   8  -1    5.90    3.80
  13   8  -1   -0.50    2.80
  13   8  -1   -1.10    3.30
  13   8  -1   -5.30    3.60
  13   8  -1   -6.10    3.50
  13   8  -1    0.70    3.30
  13   8  -1    3.00    5.50
  13   8  -1    2.50    3.90
  13   8  -1   -2.70    3.10
 -13  -8   1   -1.00    5.40
 -13  -8   1   -3.90    3.00
 -13  -8   1    0.70    2.70
 -13  -8   1   -2.90    4.40
 -13  -8   1    1.40    4.20
  12   8  -1   -0.50    3.40
  12   8  -1    4.00    3.80
  12   8  -1    2.80    2.60
  12   8  -1    1.60    4.80
  12   8  -1    5.50    3.60
  12   8  -1    4.60    3.40
  12   8  -1   -0.10    3.10
  12   8  -1   -0.60    2.50
 -12  -8   1    0.60    1.80
 -12  -8   1   -3.10    2.90
 -12  -8   1   -1.00    4.40
 -12  -8   1   -0.80    2.20
 -12  -8   1    7.10    6.00
  11   8  -1   -2.70    2.90
  11   8  -1   -3.00    2.10
  11   8  -1    2.60    5.00
  11   8  -1    3.50    3.50
  11   8  -1    1.10    2.60
  11   8  -1   -2.20    2.00
  11   8  -1    0.40    2.80
  11   8  -1   -0.10    2.10
  11   8  -1   -1.60    2.80
 -11  -8   1    1.70    3.90
 -11  -8   1    1.00    3.80
 -11  -8   1   -2.40    4.00
  10   8  -1   -0.20    3.60
  10   8  -1    0.90    2.30
  10   8  -1    2.90    2.40
  10   8  -1   -0.50    2.10
  10   8  -1    4.80    3.40
  10   8  -1   -0.80    1.90
  10   8  -1   -1.20    2.40
  10   8  -1    1.50    2.60
 -10  -8   1   -0.60    4.10
 -10  -8   1   -0.60    3.80
 -10  -8   1   -2.50    4.10
   9   8  -1   -1.30    2.20
   9   8  -1    0.00    3.50
   9   8  -1    0.40    2.00
   9   8  -1    1.20    2.20
   9   8  -1    0.50    1.80
   9   8  -1   -3.60    1.40
   9   8  -1    1.40    2.40
   9   8  -1    0.30    2.30
  -9  -8   1   -1.60    2.50
  -9  -8   1    2.20    4.20
  -9  -8   1   -1.70    3.30
   8   8  -1    0.80    1.60
   8   8  -1    2.50    3.40
   8   8  -1   -2.10    1.60
   8   8  -1   -0.90    1.80
   8   8  -1    1.30    1.40
   8   8  -1   -2.20    1.50
   8   8  -1    0.80    1.80
  -8  -8   1   -3.50    3.50
  -8  -8   1    2.90    3.50
  -8  -8   1   -1.40    3.20
  -8  -8   1    1.30    3.30
   7   8  -1    3.90    2.70
   7   8  -1   -0.30    1.30
   7   8  -1    0.30    0.70
   7   8  -1    2.00    2.90
   7   8  -1    0.00    0.60
   7   8  -1   -0.20    1.30
   7   8  -1   -0.70    1.50
  -7  -8   1    0.70    3.10
  -7  -8   1   -0.10    2.90
  -7  -8   1   -1.20    2.90
  -7  -8   1   -2.20    2.80
  -7  -8   1   -2.70    2.10
   6   8  -1   -2.80    1.60
   6   8  -1    4.20    2.00
   6   8  -1   -1.80    2.10
  -6  -8   1   -1.30    2.60
  -6  -8   1   -1.30    2.70
  -6  -8   1   -1.10    2.80
  -6  -8   1   -2.30    2.30
  -6  -8   1    6.40    3.80
   5   8  -1    0.70    2.10
   5   8  -1   -1.20    1.60
  -5  -8   1    4.30    3.00
  -5  -8   1    2.80    2.80
  -5  -8   1    3.30    3.30
  -5  -8   1    0.90    3.10
  -5  -8   1   -0.70    2.80
   4   8  -1    3.00    2.50
   4   8  -1    1.20    1.20
   4   8  -1    1.10    2.60
   4   8  -1   -0.30    0.70
   4   8  -1    2.50    1.80
   4   8  -1    3.60    2.60
   4   8  -1    1.00    0.70
   4   8  -1    1.00    1.30
  -4  -8   1   -1.20    2.90
  -4  -8   1   -1.00    3.20
  -4  -8   1   -2.90    2.30
  -4  -8   1   -0.40    2.30
  -4  -8   1    0.90    2.30
   3   8  -1   -1.40    1.70
   3   8  -1    1.80    2.60
   3   8  -1   -2.10    1.00
   3   8  -1    0.10    1.60
   3   8  -1    2.30    1.80
   3   8  -1    1.30    1.30
   3   8  -1    0.20    1.50
   3   8  -1   -0.30    2.50
   3   8  -1    0.90    1.50
   3   8  -1    0.10    1.20
  -3  -8   1    1.50    3.50
  -3  -8   1    0.40    2.30
  -3  -8   1   -0.10    2.40
   2   8  -1    2.30    1.60
   2   8  -1   -1.70    1.60
   2   8  -1    1.20    3.30
   2   8  -1    2.50    2.10
   2   8  -1   -0.60    1.50
   2   8  -1   -0.20    1.90
   2   8  -1    0.00    2.00
   2   8  -1    0.20    1.50
   2   8  -1   -0.40    2.00
  -2  -8   1   -0.80    2.90
  -2  -8   1    0.50    1.50
  -2  -8   1    0.70    1.40
  -2  -8   1    0.50    1.40
  -2  -8   1   -2.50    2.10
   1   8  -1    2.90    2.20
   1   8  -1   -0.90    2.80
   1   8  -1    1.70    2.10
   1   8  -1   -3.20    1.70
   1   8  -1    0.10    2.20
   1   8  -1    0.90    2.20
   1   8  -1   -0.60    1.60
   1   8  -1    2.80    2.40
   1   8  -1   -1.60    1.50
  -1  -8   1    0.20    3.20
  -1  -8   1   -3.20    1.70
  -1  -8   1   -1.30    1.50
  -1  -8   1    0.80    2.60
  -1  -8   1    0.10    1.80
   0   8  -1   -1.00    2.50
   0   8  -1   -2.60    1.40
   0   8  -1    1.20    2.10
   0   8  -1   -1.80    2.30
   0   8  -1   -4.00    1.70
   0   8  -1    1.10    2.40
   0   8  -1   -2.30    1.90
   0  -8   1    2.70    2.40
   0  -8   1   -1.60    1.30
   0  -8   1   -0.70    2.40
   0  -8   1    0.10    2.20
   0  -8   1    0.80    2.00
   0  -8   1    1.10    1.50
   0  -8   1   -1.90    2.90
   0  -8   1   -0.90    3.30
  -1   8  -1   -0.30    3.00
  -1   8  -1   -3.10    2.00
  -1   8  -1    0.30    2.20
  -1   8  -1    2.00    3.80
  -1   8  -1    2.70    3.70
  -1   8  -1   -0.20    2.10
  -1   8  -1   -1.00    2.50
  -1   8  -1   -1.20    1.60
   1  -8   1   -3.70    2.80
   1  -8   1   -0.30    2.40
   1  -8   1    0.50    2.50
   1  -8   1   -0.20    2.30
   1  -8   1   -0.90    2.00
   1  -8   1   -0.30    2.00
  -2   8  -1    7.30    4.40
  -2   8  -1    2.30    4.00
  -2   8  -1   -1.20    2.20
  -2   8  -1    0.40    3.10
  -2   8  -1   -1.60    2.70
  -2   8  -1   -4.30    1.70
  -2   8  -1   -0.30    3.40
  -2   8  -1    0.50    3.00
   2  -8   1    3.50    2.70
   2  -8   1    0.30    2.40
   2  -8   1    0.80    2.70
   2  -8   1    0.00    3.90
   2  -8   1   -0.30    2.50
  -3   8  -1   -5.10    2.50
  -3   8  -1    6.60    2.90
  -3   8  -1    0.30    3.70
  -3   8  -1    0.60    4.00
  -3   8  -1   -1.20    2.70
  -3   8  -1   -0.70    3.00
  -3   8  -1    3.40    3.60
  -3   8  -1    1.20    3.30
   3  -8   1    1.90    4.00
   3  -8   1   -2.90    3.10
   3  -8   1   -3.30    2.50
   3  -8   1   -1.90    2.60
   3  -8   1   -0.80    3.10
   3  -8   1    1.10    3.40
  -4   8  -1    4.30    6.80
  -4   8  -1    4.30    3.80
  -4   8  -1   -3.30    3.60
  -4   8  -1    3.30    4.10
  -4   8  -1    0.20    3.90
   4  -8   1   -0.80    1.20
   4  -8   1    2.20    3.30
   4  -8   1   -0.80    3.40
   4  -8   1   -0.30    3.40
   4  -8   1   -4.30    3.90
   4  -8   1   -2.90    3.70
  -5   8  -1    2.90    6.90
  -5   8  -1    2.20    4.10
  -5   8  -1   -0.20    3.30
  -5   8  -1    0.00    4.00
  -5   8  -1    2.90    4.90
  -5   8  -1   -3.60    3.60
   5  -8   1   -3.30    3.30
   5  -8   1   -1.70    3.70
   5  -8   1   -0.20    3.00
   5  -8   1   -1.00    4.10
   5  -8   1   -2.40    3.70
   5  -8   1   -1.00    1.50
  -6   8  -1    4.00    3.90
  -6   8  -1    1.80    3.80
  -6   8  -1    3.30    3.90
  -6   8  -1   -0.60    5.40
   6  -8   1   -0.90    1.80
   6  -8   1   -1.10    4.80
   6  -8   1    3.40    5.40
   6  -8   1   -8.30    3.10
   6  -8   1   -1.30    3.70
  -7   8  -1    3.90    4.70
  -7   8  -1   -1.50    4.10
  -7   8  -1   -4.40    3.60
  -7   8  -1    2.10    6.80
   7  -8   1    1.30    4.90
   7  -8   1    3.70    5.40
   7  -8   1    3.90    5.40
   7  -8   1   -2.40    2.10
   7  -8   1    2.80    5.50
  -8   8  -1    0.20    5.10
  -8   8  -1    2.60    6.30
  -8   8  -1    4.00    5.20
  -8   8  -1   -3.00    4.50
   8  -8   1    1.80    5.70
   8  -8   1    5.90    6.00
   8  -8   1   -2.80    6.10
   8  -8   1    2.70    5.00
   8  -8   1    1.70    2.70
  -9   8  -1    0.30    4.80
  -9   8  -1   -5.70    4.20
  -9   8  -1   -2.60    3.60
   9  -8   1    3.50    5.70
   9  -8   1  -14.00    8.20
   9  -8   1   -2.10    5.80
   9  -8   1    9.80    7.10
 -10   8  -1   -3.60    5.70
 -10   8  -1    6.10    6.50
 -10   8  -1   -1.40    6.80
 -10   8  -1   -0.50    5.70
  10  -8   1    0.60    6.20
  10  -8   1   -3.90    5.60
  10  -8   1   14.20    6.60
  10  -8   1   -2.70    7.80
  10  -8   1    5.70    4.10
 -11   8  -1   -8.50    6.20
 -11   8  -1   16.30    7.90
 -11   8  -1   -5.10    4.40
 -11   8  -1    3.60    6.40
  11  -8   1   10.70    6.70
  11  -8   1    1.00    6.30
  11  -8   1   14.70    9.40
  11  -8   1    2.50    5.50
  11  -8   1   20.60    9.90
  18   7  -1    4.60    7.40
  18   7  -1  -16.80    9.80
  18   7  -1   -8.70    5.80
  18   7  -1   -4.70    5.70
 -18  -7   1    1.60    7.50
 -18  -7   1    7.50    9.90
  17   7  -1    3.00    6.70
  17   7  -1    4.10    6.10
  17   7  -1   -3.50    5.80
  17   7  -1    7.60    7.20
 -17  -7   1    5.40    9.50
 -17  -7   1    3.10    7.30
 -17  -7   1    1.70    6.80
  16   7  -1   23.00    8.80
  16   7  -1   -5.40    3.90
  16   7  -1   -3.20    4.60
  16   7  -1   -5.00    4.70
  16   7  -1   -0.70    6.00
  16   7  -1   13.50    6.40
 -16  -7   1   -0.50    6.20
 -16  -7   1    1.00    6.60
 -16  -7   1   -0.10    5.90
 -16  -7   1   12.20    7.00
 -16  -7   1    9.20   12.90
  15   7  -1    1.80    3.30
  15   7  -1    2.50    6.20
  15   7  -1    0.70    6.50
  15   7  -1    0.60    5.30
  15   7  -1   10.10    5.00
  15   7  -1   -4.80    5.30
  15   7  -1   -0.20    4.30
 -15  -7   1    4.10    5.20
 -15  -7   1   -7.90    5.80
 -15  -7   1    5.60    6.10
 -15  -7   1    3.10    5.60
 -15  -7   1    0.50    5.20
 -15  -7   1   -4.70    4.10
  14   7  -1   -1.10    2.30
  14   7  -1    0.00    4.30
  14   7  -1   -2.20    4.10
  14   7  -1    3.20    5.20
  14   7  -1    3.60    4.40
  14   7  -1    0.60    3.00
  14   7  -1    0.70    4.20
  14   7  -1    1.00    4.50
 -14  -7   1    7.90    6.80
 -14  -7   1   -2.60    3.60
 -14  -7   1   -2.90    4.40
 -14  -7   1   -3.10    3.20
 -14  -7   1    3.20    5.20
  13   7  -1    2.50    4.10
  13   7  -1    0.50    3.00
  13   7  -1   -2.60    2.20
  13   7  -1   -1.70    3.90
  13   7  -1    7.00    4.60
  13   7  -1    2.40    4.00
  13   7  -1    0.80    3.80
  13   7  -1   -1.00    4.40
 -13  -7   1    5.10    3.50
 -13  -7   1    0.10    2.60
 -13  -7   1   -2.00    5.50
 -13  -7   1   -2.30    4.40
 -13  -7   1    2.20    4.60
 -13  -7   1    7.50    7.00
  12   7  -1   -8.30    3.30
  12   7  -1    0.70    2.70
  12   7  -1    0.40    2.70
  12   7  -1   -4.90    2.60
  12   7  -1    3.90    3.80
  12   7  -1    1.30    2.90
  12   7  -1   -0.70    3.70
  12   7  -1   -3.10    2.80
  12   7  -1    4.50    4.20
 -12  -7   1    9.60    6.00
 -12  -7   1    0.50    2.10
 -12  -7   1    3.50    4.20
 -12  -7   1   -3.70    2.20
 -12  -7   1   -2.40    3.70
  11   7  -1   -3.00    3.00
  11   7  -1   10.60    3.10
  11   7  -1    3.80    3.40
  11   7  -1    1.50    4.20
  11   7  -1    5.60    3.00
  11   7  -1   -0.20    2.20
  11   7  -1    5.20    4.00
  11   7  -1    3.00    3.10
 -11  -7   1   -3.30    4.00
 -11  -7   1    4.00    3.90
 -11  -7   1   -1.90    3.80
 -11  -7   1   -1.60    1.80
  10   7  -1    4.10    2.60
  10   7  -1    3.70    3.30
  10   7  -1    1.00    2.40
  10   7  -1   -1.40    2.30
  10   7  -1    2.30    2.40
  10   7  -1    1.50    2.50
  10   7  -1   -6.80    2.90
  10   7  -1   -4.90    2.10
  10   7  -1   -2.10    2.60
 -10  -7   1   -1.60    4.00
 -10  -7   1    0.40    2.10
 -10  -7   1   -2.50    1.90
 -10  -7   1    2.20    3.00
 -10  -7   1    0.50    3.90
   9   7  -1    1.20    2.60
   9   7  -1   -1.20    1.90
   9   7  -1   -1.00    1.50
   9   7  -1   -1.80    1.80
   9   7  -1    0.90    2.30
   9   7  -1    2.80    3.70
   9   7  -1    4.20    2.30
   9   7  -1    2.20    2.30
   9   7  -1    0.30    2.00
  -9  -7   1    5.30    4.10
  -9  -7   1    0.40    1.70
  -9  -7   1    2.00    4.10
  -9  -7   1   -1.40    2.90
   8   7  -1    0.00    1.80
   8   7  -1    0.90    2.00
   8   7  -1   -0.10    1.60
   8   7  -1   -0.90    3.00
   8   7  -1    2.10    2.20
   8   7  -1   -2.10    1.10
   8   7  -1   -1.50    1.70
   8   7  -1   -0.90    1.30
  -8  -7   1   -1.70    2.70
  -8  -7   1    2.40    2.90
  -8  -7   1    1.00    3.60
   7   7  -1    1.60    1.10
   7   7  -1    1.10    1.70
   7   7  -1    0.30    1.50
   7   7  -1    4.20    3.10
   7   7  -1    0.10    1.50
   7   7  -1   -0.70    1.50
   7   7  -1    0.00    1.00
   7   7  -1   -1.20    2.30
  -7  -7   1    2.50    3.00
  -7  -7   1   -1.50    2.10
  -7  -7   1    6.40    3.70
  -7  -7   1   -2.70    2.30
  -7  -7   1    3.10    3.10
   6   7  -1   -3.70    1.70
   6   7  -1    0.50    2.30
   6   7  -1   -0.50    1.10
   6   7  -1    1.00    2.10
   6   7  -1    0.30    1.50
   6   7  -1    1.80    1.30
  -6  -7   1   -0.10    2.00
  -6  -7   1    1.30    3.20
  -6  -7   1   -0.70    2.60
  -6  -7   1   -2.80    2.30
  -6  -7   1    2.20    3.00
   5   7  -1    2.20    2.10
   5   7  -1    3.60    2.50
   5   7  -1    2.00    2.10
   5   7  -1   -1.50    1.50
  -5  -7   1    3.60    2.70
  -5  -7   1    1.00    2.60
  -5  -7   1   -2.20    2.50
  -5  -7   1   -0.40    2.50
  -5  -7   1   -0.20    2.90
   4   7  -1    0.00    0.90
   4   7  -1   -2.90    1.30
   4   7  -1   -1.70    1.70
   4   7  -1    0.10    2.20
   4   7  -1   -0.30    2.00
   4   7  -1   -1.60    1.70
   4   7  -1    0.90    2.10
   4   7  -1   -0.30    0.80
  -4  -7   1    0.00    2.50
  -4  -7   1   -0.20    2.70
  -4  -7   1   -1.60    2.00
  -4  -7   1    0.10    2.40
  -4  -7   1    1.10    2.40
   3   7  -1    1.60    1.40
   3   7  -1    0.20    1.30
   3   7  -1    1.10    2.00
   3   7  -1   -0.50    0.90
   3   7  -1   -0.80    1.30
   3   7  -1    0.10    1.50
   3   7  -1    1.10    2.30
   3   7  -1    0.40    1.10
   3   7  -1    2.50    2.10
   3   7  -1    0.70    2.50
   3   7  -1    1.80    1.90
  -3  -7   1    0.40    2.90
  -3  -7   1   -2.30    2.50
  -3  -7   1   -1.80    2.30
  -3  -7   1   -3.00    2.20
  -3  -7   1    1.20    2.40
   2   7  -1   -1.40    1.50
   2   7  -1    1.20    1.90
   2   7  -1    1.80    2.50
   2   7  -1   -0.10    0.90
   2   7  -1    2.60    2.10
   2   7  -1    1.90    1.90
   2   7  -1    2.40    1.50
   2   7  -1   -2.70    2.00
   2   7  -1    0.20    1.60
   2   7  -1    0.90    1.30
   2   7  -1   -0.40    1.30
  -2  -7   1   -0.20    1.30
  -2  -7   1   -1.10    2.40
  -2  -7   1   -0.90    2.00
  -2  -7   1   -0.40    1.20
  -2  -7   1   -1.30    1.70
  -2  -7   1    0.60    1.30
   1   7  -1    0.20    1.60
   1   7  -1   -3.40    1.50
   1   7  -1    2.60    3.00
   1   7  -1   -4.00    1.60
   1   7  -1    1.60    1.80
   1   7  -1   -0.80    2.20
   1   7  -1    1.40    1.50
   1   7  -1   -1.10    2.70
   1   7  -1   -0.40    1.60
   1   7  -1    0.90    2.20
  -1  -7   1    0.20    1.50
  -1  -7   1   -0.70    2.90
  -1  -7   1    4.90    2.90
  -1  -7   1   -0.40    1.70
  -1  -7   1   -1.20    1.60
  -1  -7   1    0.00    1.60
   0   7  -1   -1.80    2.10
   0   7  -1   -1.20    1.80
   0   7  -1   -0.90    1.70
   0   7  -1   -0.20    1.50
   0   7  -1   -1.10    1.90
   0   7  -1    0.70    1.90
   0   7  -1    4.00    3.10
   0   7  -1    0.10    1.80
   0   7  -1    0.00    2.70
   0  -7   1   -0.90    2.50
   0  -7   1    0.20    1.40
   0  -7   1    2.50    2.30
   0  -7   1   -1.00    1.80
   0  -7   1    0.10    2.40
   0  -7   1   -1.40    1.90
   0  -7   1   -1.80    1.20
   0  -7   1   -1.20    2.00
  -1   7  -1   -2.20    1.90
  -1   7  -1   -0.80    1.90
  -1   7  -1   -2.30    1.70
  -1   7  -1   -2.40    1.90
  -1   7  -1    1.40    2.80
  -1   7  -1    0.00    1.30
  -1   7  -1    3.00    3.20
  -1   7  -1    1.70    3.10
   1  -7   1   -1.40    1.80
   1  -7   1   -1.10    2.00
   1  -7   1    1.90    1.90
   1  -7   1    1.80    1.80
   1  -7   1   -0.80    2.00
   1  -7   1    0.20    3.00
   1  -7   1    0.50    2.00
  -2   7  -1    3.10    3.20
  -2   7  -1    0.60    2.60
  -2   7  -1    0.70    5.40
  -2   7  -1    0.80    2.50
  -2   7  -1   -1.50    2.60
  -2   7  -1    2.20    4.40
  -2   7  -1    0.40    2.30
   2  -7   1   -4.00    2.20
   2  -7   1    2.30    2.70
   2  -7   1    0.30    2.40
   2  -7   1   -2.30    1.80
   2  -7   1   -4.80    2.20
   2  -7   1   -2.20    2.50
   2  -7   1    3.10    3.80
  -3   7  -1   -3.40    3.20
  -3   7  -1   -0.70    2.80
  -3   7  -1   -0.80    2.20
  -3   7  -1    1.40    3.50
  -3   7  -1    4.10    3.00
  -3   7  -1   -2.20    2.60
  -3   7  -1    0.10    2.50
   3  -7   1    2.30    3.60
   3  -7   1    3.10    2.70
   3  -7   1   -4.40    2.60
   3  -7   1   -4.40    2.20
   3  -7   1    0.30    3.00
   3  -7   1    1.70    2.90
   3  -7   1    2.80    3.60
   3  -7   1    1.00    1.10
  -4   7  -1    0.10    3.90
  -4   7  -1    0.00    3.10
  -4   7  -1    0.30    2.40
  -4   7  -1    1.80    2.10
  -4   7  -1    2.60    4.10
  -4   7  -1   -2.50    3.00
  -4   7  -1   -2.90    3.20
  -4   7  -1    1.70    3.00
   4  -7   1   -0.40    2.90
   4  -7   1   -2.90    3.30
   4  -7   1    1.40    3.00
   4  -7   1   -0.60    1.50
   4  -7   1   -4.20    3.10
   4  -7   1    1.60    3.50
   4  -7   1   -0.10    3.30
  -5   7  -1   -6.60    2.40
  -5   7  -1   -0.40    3.10
  -5   7  -1    3.50    3.10
  -5   7  -1   -1.40    3.10
  -5   7  -1    2.50    3.30
  -5   7  -1    2.40    4.70
   5  -7   1   -2.70    3.30
   5  -7   1    1.20    1.80
   5  -7   1   -1.50    4.10
   5  -7   1    0.60    3.60
   5  -7   1   -4.90    3.20
   5  -7   1   -3.10    3.30
   5  -7   1   -3.20    4.40
  -6   7  -1    5.40    4.40
  -6   7  -1    2.50    4.50
  -6   7  -1   -0.70    3.90
  -6   7  -1    3.00    4.20
  -6   7  -1    1.30    4.30
  -6   7  -1   -5.50    3.10
   6  -7   1    1.30    3.80
   6  -7   1    9.00    4.10
   6  -7   1    2.90    4.40
   6  -7   1   -2.20    3.30
   6  -7   1   -4.90    4.30
   6  -7   1   -0.70    1.90
  -7   7  -1    8.40    5.00
  -7   7  -1   -4.20    4.50
  -7   7  -1   -2.00    3.00
  -7   7  -1    0.00    4.20
  -7   7  -1    6.60    4.70
   7  -7   1    4.80    4.30
   7  -7   1   -0.30    2.50
   7  -7   1    0.00    4.50
   7  -7   1    3.00    5.00
  -8   7  -1    3.50    6.10
  -8   7  -1    2.30    7.20
  -8   7  -1   -6.30    4.40
  -8   7  -1    5.30    4.80
   8  -7   1   -6.70    3.60
   8  -7   1   -2.00    5.00
   8  -7   1   22.70   13.60
   8  -7   1   -4.10    4.20
   8  -7   1    1.40    3.00
  -9   7  -1    2.80   13.10
  -9   7  -1   14.90    6.70
  -9   7  -1    3.00    5.40
  -9   7  -1   -9.50    5.20
   9  -7   1    0.10    3.20
   9  -7   1   -1.50    3.80
   9  -7   1   -3.20    4.50
   9  -7   1   -3.50    5.90
 -10   7  -1    8.80    7.50
 -10   7  -1   -0.60    8.00
 -10   7  -1   -4.40    4.80
 -10   7  -1    8.10    5.80
  10  -7   1    1.20    5.20
  10  -7   1   -5.20    3.30
  10  -7   1   -4.70    5.80
  10  -7   1   -4.20   11.70
  10  -7   1    2.30    7.00
 -11   7  -1    2.30    4.30
 -11   7  -1   -4.90    5.60
 -11   7  -1    0.80    7.00
 -11   7  -1   -7.90    5.40
  11  -7   1    3.80    4.30
  11  -7   1    5.40    6.20
  11  -7   1  -17.70    7.90
  11  -7   1    4.20    6.00
  11  -7   1    5.80    6.70
 -12   7  -1    8.10    9.80
 -12   7  -1   -2.70    8.20
 -12   7  -1   -7.00    5.70
  12  -7   1    2.50    5.90
  12  -7   1    7.50   10.20
  12  -7   1    1.00    6.10
  12  -7   1  -14.40   10.70
  18   6  -1   35.30   15.00
  18   6  -1    7.20    9.00
  18   6  -1   26.70   10.40
  18   6  -1    4.70    8.50
 -18  -6   1   23.00    9.00
 -18  -6   1   21.60   10.70
  17   6  -1    9.30    6.70
  17   6  -1   14.10    8.50
  17   6  -1    9.50    7.60
  17   6  -1   20.00    8.30
 -17  -6   1    7.60    8.50
 -17  -6   1    6.90    9.00
 -17  -6   1    4.00    7.60
  16   6  -1   45.20    9.90
  16   6  -1   41.90    9.60
  16   6  -1   25.90    9.10
  16   6  -1   49.10   10.70
  16   6  -1   21.10    7.20
 -16  -6   1   34.30   11.70
 -16  -6   1   51.79   12.70
 -16  -6   1   30.80   10.30
 -16  -6   1   21.50    8.00
  15   6  -1   90.39   14.00
  15   6  -1  105.49   16.10
  15   6  -1   85.49   12.70
  15   6  -1   63.79   11.20
  15   6  -1   94.89   13.70
  15   6  -1   92.79   14.40
 -15  -6   1  116.29   17.10
 -15  -6   1   59.79   11.20
 -15  -6   1   72.59   11.70
 -15  -6   1  104.59   12.90
 -15  -6   1  108.79   17.40
 -15  -6   1   71.29   10.80
  14   6  -1  218.08   17.30
  14   6  -1  240.88   20.20
  14   6  -1  199.78   18.40
  14   6  -1  211.48   17.90
  14   6  -1  181.98   13.80
  14   6  -1  229.98   18.80
  14   6  -1  211.68   18.00
 -14  -6   1  160.88   15.10
 -14  -6   1  216.98   19.80
 -14  -6   1  223.38   20.20
 -14  -6   1  207.48   18.10
 -14  -6   1  213.38   17.10
  13   6  -1  120.39   11.70
  13   6  -1  136.09   12.70
  13   6  -1  104.39   11.70
  13   6  -1  155.08   14.30
  13   6  -1  117.29   12.50
  13   6  -1  114.79   12.40
  13   6  -1   97.69   10.40
  13   6  -1   97.89    8.70
 -13  -6   1  144.49   13.70
 -13  -6   1  119.89   13.30
 -13  -6   1  136.59   14.50
 -13  -6   1  106.99   10.80
 -13  -6   1  109.99    9.70
 -13  -6   1  111.69   11.40
  12   6  -1   40.60    7.10
  12   6  -1   28.80    4.80
  12   6  -1   40.60    8.40
  12   6  -1   38.10    8.20
  12   6  -1   31.90    5.20
  12   6  -1   40.00    7.70
  12   6  -1   41.80    8.80
  12   6  -1   41.50    8.00
  12   6  -1   29.30    6.80
 -12  -6   1   42.10    8.30
 -12  -6   1   35.20    6.60
 -12  -6   1   40.90    8.10
 -12  -6   1   44.90    9.70
 -12  -6   1   35.50    6.40
 -12  -6   1   21.40    6.70
 -12  -6   1   35.00    5.50
  11   6  -1   37.40    6.70
  11   6  -1   53.89    5.50
  11   6  -1   39.10    6.30
  11   6  -1   39.50    6.40
  11   6  -1   36.60    6.80
  11   6  -1   39.20    8.50
  11   6  -1   42.50    8.10
  11   6  -1   35.20    6.30
 -11  -6   1   36.60    7.70
 -11  -6   1   40.90    7.50
 -11  -6   1   27.60    5.70
 -11  -6   1   38.20    6.10
 -11  -6   1   40.30    6.50
 -11  -6   1   40.30    9.20
  10   6  -1   51.49    5.50
  10   6  -1   52.69    5.30
  10   6  -1   67.09   10.00
  10   6  -1   61.39    7.40
  10   6  -1   46.60    5.90
  10   6  -1   56.79    6.90
  10   6  -1   50.69    7.70
  10   6  -1   55.69    7.50
 -10  -6   1   54.59    8.80
 -10  -6   1   41.10    7.60
 -10  -6   1   55.39    5.40
 -10  -6   1   64.29    9.70
 -10  -6   1   43.40    5.80
 -10  -6   1   46.70    5.50
   9   6  -1   47.50    6.00
   9   6  -1   47.10    8.30
   9   6  -1   46.80    6.10
   9   6  -1   45.40    6.50
   9   6  -1   48.70    5.80
   9   6  -1   50.79    5.10
   9   6  -1   34.30    6.00
   9   6  -1   49.99    4.80
   9   6  -1   48.60    5.30
  -9  -6   1   52.09    7.80
  -9  -6   1   44.50    4.70
  -9  -6   1   46.00    4.40
  -9  -6   1   43.70    4.70
  -9  -6   1   30.70    6.00
  -9  -6   1   41.80    7.50
   8   6  -1   55.59    5.80
   8   6  -1   55.59    5.70
   8   6  -1   54.09    5.70
   8   6  -1   59.79    5.90
   8   6  -1   48.60    4.90
   8   6  -1   58.89    5.10
   8   6  -1   62.39    7.50
   8   6  -1   41.90    5.70
  -8  -6   1   60.69    4.70
  -8  -6   1   58.19    9.80
  -8  -6   1   45.00    5.20
  -8  -6   1   55.69    7.00
  -8  -6   1   52.99    4.30
  -8  -6   1   60.09    7.40
   7   6  -1  145.59   11.70
   7   6  -1  158.28   10.20
   7   6  -1  152.58   10.20
   7   6  -1  163.08   12.30
   7   6  -1  162.18   10.30
   7   6  -1  156.88    9.60
   7   6  -1  174.68   10.40
   7   6  -1  180.18    9.90
  -7  -6   1  181.58   12.10
  -7  -6   1  171.98   12.30
  -7  -6   1  171.28   13.10
  -7  -6   1  162.58   12.20
   6   6  -1  463.55   27.80
   6   6  -1  516.95   25.70
   6   6  -1  504.55   25.50
   6   6  -1  500.65   25.40
   6   6  -1  500.85   27.80
   6   6  -1  504.75   25.50
   6   6  -1  498.25   24.50
   6   6  -1  462.25   28.10
   6   6  -1  524.75   25.50
  -6  -6   1  522.65   28.30
  -6  -6   1  498.75   28.00
  -6  -6   1  505.65   28.20
   5   6  -1 3405.56  178.18
   5   6  -1 3884.51  178.18
   5   6  -1 3716.23  175.38
   5   6  -1 3728.73  177.98
   5   6  -1 3446.16  179.18
   5   6  -1 3591.44  178.08
   5   6  -1 3668.53  175.38
   5   6  -1 3589.84  178.88
  -5  -6   1 3686.33  178.68
  -5  -6   1 3613.24  178.58
  -5  -6   1 4052.79  178.58
  -5  -6   1 3759.42  179.38
  -5  -6   1 3792.22  179.48
   4   6  -1    2.90    2.40
   4   6  -1    1.80    2.10
   4   6  -1    1.50    0.90
   4   6  -1    3.30    2.70
   4   6  -1    0.10    1.90
   4   6  -1    2.10    2.00
  -4  -6   1    1.40    2.80
  -4  -6   1    2.10    3.10
  -4  -6   1    1.30    3.00
  -4  -6   1    3.90    3.20
   3   6  -1   87.29    7.00
   3   6  -1   72.99    7.40
   3   6  -1   81.19    5.10
   3   6  -1   81.29    5.00
   3   6  -1   80.99    6.90
   3   6  -1   75.09    6.80
   3   6  -1   80.39    7.10
   3   6  -1   81.29    5.20
   3   6  -1   77.59    5.80
  -3  -6   1   88.49    7.80
  -3  -6   1   84.19    7.30
  -3  -6   1   90.79    8.50
  -3  -6   1   86.89    7.20
  -3  -6   1   78.59    7.70
   2   6  -1   24.00    4.90
   2   6  -1   22.00    2.50
   2   6  -1   26.60    3.40
   2   6  -1   27.50    4.50
   2   6  -1   26.80    3.70
   2   6  -1   22.80    2.50
   2   6  -1   31.60    5.10
   2   6  -1   28.10    5.00
   2   6  -1   21.00    2.50
   2   6  -1   27.20    3.10
   2   6  -1   21.60    4.90
   2   6  -1   22.20    2.90
  -2  -6   1   24.80    2.60
  -2  -6   1   23.80    2.40
  -2  -6   1   23.30    2.40
  -2  -6   1   26.00    2.90
  -2  -6   1   23.00    4.50
  -2  -6   1   32.10    6.10
  -2  -6   1   35.50    4.90
   1   6  -1  156.98    9.30
   1   6  -1  150.28    9.50
   1   6  -1  151.08    9.60
   1   6  -1  142.69   11.20
   1   6  -1  147.39   10.90
   1   6  -1  152.18    9.30
   1   6  -1  154.38    9.60
   1   6  -1  156.98   10.10
   1   6  -1  154.38   10.10
   1   6  -1  145.59   10.50
  -1  -6   1  159.18   12.30
  -1  -6   1  143.59    9.40
  -1  -6   1  141.19   10.30
  -1  -6   1  151.18    9.40
  -1  -6   1  155.48    9.40
   0   6  -1  607.34   34.40
   0   6  -1  656.03   33.60
   0   6  -1  605.04   33.90
   0   6  -1  633.34   32.90
   0   6  -1  627.24   32.90
   0   6  -1  608.54   31.60
   0   6  -1  615.64   32.40
   0   6  -1  621.54   33.30
   0   6  -1  638.34   32.60
   0  -6   1  604.54   32.80
   0  -6   1  621.74   32.70
   0  -6   1  656.33   31.60
   0  -6   1  614.74   32.80
   0  -6   1  626.34   31.60
   0  -6   1  682.93   35.80
   0  -6   1  603.24   32.80
  -1   6  -1  114.49    8.80
  -1   6  -1  103.39    6.50
  -1   6  -1  122.99    8.80
  -1   6  -1  105.49    9.30
  -1   6  -1  107.99    9.20
  -1   6  -1  103.19    8.20
  -1   6  -1   85.09    9.20
   1  -6   1  109.79    9.00
   1  -6   1  118.69    9.00
   1  -6   1   99.89   10.10
   1  -6   1  109.09    7.90
   1  -6   1  125.79    9.00
  -2   6  -1  500.55   27.70
  -2   6  -1  462.05   28.40
  -2   6  -1  498.75   27.30
  -2   6  -1  476.25   28.20
  -2   6  -1  461.45   26.80
  -2   6  -1  478.05   27.60
  -2   6  -1  500.95   28.70
   2  -6   1  472.25   27.60
   2  -6   1  466.15   27.40
   2  -6   1  508.45   29.50
   2  -6   1  511.75   26.80
   2  -6   1  476.35   27.80
   2  -6   1  482.85   27.60
  -3   6  -1  102.69    9.90
  -3   6  -1   99.79    9.30
  -3   6  -1   90.99    8.50
  -3   6  -1  116.59   16.50
  -3   6  -1   87.99    8.70
  -3   6  -1   92.79   10.10
  -3   6  -1   95.99    9.00
  -3   6  -1   90.19    8.20
   3  -6   1   96.49    6.10
   3  -6   1   90.99    9.10
   3  -6   1   90.89    8.20
   3  -6   1   97.09    8.70
   3  -6   1  101.49    9.60
   3  -6   1  103.39   10.40
   3  -6   1  108.49   10.10
   3  -6   1   95.09    9.40
  -4   6  -1  432.06   26.50
  -4   6  -1  405.86   24.90
  -4   6  -1  441.26   27.50
  -4   6  -1  437.06   25.70
  -4   6  -1  437.36   26.00
  -4   6  -1  415.66   25.80
   4  -6   1  415.76   26.40
   4  -6   1  406.06   24.50
   4  -6   1  410.96   22.00
   4  -6   1  398.36   25.90
   4  -6   1  396.56   25.70
   4  -6   1  425.26   26.10
   4  -6   1  433.46   27.20
  -5   6  -1  169.78   13.40
  -5   6  -1  174.88   15.20
  -5   6  -1  220.88   16.00
  -5   6  -1  196.68   14.50
  -5   6  -1  206.18   15.40
  -5   6  -1  189.68   15.20
  -5   6  -1  214.58   17.00
  -5   6  -1  209.28   17.10
   5  -6   1  184.18   15.30
   5  -6   1  193.28   14.70
   5  -6   1  194.28   12.10
   5  -6   1  195.88   16.10
   5  -6   1  188.88   17.60
   5  -6   1  205.18   14.60
  -6   6  -1   13.80    6.40
  -6   6  -1    6.90    4.70
  -6   6  -1    3.90    4.00
  -6   6  -1   10.90    5.20
  -6   6  -1   13.60    6.00
   6  -6   1    0.20    3.40
   6  -6   1   12.50    4.60
   6  -6   1    1.90    4.70
   6  -6   1    2.00    4.00
   6  -6   1    8.70    3.00
   6  -6   1    7.80    5.00
  -7   6  -1    3.80    4.50
  -7   6  -1    5.80    4.10
  -7   6  -1    2.40    5.00
  -7   6  -1   16.40    6.00
  -7   6  -1    6.90    4.80
   7  -6   1    1.60    3.90
   7  -6   1    4.20    5.60
   7  -6   1    5.30    4.50
  -8   6  -1   10.20    5.40
  -8   6  -1    6.40    5.60
  -8   6  -1   33.10   11.90
  -8   6  -1    9.70    4.70
  -8   6  -1   10.70    5.40
   8  -6   1    2.70    4.70
   8  -6   1    6.40    5.00
   8  -6   1    8.20    3.70
   8  -6   1    9.20    5.20
  -9   6  -1  131.69   13.70
  -9   6  -1  129.09   15.30
  -9   6  -1  136.29   13.90
  -9   6  -1  219.38   33.60
   9  -6   1  110.69   12.90
   9  -6   1  112.59   10.60
   9  -6   1  125.09   15.20
   9  -6   1  136.79   16.30
   9  -6   1  137.69   14.80
 -10   6  -1   15.60    6.60
 -10   6  -1   14.60   10.80
 -10   6  -1   11.90    6.40
 -10   6  -1    5.00    7.70
  10  -6   1   25.30    9.60
  10  -6   1    8.60    6.20
  10  -6   1    9.00    4.60
  10  -6   1    8.50    7.20
  10  -6   1    5.60    7.00
 -11   6  -1    4.00    6.10
 -11   6  -1   15.20    6.70
 -11   6  -1    0.60    6.80
 -11   6  -1   -0.50    5.10
  11  -6   1    5.50    6.60
  11  -6   1    9.10    7.00
  11  -6   1   -4.90    5.20
  11  -6   1   -6.00    5.40
  11  -6   1    3.20    4.60
 -12   6  -1   22.30   10.10
 -12   6  -1   22.30   10.70
 -12   6  -1   18.70    7.70
 -12   6  -1   33.60    9.10
  12  -6   1   33.30   10.30
  12  -6   1   26.60    6.70
  12  -6   1   20.50    8.40
  12  -6   1   28.80    8.60
  12  -6   1    5.80    8.00
 -13   6  -1   15.80    9.70
 -13   6  -1    9.90   10.90
 -13   6  -1   14.40    8.70
  13  -6   1   15.20   13.70
  13  -6   1    5.90    8.10
  13  -6   1   10.40    6.30
  13  -6   1   21.30   10.60
  17   5  -1    3.00    6.80
  17   5  -1   13.30    9.20
  17   5  -1   13.70    8.30
  17   5  -1   13.60    8.10
 -17  -5   1   -4.20    8.10
 -17  -5   1    1.90    9.40
 -17  -5   1   11.20    9.00
  16   5  -1    1.70    5.20
  16   5  -1   -0.10    5.00
  16   5  -1   -1.70    5.10
  16   5  -1   18.30    8.20
 -16  -5   1    0.00    5.90
 -16  -5   1   -8.30    7.80
 -16  -5   1   -8.60    6.40
 -16  -5   1    8.60    8.50
 -16  -5   1   -8.90    4.10
  15   5  -1   -1.60    6.40
  15   5  -1    0.00    4.40
  15   5  -1   -5.80    3.10
  15   5  -1   11.10    5.50
  15   5  -1   -1.80    5.40
  15   5  -1    2.40    5.10
  15   5  -1   -6.10    6.70
 -15  -5   1   -0.30    4.80
 -15  -5   1  -13.70    4.70
 -15  -5   1    1.10    5.50
 -15  -5   1   -5.00    4.20
 -15  -5   1   -7.90    4.90
 -15  -5   1    2.40    5.40
 -15  -5   1    1.10    4.40
  14   5  -1    7.50    3.50
  14   5  -1    0.30    5.20
  14   5  -1    2.90    3.80
  14   5  -1    8.70    6.20
  14   5  -1   -3.70    4.60
  14   5  -1   -1.20    4.50
  14   5  -1    6.70    5.70
 -14  -5   1    6.00    6.20
 -14  -5   1    2.40    6.00
 -14  -5   1   -5.20    3.00
 -14  -5   1   -0.40    5.10
 -14  -5   1   -3.40    4.00
 -14  -5   1    2.80    3.90
 -14  -5   1   -0.70    2.40
 -14  -5   1   -7.10    4.10
  13   5  -1   -3.60    2.40
  13   5  -1   -1.20    4.60
  13   5  -1   -3.40    3.90
  13   5  -1   -1.60    2.70
  13   5  -1    2.10    4.80
  13   5  -1    3.50    4.60
  13   5  -1    7.40    4.80
 -13  -5   1    2.80    4.60
 -13  -5   1   -1.20    4.90
 -13  -5   1    0.10    2.10
 -13  -5   1    7.40    4.10
 -13  -5   1    3.30    3.40
 -13  -5   1    0.10    3.40
 -13  -5   1    2.20    2.30
 -13  -5   1    2.70    5.20
  12   5  -1    1.90    3.80
  12   5  -1   -0.60    3.50
  12   5  -1    2.60    5.00
  12   5  -1   -3.60    3.80
  12   5  -1   -2.40    3.20
  12   5  -1   -0.70    3.10
  12   5  -1    0.90    2.30
  12   5  -1   -2.90    2.10
 -12  -5   1   -2.80    2.40
 -12  -5   1   -1.30    3.20
 -12  -5   1    0.80    4.70
 -12  -5   1    2.00    1.70
 -12  -5   1    1.00    4.30
 -12  -5   1    1.80    4.00
 -12  -5   1   -1.60    2.90
 -12  -5   1   -0.90    1.80
  11   5  -1    0.40    3.60
  11   5  -1   -1.20    3.20
  11   5  -1    7.90    3.00
  11   5  -1   -0.10    2.30
  11   5  -1    0.60    3.90
  11   5  -1   -2.30    3.40
  11   5  -1   -1.50    3.90
 -11  -5   1    0.70    1.40
 -11  -5   1    0.30    1.70
 -11  -5   1   -4.20    3.30
 -11  -5   1   -5.40    2.30
 -11  -5   1    2.90    2.90
 -11  -5   1   -0.30    4.20
 -11  -5   1   -1.10    2.70
 -11  -5   1   -0.30    3.00
 -11  -5   1    0.60    2.40
  10   5  -1   -0.50    2.60
  10   5  -1   -0.30    2.00
  10   5  -1   -2.50    3.00
  10   5  -1    4.50    2.60
  10   5  -1   -1.10    2.70
  10   5  -1   -2.70    2.60
  10   5  -1    3.50    2.70
  10   5  -1    5.70    4.20
  10   5  -1   -1.20    3.00
  10   5  -1    1.40    2.80
 -10  -5   1    2.50    2.20
 -10  -5   1    0.90    1.20
 -10  -5   1    2.60    2.90
 -10  -5   1   -1.20    1.90
 -10  -5   1    0.20    1.30
 -10  -5   1   -0.70    2.30
 -10  -5   1   -0.70    1.90
 -10  -5   1   -0.80    2.30
 -10  -5   1   -2.10    3.30
 -10  -5   1   -1.40    3.40
   9   5  -1    2.40    2.70
   9   5  -1   -3.20    2.00
   9   5  -1   -1.50    2.60
   9   5  -1    1.80    3.00
   9   5  -1   -1.50    2.00
   9   5  -1    2.10    2.10
   9   5  -1   -0.80    2.30
   9   5  -1    1.60    2.20
   9   5  -1    0.90    1.80
   9   5  -1   -0.50    3.20
  -9  -5   1   -4.30    1.50
  -9  -5   1    0.70    0.80
  -9  -5   1    1.90    2.10
  -9  -5   1   -0.40    2.20
  -9  -5   1   -2.70    2.20
  -9  -5   1   -1.10    2.90
  -9  -5   1   -1.60    2.00
  -9  -5   1   -2.00    2.90
  -9  -5   1    1.80    1.90
   8   5  -1    2.60    1.90
   8   5  -1    1.70    2.20
   8   5  -1    1.30    2.60
   8   5  -1    0.80    2.60
   8   5  -1   -0.80    1.50
   8   5  -1   -0.50    1.90
   8   5  -1   -1.40    2.60
   8   5  -1   -0.80    1.50
   8   5  -1    2.30    2.90
  -8  -5   1    0.40    3.10
  -8  -5   1   -0.90    2.50
  -8  -5   1   -0.80    2.10
  -8  -5   1   -0.40    1.70
  -8  -5   1    5.40    1.90
  -8  -5   1   -0.10    1.90
  -8  -5   1    2.90    2.00
   7   5  -1    1.80    1.70
   7   5  -1    0.60    2.60
   7   5  -1    3.30    1.70
   7   5  -1    1.00    1.70
   7   5  -1   -0.80    1.80
   7   5  -1   -1.90    1.70
   7   5  -1    0.20    1.80
   7   5  -1    0.00    2.10
   7   5  -1    0.10    1.80
   7   5  -1   -1.10    1.30
  -7  -5   1   -0.50    1.20
  -7  -5   1    0.70    1.60
  -7  -5   1   -0.60    2.50
  -7  -5   1   -0.80    2.50
  -7  -5   1    0.50    2.50
  -7  -5   1   -0.20    1.20
  -7  -5   1   -0.30    1.30
   6   5  -1   -1.30    1.70
   6   5  -1   -0.80    2.40
   6   5  -1   -0.50    1.20
   6   5  -1    1.40    1.70
   6   5  -1    0.70    1.80
   6   5  -1    2.00    1.80
   6   5  -1    0.80    1.70
   6   5  -1    0.50    1.20
   6   5  -1    0.90    2.00
   6   5  -1    0.70    1.10
   6   5  -1   -2.10    1.50
  -6  -5   1   -0.50    1.20
  -6  -5   1   -1.60    2.40
  -6  -5   1    1.30    2.20
  -6  -5   1    0.70    2.10
  -6  -5   1   -0.60    1.10
  -6  -5   1   -0.70    1.00
  -6  -5   1   -2.60    1.90
  -6  -5   1   -0.60    0.90
   5   5  -1    1.70    1.50
   5   5  -1   -1.40    1.00
   5   5  -1   -0.20    1.90
   5   5  -1    1.60    1.50
   5   5  -1    1.00    2.00
   5   5  -1   -0.50    1.80
   5   5  -1   -0.50    1.30
   5   5  -1    0.40    2.00
   5   5  -1   -0.10    1.40
   5   5  -1   -0.60    0.70
   5   5  -1   -0.80    1.80
   5   5  -1   -0.30    0.70
   5   5  -1   -1.20    2.30
  -5  -5   1    2.30    2.50
  -5  -5   1   -0.90    2.20
  -5  -5   1    2.20    2.80
  -5  -5   1   -1.30    2.50
  -5  -5   1    0.00    2.40
   4   5  -1    0.60    1.90
   4   5  -1    0.50    2.00
   4   5  -1   -0.90    0.90
   4   5  -1   -0.30    1.70
   4   5  -1    0.60    2.10
   4   5  -1   -1.10    0.80
   4   5  -1    1.80    1.40
   4   5  -1    1.30    2.10
   4   5  -1    1.40    2.00
  -4  -5   1    0.30    2.20
  -4  -5   1   -1.30    2.30
  -4  -5   1    0.30    2.40
  -4  -5   1    0.70    2.50
  -4  -5   1   -0.30    1.80
   3   5  -1   -0.20    0.70
   3   5  -1    0.60    2.20
   3   5  -1   -1.20    1.50
   3   5  -1    1.10    0.90
   3   5  -1   -1.00    1.80
   3   5  -1   -0.50    1.60
   3   5  -1   -1.60    1.70
   3   5  -1   -1.10    1.30
  -3  -5   1   -0.50    2.30
  -3  -5   1    1.00    2.40
  -3  -5   1   -0.60    1.70
  -3  -5   1   -0.30    1.90
  -3  -5   1    4.00    2.90
   2   5  -1    0.40    1.30
   2   5  -1   -0.30    1.10
   2   5  -1    2.10    2.30
   2   5  -1    0.60    1.20
   2   5  -1    1.20    0.90
   2   5  -1    0.60    1.50
   2   5  -1    0.00    0.70
   2   5  -1   -0.20    1.10
   2   5  -1   -2.00    1.20
   2   5  -1    1.70    1.90
   2   5  -1   -2.00    1.90
   2   5  -1   -1.80    1.60
  -2  -5   1    3.40    2.30
  -2  -5   1   -1.90    2.20
  -2  -5   1   -0.90    2.20
  -2  -5   1    1.00    2.60
  -2  -5   1    0.60    1.10
  -2  -5   1    0.00    1.80
  -2  -5   1   -0.10    1.00
  -2  -5   1   -0.20    0.80
  -2  -5   1   -0.30    0.80
   1   5  -1    0.70    2.10
   1   5  -1    0.30    0.60
   1   5  -1    0.10    1.60
   1   5  -1    3.50    2.20
   1   5  -1   -0.80    1.40
   1   5  -1   -4.40    1.90
   1   5  -1   -0.50    1.40
   1   5  -1    1.50    1.60
   1   5  -1   -1.10    1.20
   1   5  -1   -2.30    1.60
   1   5  -1    1.10    1.40
  -1  -5   1   -0.70    1.90
  -1  -5   1   -0.30    1.40
  -1  -5   1    0.90    1.70
  -1  -5   1    2.10    1.60
  -1  -5   1    1.80    2.90
   0   5  -1   -2.50    1.90
   0   5  -1   -1.90    1.60
   0   5  -1    2.40    2.00
   0   5  -1   -2.30    1.90
   0   5  -1    6.60    2.90
   0   5  -1    1.60    1.80
   0   5  -1   -0.70    1.30
   0   5  -1   -2.30    2.10
   0   5  -1    0.80    1.70
   0  -5   1   -2.30    1.50
   0  -5   1   -0.90    1.70
   0  -5   1    2.30    1.60
   0  -5   1   -0.40    1.30
   0  -5   1    0.30    2.10
  -1   5  -1    0.10    2.00
  -1   5  -1    1.10    2.40
  -1   5  -1   -0.30    1.90
  -1   5  -1    2.20    2.40
  -1   5  -1    2.40    2.80
  -1   5  -1    2.70    2.90
  -1   5  -1    1.90    2.30
  -1   5  -1   -1.30    1.00
   1  -5   1    0.90    1.90
   1  -5   1   -0.40    1.70
   1  -5   1   -3.70    2.20
   1  -5   1   -0.70    1.20
   1  -5   1    1.20    2.30
   1  -5   1    0.40    1.70
   1  -5   1    0.90    2.10
  -2   5  -1   -0.40    1.90
  -2   5  -1   -1.90    2.00
  -2   5  -1    1.10    2.10
  -2   5  -1   -3.00    1.50
  -2   5  -1    1.10    2.30
  -2   5  -1    1.90    2.60
  -2   5  -1   -2.80    1.40
  -2   5  -1   -0.80    2.30
   2  -5   1   -0.80    2.30
   2  -5   1   -2.70    1.80
   2  -5   1    0.90    2.30
   2  -5   1   -1.60    1.90
   2  -5   1    1.90    1.10
   2  -5   1    1.80    2.50
   2  -5   1    2.60    2.30
  -3   5  -1    0.60    2.50
  -3   5  -1    0.90    3.10
  -3   5  -1    2.00    3.00
  -3   5  -1    0.00    2.20
  -3   5  -1   -2.30    2.00
  -3   5  -1    0.50    2.10
  -3   5  -1    2.80    2.90
  -3   5  -1   -0.20    2.20
   3  -5   1   -0.20    1.20
   3  -5   1   -1.30    2.70
   3  -5   1   -1.30    2.30
   3  -5   1   -3.00    1.70
   3  -5   1   -1.00    2.30
   3  -5   1    2.60    3.60
   3  -5   1    1.30    2.70
   3  -5   1    1.20    2.50
  -4   5  -1   -1.70    2.50
  -4   5  -1    0.90    2.40
  -4   5  -1    0.20    2.00
  -4   5  -1    1.00    2.80
  -4   5  -1   -0.10    2.20
  -4   5  -1   -1.30    2.90
  -4   5  -1    0.90    2.90
  -4   5  -1    1.10    2.70
   4  -5   1    1.40    1.70
   4  -5   1   -0.70    2.80
   4  -5   1    2.30    2.90
   4  -5   1   -0.30    2.70
   4  -5   1    7.70    3.70
   4  -5   1   -1.40    2.50
   4  -5   1    0.40    2.90
   4  -5   1   -0.90    2.40
  -5   5  -1    0.90    4.70
  -5   5  -1   -3.60    3.00
  -5   5  -1    3.30    2.40
  -5   5  -1   -0.90    3.20
  -5   5  -1    3.40    2.90
  -5   5  -1    1.50    3.10
  -5   5  -1    0.30    2.70
  -5   5  -1    0.90    2.70
   5  -5   1   -0.10    2.00
   5  -5   1    3.20    3.10
   5  -5   1    0.40    3.60
   5  -5   1    1.60    4.00
   5  -5   1   -0.30    2.70
   5  -5   1    1.80    3.50
   5  -5   1   -1.40    2.80
   5  -5   1   -2.00    2.50
  -6   5  -1    7.50    4.40
  -6   5  -1    6.10    3.40
  -6   5  -1   -1.40    2.50
  -6   5  -1   -2.20    2.70
  -6   5  -1   -0.50    3.50
  -6   5  -1    2.60    5.30
  -6   5  -1    1.70    2.90
  -6   5  -1    2.10    4.00
   6  -5   1    2.90    3.00
   6  -5   1    1.20    4.00
   6  -5   1   -2.30    3.20
   6  -5   1   -1.20    1.80
   6  -5   1   -3.60    2.90
   6  -5   1   -1.50    3.50
   6  -5   1    7.00    5.10
  -7   5  -1   -0.70    3.50
  -7   5  -1   -4.30    2.60
  -7   5  -1   -1.00    3.00
  -7   5  -1    6.40    4.20
  -7   5  -1   -6.20    4.20
  -7   5  -1    1.30    4.00
   7  -5   1    1.10    2.40
   7  -5   1   -1.20    3.10
   7  -5   1   -1.50    4.30
   7  -5   1   -5.40    3.00
   7  -5   1   -4.50    3.30
   7  -5   1    1.10    3.70
   7  -5   1    1.30    3.60
  -8   5  -1    1.10    5.20
  -8   5  -1   -1.30    3.90
  -8   5  -1   -2.40    3.50
   8  -5   1    4.90    3.30
   8  -5   1   10.30    5.60
   8  -5   1   -3.80    4.70
   8  -5   1    3.10    5.60
  -9   5  -1    7.50    5.90
  -9   5  -1    0.40    4.20
  -9   5  -1    1.80    4.30
  -9   5  -1    2.30    3.90
   9  -5   1    0.90    4.60
   9  -5   1   -1.20    4.40
   9  -5   1    3.10    5.50
   9  -5   1    3.90    3.60
 -10   5  -1    4.00    6.30
 -10   5  -1   -2.90    4.60
 -10   5  -1    4.00    4.90
  10  -5   1    1.80    7.70
  10  -5   1   -4.70    5.10
  10  -5   1    2.30    4.20
  10  -5   1    6.90    4.10
 -11   5  -1   -1.10    4.30
 -11   5  -1    2.10    5.20
 -11   5  -1   -4.70    4.60
 -11   5  -1   -2.70    6.70
  11  -5   1   -1.90    3.60
  11  -5   1    1.90    4.70
  11  -5   1   -3.20    6.50
  11  -5   1   -8.70    4.40
  11  -5   1    3.90    6.90
 -12   5  -1   -1.60    4.50
 -12   5  -1    3.50    5.70
 -12   5  -1    4.80    5.70
 -12   5  -1   -6.70    6.10
  12  -5   1    3.50    7.90
  12  -5   1   -2.30    5.20
  12  -5   1   -3.50    4.40
  12  -5   1    0.80    5.60
  12  -5   1    9.40    6.20
 -13   5  -1   -4.50    5.80
 -13   5  -1    7.70    9.70
  13  -5   1    3.10    5.40
  13  -5   1   -4.10    6.30
  13  -5   1    4.70    6.80
  13  -5   1   -0.70    6.70
  13  -5   1    4.10    8.10
  17   4  -1   -7.60    6.30
  17   4  -1    4.30    7.30
  17   4  -1    9.60    7.80
  17   4  -1   -0.90    6.80
 -17  -4   1   11.20    8.00
 -17  -4   1   -0.70    4.50
 -17  -4   1    8.30    8.30
 -17  -4   1   15.60   10.00
  16   4  -1   -4.00    5.60
  16   4  -1    9.30    7.20
  16   4  -1  -10.50    5.00
  16   4  -1    6.80    6.10
 -16  -4   1   -2.40    5.60
 -16  -4   1    8.00    6.90
 -16  -4   1   -6.20    5.60
 -16  -4   1    0.30    4.20
  15   4  -1    1.70    3.60
  15   4  -1   -6.00    4.40
  15   4  -1   -3.50    3.80
  15   4  -1   19.80    8.30
  15   4  -1   -3.90    4.80
 -15  -4   1   -3.00    3.20
 -15  -4   1    9.80    4.80
 -15  -4   1    4.10    5.60
 -15  -4   1  -12.00    5.20
 -15  -4   1   -7.50    7.00
 -15  -4   1   -6.20    5.80
  14   4  -1   14.90    9.70
  14   4  -1    7.80    3.70
  14   4  -1   -1.50    5.40
  14   4  -1   -1.70    4.00
  14   4  -1    2.10    6.10
 -14  -4   1    2.90    3.10
 -14  -4   1   -0.50    5.80
 -14  -4   1    4.50    3.30
 -14  -4   1   -9.30    4.90
 -14  -4   1    3.50    5.30
 -14  -4   1   -1.60    5.50
  13   4  -1   -3.70    4.10
  13   4  -1    1.10    4.40
  13   4  -1    2.00    4.70
  13   4  -1    2.40    5.60
  13   4  -1    6.60    5.00
  13   4  -1    7.50    6.30
  13   4  -1   -0.80    3.10
 -13  -4   1    2.40    4.40
 -13  -4   1   -2.80    2.60
 -13  -4   1    0.00    3.00
 -13  -4   1    1.80    5.10
 -13  -4   1    0.80    3.50
 -13  -4   1   -6.40    3.90
  12   4  -1   -2.60    2.80
  12   4  -1   -6.60    3.40
  12   4  -1    2.40    4.40
  12   4  -1   -0.80    2.50
  12   4  -1    7.70    4.70
  12   4  -1    3.50    4.60
  12   4  -1    1.10    3.80
  12   4  -1    4.00    4.50
 -12  -4   1    1.90    3.00
 -12  -4   1   -5.30    2.00
 -12  -4   1    0.50    5.00
 -12  -4   1   -0.80    3.80
 -12  -4   1   -0.40    3.40
 -12  -4   1    0.60    2.80
  11   4  -1    2.70    2.50
  11   4  -1   -1.10    2.20
  11   4  -1   -2.10    3.70
  11   4  -1    0.00    3.70
  11   4  -1    4.80    3.70
  11   4  -1   -2.50    2.40
  11   4  -1   -4.50    3.20
  11   4  -1   -0.40    3.20
  11   4  -1   -3.10    3.60
  11   4  -1   -0.70    3.60
 -11  -4   1   -4.40    3.30
 -11  -4   1    3.00    3.90
 -11  -4   1   -0.70    2.40
 -11  -4   1   -0.20    2.10
 -11  -4   1   -6.80    2.30
 -11  -4   1   -1.00    2.60
  10   4  -1    0.30    3.60
  10   4  -1    0.30    2.70
  10   4  -1   -1.00    3.50
  10   4  -1    0.60    3.00
  10   4  -1   -6.70    2.50
  10   4  -1   -0.70    3.40
  10   4  -1   -2.90    2.30
  10   4  -1   -1.90    2.10
  10   4  -1   -1.70    2.20
 -10  -4   1   -5.30    3.00
 -10  -4   1    3.80    2.50
 -10  -4   1    5.10    2.30
 -10  -4   1   -1.60    1.50
 -10  -4   1    2.30    2.50
 -10  -4   1    1.20    3.30
 -10  -4   1   -3.60    2.40
   9   4  -1   -0.30    3.30
   9   4  -1    1.20    2.80
   9   4  -1   -1.50    2.00
   9   4  -1    1.50    1.90
   9   4  -1    0.50    3.70
   9   4  -1   -4.50    1.70
   9   4  -1    0.00    2.10
   9   4  -1   -4.10    2.80
   9   4  -1    0.20    2.80
  -9  -4   1    3.70    3.00
  -9  -4   1    1.50    2.90
  -9  -4   1    2.90    2.10
  -9  -4   1   -1.50    1.30
  -9  -4   1   -1.30    2.90
  -9  -4   1    3.10    3.40
  -9  -4   1    1.30    1.90
  -9  -4   1   -1.30    1.80
  -9  -4   1   -0.10    1.80
   8   4  -1   -2.10    1.90
   8   4  -1   -0.20    2.00
   8   4  -1    0.40    1.90
   8   4  -1    1.80    2.50
   8   4  -1   -2.10    1.50
   8   4  -1   -0.50    2.20
   8   4  -1   -1.70    2.80
   8   4  -1   -0.30    1.90
   8   4  -1    0.10    2.00
   8   4  -1    0.90    2.60
  -8  -4   1   -2.10    2.80
  -8  -4   1   -2.20    1.40
  -8  -4   1    1.20    2.30
  -8  -4   1    0.30    1.90
  -8  -4   1   -3.90    2.50
  -8  -4   1    0.00    1.70
  -8  -4   1   -0.70    1.10
  -8  -4   1   -3.30    1.60
  -8  -4   1   -1.60    2.10
  -8  -4   1   -1.20    1.30
   7   4  -1   -0.70    2.10
   7   4  -1   -0.10    1.50
   7   4  -1   -2.20    2.00
   7   4  -1   -3.70    1.50
   7   4  -1    1.80    2.40
   7   4  -1    0.80    1.60
   7   4  -1   -0.40    2.70
   7   4  -1    1.70    1.70
   7   4  -1   -1.70    1.80
  -7  -4   1   -2.00    1.70
  -7  -4   1   -1.70    2.30
  -7  -4   1    0.90    1.00
  -7  -4   1    0.30    0.90
  -7  -4   1   -1.10    2.30
  -7  -4   1   -1.30    1.80
  -7  -4   1   -1.10    2.20
  -7  -4   1   -0.40    1.60
  -7  -4   1   -1.10    1.50
  -7  -4   1    1.20    1.50
   6   4  -1    0.40    1.60
   6   4  -1   -0.50    1.80
   6   4  -1    2.10    2.10
   6   4  -1   -1.50    1.60
   6   4  -1    1.50    2.70
   6   4  -1   -2.80    1.10
   6   4  -1   -1.90    1.50
   6   4  -1    0.40    1.80
   6   4  -1   -1.70    1.90
   6   4  -1   -0.60    1.40
   6   4  -1    0.70    1.50
   6   4  -1   -0.30    1.90
  -6  -4   1   -1.40    1.10
  -6  -4   1   -0.30    1.10
  -6  -4   1    1.10    1.40
  -6  -4   1   -1.20    1.50
  -6  -4   1    1.00    2.50
  -6  -4   1    1.50    2.50
  -6  -4   1    0.50    2.30
  -6  -4   1   -0.70    1.50
   5   4  -1   -0.40    1.50
   5   4  -1   -1.70    0.90
   5   4  -1   -0.60    1.60
   5   4  -1    0.70    1.10
   5   4  -1    0.30    1.50
   5   4  -1   -0.40    1.50
   5   4  -1   -2.00    1.50
   5   4  -1    0.00    2.50
   5   4  -1    0.10    1.10
   5   4  -1    0.10    1.60
  -5  -4   1   -0.40    1.20
  -5  -4   1    0.40    1.20
  -5  -4   1   -2.10    1.60
  -5  -4   1    2.50    3.00
  -5  -4   1    2.20    1.40
  -5  -4   1    3.30    2.40
  -5  -4   1   -0.50    1.00
   4   4  -1   -0.50    1.20
   4   4  -1    1.00    1.90
   4   4  -1    0.10    1.20
   4   4  -1    0.60    2.10
   4   4  -1    1.90    2.40
   4   4  -1   -1.70    1.20
   4   4  -1   -0.80    1.00
   4   4  -1   -0.50    1.70
   4   4  -1    0.00    1.30
   4   4  -1    1.20    1.80
   4   4  -1   -0.10    0.50
   4   4  -1   -0.10    0.60
   4   4  -1   -0.20    1.60
  -4  -4   1   -1.50    2.10
  -4  -4   1    2.10    2.40
  -4  -4   1    0.70    1.90
  -4  -4   1   -1.40    2.00
  -4  -4   1    0.80    2.10
   3   4  -1    0.20    0.80
   3   4  -1   -2.30    1.60
   3   4  -1   -1.20    0.80
   3   4  -1   -0.70    1.80
   3   4  -1   -0.50    1.70
   3   4  -1    0.60    2.00
   3   4  -1   -1.80    1.50
   3   4  -1    0.90    2.00
  -3  -4   1   -0.60    2.20
  -3  -4   1    2.70    2.30
  -3  -4   1   -0.20    1.90
  -3  -4   1    1.60    2.00
  -3  -4   1    0.00    2.20
   2   4  -1    1.90    1.20
   2   4  -1    0.30    1.60
   2   4  -1   -0.50    0.90
   2   4  -1    0.30    0.90
   2   4  -1    1.00    1.40
   2   4  -1   -2.10    1.80
   2   4  -1    0.50    1.70
   2   4  -1   -0.60    1.70
   2   4  -1    1.40    2.00
   2   4  -1   -0.60    1.00
  -2  -4   1   -2.90    1.90
  -2  -4   1   -0.90    1.90
  -2  -4   1   -0.80    2.30
  -2  -4   1    1.10    1.80
  -2  -4   1   -0.40    1.80
   1   4  -1   -0.60    1.00
   1   4  -1    0.10    1.10
   1   4  -1    1.30    1.50
   1   4  -1    1.10    2.00
   1   4  -1   -1.50    1.80
   1   4  -1    1.10    1.50
   1   4  -1   -2.00    1.10
   1   4  -1   -0.10    0.80
   1   4  -1    0.70    1.40
   1   4  -1   -1.80    1.40
  -1  -4   1    1.00    2.40
  -1  -4   1   -1.90    1.10
  -1  -4   1   -0.50    0.50
  -1  -4   1    1.50    1.70
  -1  -4   1   -0.90    1.30
  -1  -4   1    2.80    2.00
  -1  -4   1    0.20    1.30
   0   4  -1    1.60    2.80
   0   4  -1   -1.30    1.10
   0   4  -1   -0.50    1.40
   0   4  -1   -1.00    1.40
   0   4  -1    1.60    1.90
   0   4  -1   -0.20    1.90
   0   4  -1   -0.60    1.70
   0   4  -1   -1.00    1.40
   0  -4   1   -0.60    1.20
   0  -4   1   -1.10    1.70
   0  -4   1    3.90    2.70
   0  -4   1    1.30    1.50
   0  -4   1   -0.50    1.60
   0  -4   1   -0.20    1.60
  -1   4  -1    3.00    2.50
  -1   4  -1    1.30    2.00
  -1   4  -1   -1.40    2.40
  -1   4  -1   -0.50    1.80
  -1   4  -1    0.30    1.70
  -1   4  -1    1.80    2.40
  -1   4  -1    0.20    1.70
  -1   4  -1    0.40    1.00
   1  -4   1    1.90    2.30
   1  -4   1    1.60    1.90
   1  -4   1    3.40    1.80
   1  -4   1   -1.80    1.40
   1  -4   1   -0.20    2.10
   1  -4   1    1.10    1.80
  -2   4  -1    0.50    1.70
  -2   4  -1    0.00    2.00
  -2   4  -1   -0.90    2.60
  -2   4  -1    3.30    2.90
  -2   4  -1   -1.00    2.30
  -2   4  -1   -0.30    2.30
  -2   4  -1    2.80    2.50
  -2   4  -1    2.70    2.60
   2  -4   1   -1.30    1.70
   2  -4   1    2.10    2.40
   2  -4   1    0.20    2.00
   2  -4   1    0.40    2.40
   2  -4   1   -3.10    1.90
   2  -4   1   -0.50    1.00
   2  -4   1   -2.60    2.00
   2  -4   1    0.70    2.30
  -3   4  -1    2.30    2.50
  -3   4  -1   -2.30    1.90
  -3   4  -1   -0.20    2.10
  -3   4  -1   -1.10    2.20
  -3   4  -1    1.30    2.80
  -3   4  -1    1.00    2.10
  -3   4  -1    3.50    2.90
  -3   4  -1    3.50    2.60
   3  -4   1   -1.80    2.20
   3  -4   1   -0.60    2.10
   3  -4   1   -0.20    2.10
   3  -4   1    0.60    2.40
   3  -4   1   -1.20    1.30
   3  -4   1    0.90    2.40
   3  -4   1   -3.10    1.90
   3  -4   1    0.10    2.10
  -4   4  -1    0.70    2.50
  -4   4  -1   -3.90    2.30
  -4   4  -1   -0.50    2.50
  -4   4  -1    1.90    2.30
  -4   4  -1   -2.40    2.40
  -4   4  -1    1.90    2.90
  -4   4  -1   -0.10    2.30
  -4   4  -1   -3.30    1.70
   4  -4   1    2.20    3.40
   4  -4   1    1.20    2.80
   4  -4   1   -2.70    1.90
   4  -4   1    0.90    1.60
   4  -4   1    1.90    2.50
   4  -4   1   -0.40    2.40
   4  -4   1    0.70    4.50
   4  -4   1    0.40    2.50
  -5   4  -1   -1.50    2.40
  -5   4  -1    0.30    2.70
  -5   4  -1    2.90    3.80
  -5   4  -1   -1.60    2.00
  -5   4  -1   -3.70    2.40
  -5   4  -1   -0.30    2.40
  -5   4  -1    4.20    3.10
  -5   4  -1   -0.60    3.20
   5  -4   1    1.20    3.60
   5  -4   1   -0.30    2.40
   5  -4   1   -1.00    2.50
   5  -4   1    1.40    2.40
   5  -4   1    0.20    2.10
   5  -4   1   12.90    4.50
   5  -4   1   -0.80    2.60
   5  -4   1    7.70    3.80
  -6   4  -1    1.70    2.60
  -6   4  -1   -0.80    3.10
  -6   4  -1   -3.80    3.00
  -6   4  -1   -3.80    2.80
  -6   4  -1   -0.30    2.90
  -6   4  -1   -3.20    3.00
  -6   4  -1   -2.60    2.80
  -6   4  -1   -3.90    2.40
   6  -4   1    2.50    2.80
   6  -4   1   -3.80    2.50
   6  -4   1    2.30    4.30
   6  -4   1    0.40    3.30
   6  -4   1    1.80    2.40
   6  -4   1    5.70    3.60
   6  -4   1    4.70    3.70
   6  -4   1    6.00    5.90
  -7   4  -1    1.30    4.50
  -7   4  -1   -3.40    2.70
  -7   4  -1    6.10    3.90
  -7   4  -1    1.80    2.90
  -7   4  -1    5.10    4.10
  -7   4  -1    2.30    3.50
  -7   4  -1    4.80    8.90
  -7   4  -1    1.50    3.00
   7  -4   1    0.60    3.70
   7  -4   1    2.00    3.50
   7  -4   1    4.90    3.60
   7  -4   1    2.30    4.20
   7  -4   1   -1.70    3.50
   7  -4   1    0.70    3.80
   7  -4   1    0.70    2.40
  -8   4  -1   -4.10    2.60
  -8   4  -1   -5.10    3.10
  -8   4  -1   -4.50    3.70
  -8   4  -1    3.70    4.00
  -8   4  -1   -4.80    3.30
   8  -4   1   -4.60    3.00
   8  -4   1    3.80    3.30
   8  -4   1  -17.10    6.10
   8  -4   1    3.60    4.70
   8  -4   1   -0.20    3.10
   8  -4   1   -8.60    4.50
  -9   4  -1   -1.70    4.40
  -9   4  -1   -8.40    3.30
  -9   4  -1    9.80    6.10
  -9   4  -1    1.70    3.90
   9  -4   1    1.50    5.30
   9  -4   1   -6.60    5.00
   9  -4   1   -3.20    3.50
   9  -4   1   -4.80    3.70
   9  -4   1   -3.40    5.00
   9  -4   1    0.50    3.20
 -10   4  -1    5.50    4.60
 -10   4  -1    2.10    4.10
 -10   4  -1    2.40    4.40
 -10   4  -1    1.40    5.50
  10  -4   1   -2.50    4.10
  10  -4   1    3.30    5.80
  10  -4   1   -0.50    4.00
  10  -4   1    2.20    5.20
 -11   4  -1   -3.30    5.50
 -11   4  -1    1.40    4.70
 -11   4  -1    4.60    4.90
 -11   4  -1    3.90    9.40
  11  -4   1    5.30    5.50
  11  -4   1    2.30    4.30
  11  -4   1    5.50    5.60
  11  -4   1   -9.40    4.80
 -12   4  -1   -0.50    6.80
 -12   4  -1   -1.10    4.50
 -12   4  -1   -4.00    4.50
 -12   4  -1   -4.60    4.80
  12  -4   1   -6.00    5.30
  12  -4   1   18.10   11.10
  12  -4   1   -5.90    3.70
  12  -4   1    9.90    7.40
 -13   4  -1   -6.20    4.80
 -13   4  -1   -4.90    7.70
  13  -4   1  -17.10   11.20
  13  -4   1   14.70    8.00
  13  -4   1    3.60    4.70
  13  -4   1   -1.60    5.60
 -14   4  -1  -12.40    9.90
 -14   4  -1   -8.30    8.10
 -14   4  -1    8.90    7.50
  14  -4   1   -4.40    8.20
  14  -4   1   -1.00    5.20
  14  -4   1    5.60   12.30
  17   3  -1   29.50   12.00
  17   3  -1   52.49   19.40
  17   3  -1   43.00   11.40
  17   3  -1   24.20    9.70
 -17  -3   1   28.70   12.10
 -17  -3   1   13.40    9.30
 -17  -3   1   44.10   14.00
 -17  -3   1   31.70    7.90
  16   3  -1   34.50    9.80
  16   3  -1   32.70   12.00
  16   3  -1   54.39   13.10
  16   3  -1   20.80    8.70
 -16  -3   1   43.20   12.30
 -16  -3   1   40.90    8.00
 -16  -3   1   38.00    9.30
 -16  -3   1   35.50   11.30
  15   3  -1   27.50    9.40
  15   3  -1   29.60    9.10
  15   3  -1   37.60    9.50
  15   3  -1   36.90   10.00
  15   3  -1   24.00    9.20
 -15  -3   1   37.90   12.00
 -15  -3   1   14.40    8.10
 -15  -3   1   13.50    9.30
 -15  -3   1   45.10    7.00
 -15  -3   1   16.20    7.20
  14   3  -1   50.99   11.30
  14   3  -1   36.40    9.50
  14   3  -1   32.00    6.80
  14   3  -1   47.50   10.10
 -14  -3   1   42.40   10.80
 -14  -3   1   42.10    7.00
 -14  -3   1   33.00    9.20
 -14  -3   1   50.99   10.60
  13   3  -1  442.06   29.90
  13   3  -1  443.96   30.10
  13   3  -1  461.45   30.90
  13   3  -1  457.25   29.30
 -13  -3   1  392.46   24.90
 -13  -3   1  425.16   28.60
 -13  -3   1  444.46   30.90
 -13  -3   1  410.36   25.60
 -13  -3   1  464.35   25.90
 -13  -3   1  438.66   29.40
  12   3  -1  297.67   21.10
  12   3  -1  250.47   20.10
  12   3  -1  231.08   19.90
  12   3  -1  216.08   16.40
  12   3  -1  256.17   20.70
  12   3  -1  258.47   20.40
  12   3  -1  261.57   19.50
 -12  -3   1  287.57   21.40
 -12  -3   1  243.18   19.10
 -12  -3   1  280.57   16.60
 -12  -3   1  262.77   19.70
 -12  -3   1  284.87   17.20
 -12  -3   1  259.47   18.40
  11   3  -1  198.08   15.80
  11   3  -1  180.08   15.40
  11   3  -1  201.48   16.40
  11   3  -1  220.88   17.10
  11   3  -1  214.78   17.30
  11   3  -1  177.78   13.30
  11   3  -1  195.28   16.50
  11   3  -1  186.48   13.40
  11   3  -1  174.58   13.40
  11   3  -1  212.98   17.30
 -11  -3   1  204.98   16.90
 -11  -3   1  214.98   17.50
 -11  -3   1  219.38   16.30
 -11  -3   1  196.98   13.10
 -11  -3   1  229.28   14.00
  10   3  -1  117.09   11.60
  10   3  -1  104.79    8.40
  10   3  -1   93.59    8.20
  10   3  -1  106.39   11.00
  10   3  -1   99.29    9.90
  10   3  -1   88.89   10.30
  10   3  -1  114.49   11.20
  10   3  -1   98.79   10.90
  10   3  -1   93.99    8.20
 -10  -3   1  116.39   11.00
 -10  -3   1  120.99   10.90
 -10  -3   1   99.09    8.00
 -10  -3   1   86.49    9.20
 -10  -3   1  108.09    9.20
 -10  -3   1  105.29   13.60
 -10  -3   1  100.89    8.40
   9   3  -1   33.10    6.20
   9   3  -1   46.00    8.10
   9   3  -1   30.10    6.40
   9   3  -1   32.20    5.00
   9   3  -1   32.90   11.40
   9   3  -1   32.40    6.00
   9   3  -1   32.30    6.30
   9   3  -1   22.50    4.30
   9   3  -1   28.80    6.80
  -9  -3   1   42.50    8.30
  -9  -3   1   36.90    5.40
  -9  -3   1   43.70    4.80
  -9  -3   1   35.50    5.90
  -9  -3   1   48.80    8.70
  -9  -3   1   33.20    5.70
   8   3  -1  623.44   35.60
   8   3  -1  664.93   35.70
   8   3  -1  624.94   34.50
   8   3  -1  676.73   36.50
   8   3  -1  635.14   35.70
   8   3  -1  624.14   33.40
   8   3  -1  659.13   34.90
   8   3  -1  622.94   33.20
   8   3  -1  667.83   35.90
  -8  -3   1  621.04   34.80
  -8  -3   1  702.03   34.60
  -8  -3   1  637.54   33.10
  -8  -3   1  676.73   33.40
  -8  -3   1  651.73   35.80
  -8  -3   1  635.64   34.60
  -8  -3   1  640.04   35.90
   7   3  -1 2156.58  103.29
   7   3  -1 2212.78  101.29
   7   3  -1 2109.09  102.09
   7   3  -1 2099.29  102.39
   7   3  -1 2084.29  103.39
   7   3  -1 2071.89  103.29
   7   3  -1 2142.19  104.09
   7   3  -1 2008.30  103.39
   7   3  -1 2091.49  102.49
   7   3  -1 2064.49  103.49
   7   3  -1 2130.89  101.49
  -7  -3   1 2004.30  102.59
  -7  -3   1 2047.00  100.99
  -7  -3   1 2039.70  102.39
  -7  -3   1 2133.89  103.49
  -7  -3   1 2081.89  103.89
   6   3  -1  399.76   22.30
   6   3  -1  393.36   22.80
   6   3  -1  430.06   23.90
   6   3  -1  412.16   22.20
   6   3  -1  393.06   22.90
   6   3  -1  400.26   23.10
   6   3  -1  396.66   23.40
   6   3  -1  400.36   23.00
   6   3  -1  454.95   23.50
   6   3  -1  458.85   21.90
   6   3  -1  408.66   22.40
  -6  -3   1  410.16   23.80
  -6  -3   1  401.16   22.90
  -6  -3   1  414.26   21.20
  -6  -3   1  401.66   22.30
  -6  -3   1  407.36   21.20
  -6  -3   1  412.46   22.60
  -6  -3   1  419.26   23.10
  -6  -3   1  477.25   23.70
  -6  -3   1  441.36   21.60
   5   3  -1    0.40    1.80
   5   3  -1   -0.50    1.80
   5   3  -1   -0.50    1.30
   5   3  -1   -0.90    1.40
   5   3  -1   -0.60    2.30
   5   3  -1   -0.10    1.90
   5   3  -1    0.50    1.60
   5   3  -1   -0.80    1.00
   5   3  -1   -1.70    1.50
   5   3  -1   -1.20    1.80
   5   3  -1    0.00    1.40
   5   3  -1   -0.30    1.70
  -5  -3   1    2.10    2.40
  -5  -3   1   -1.50    2.00
  -5  -3   1    1.00    1.20
  -5  -3   1    0.60    0.90
  -5  -3   1   -0.10    0.90
  -5  -3   1    2.50    1.70
  -5  -3   1   -1.50    1.40
  -5  -3   1   -2.10    1.80
  -5  -3   1    1.60    1.80
   4   3  -1   18.60    3.00
   4   3  -1   20.60    4.10
   4   3  -1   21.90    3.30
   4   3  -1   23.20    3.40
   4   3  -1   24.50    3.80
   4   3  -1   19.50    2.30
   4   3  -1   18.50    2.10
   4   3  -1   19.30    3.90
   4   3  -1   21.30    3.10
   4   3  -1   20.30    2.50
   4   3  -1   22.40    3.60
  -4  -3   1   14.20    2.10
  -4  -3   1   22.60    3.40
  -4  -3   1   21.80    4.50
  -4  -3   1   20.50    2.80
  -4  -3   1   27.20    4.00
  -4  -3   1   19.10    2.60
  -4  -3   1   19.70    2.70
  -4  -3   1   27.40    4.10
   3   3  -1 5962.70  269.27
   3   3  -1 5174.28  267.37
   3   3  -1 5722.13  267.97
   3   3  -1 5725.13  268.07
   3   3  -1 5707.33  269.67
   3   3  -1 5715.53  267.97
   3   3  -1 5800.12  268.07
   3   3  -1 5364.16  269.37
   3   3  -1 5682.33  269.27
   3   3  -1 5845.82  269.17
  -3  -3   1 5548.54  267.77
  -3  -3   1 5588.94  267.57
  -3  -3   1 5595.34  269.37
  -3  -3   1 5592.64  269.77
   2   3  -1  511.35   24.80
   2   3  -1  478.35   25.60
   2   3  -1  519.75   23.90
   2   3  -1  499.15   25.50
   2   3  -1  462.45   25.00
   2   3  -1  514.85   25.40
  -2  -3   1  486.15   25.40
  -2  -3   1  493.35   25.00
  -2  -3   1  493.35   25.40
  -2  -3   1  471.75   25.30
  -2  -3   1  489.15   25.90
   1   3  -1 8371.16  398.56
   1   3  -1 8405.06  399.56
   0   3  -1   59.99    4.30
   0   3  -1   51.99    4.70
   0   3  -1   55.09    5.10
   0   3  -1   48.00    4.60
   0   3  -1   61.79    4.30
   0   3  -1   55.59    4.50
   0   3  -1   55.09    4.50
   0   3  -1   58.99    4.00
   0  -3   1   55.69    5.60
   0  -3   1   51.49    4.40
   0  -3   1   57.09    4.60
   0  -3   1   59.69    4.10
   0  -3   1   61.09    4.00
  -1   3  -1    2.20    1.90
  -1   3  -1    4.20    2.40
  -1   3  -1    3.60    2.60
  -1   3  -1    2.40    2.00
  -1   3  -1    3.40    2.00
  -1   3  -1    0.30    2.30
  -1   3  -1    1.90    2.10
  -1   3  -1    1.30    1.70
   1  -3   1    0.40    1.80
   1  -3   1    3.20    2.30
   1  -3   1    0.70    2.00
   1  -3   1    4.80    2.10
   1  -3   1    2.50    1.90
   1  -3   1    4.20    0.90
   1  -3   1   -1.70    1.80
  -2   3  -1  657.23   34.00
  -2   3  -1  670.23   33.80
  -2   3  -1  641.04   34.00
  -2   3  -1  661.03   33.60
  -2   3  -1  665.73   34.50
  -2   3  -1  576.94   33.00
  -2   3  -1  647.44   34.50
  -2   3  -1  596.14   34.00
   2  -3   1  707.13   33.70
   2  -3   1  628.14   34.20
   2  -3   1  686.53   32.30
   2  -3   1  644.34   34.20
   2  -3   1  685.53   34.20
   2  -3   1  646.64   34.10
   2  -3   1  672.93   33.70
  -3   3  -1  230.18   14.10
  -3   3  -1  228.38   14.50
  -3   3  -1  235.68   15.20
  -3   3  -1  219.98   13.50
  -3   3  -1  230.08   14.30
  -3   3  -1  231.58   14.60
  -3   3  -1  243.78   15.50
   3  -3   1  199.98   14.30
   3  -3   1  231.58   12.90
   3  -3   1  230.68   14.10
   3  -3   1  238.28   14.80
   3  -3   1  224.68   14.10
   3  -3   1  229.48   14.90
   3  -3   1  238.08   15.00
  -4   3  -1  864.31   46.00
  -4   3  -1  847.42   45.40
  -4   3  -1  877.21   44.70
  -4   3  -1  863.61   45.30
  -4   3  -1  881.41   46.40
  -4   3  -1  859.51   45.00
  -4   3  -1  907.01   45.20
  -4   3  -1  880.01   41.90
  -4   3  -1  847.62   44.00
   4  -3   1  856.31   45.80
   4  -3   1  826.92   45.50
   4  -3   1  853.81   43.40
   4  -3   1  881.41   44.80
   4  -3   1  898.01   45.80
   4  -3   1  781.92   44.70
   4  -3   1  848.92   44.80
  -5   3  -1  100.29   11.50
  -5   3  -1   96.99    8.40
  -5   3  -1   75.09    5.30
  -5   3  -1   95.69    9.50
  -5   3  -1   81.09    7.60
  -5   3  -1   71.59    6.90
  -5   3  -1   81.49    8.30
  -5   3  -1   84.59    8.00
  -5   3  -1   79.89    8.10
   5  -3   1   96.89   10.80
   5  -3   1  112.39   12.30
   5  -3   1   78.89    8.70
   5  -3   1   67.69    7.30
   5  -3   1   84.29    9.00
   5  -3   1   77.89    7.90
   5  -3   1   79.09    6.90
   5  -3   1   74.29    7.50
  -6   3  -1   61.49    7.60
  -6   3  -1   57.29    7.40
  -6   3  -1   58.29    4.70
  -6   3  -1   58.09    6.10
  -6   3  -1   78.49   11.10
  -6   3  -1   60.99    8.30
  -6   3  -1   61.29    7.10
   6  -3   1   60.59    9.50
   6  -3   1   79.39   11.50
   6  -3   1   59.69    6.80
   6  -3   1   71.69    6.70
   6  -3   1   52.49    6.60
   6  -3   1   58.09    9.00
   6  -3   1   63.69    8.20
  -7   3  -1  245.48   16.40
  -7   3  -1  249.18   14.30
  -7   3  -1  257.07   17.40
  -7   3  -1  267.87   18.10
  -7   3  -1  264.27   19.50
  -7   3  -1  234.88   17.90
  -7   3  -1  257.97   19.70
  -7   3  -1  237.08   17.90
   7  -3   1  272.27   19.60
   7  -3   1  256.57   16.70
   7  -3   1  256.57   19.10
   7  -3   1  243.38   17.30
   7  -3   1  266.77   18.30
   7  -3   1  267.27   19.20
   7  -3   1  265.67   19.20
  -8   3  -1  175.88   15.50
  -8   3  -1  212.18   17.40
  -8   3  -1  192.58   14.70
  -8   3  -1  180.58   11.60
  -8   3  -1  193.98   15.70
  -8   3  -1  203.48   15.70
  -8   3  -1  208.68   14.10
  -8   3  -1  206.18   15.20
   8  -3   1  182.28   16.40
   8  -3   1  191.38   15.60
   8  -3   1  176.48   14.70
   8  -3   1  203.38   14.60
   8  -3   1  218.88   17.40
   8  -3   1  188.48   16.20
   8  -3   1  245.08   20.30
   8  -3   1  192.38   15.00
  -9   3  -1   31.90    7.50
  -9   3  -1   24.80    8.90
  -9   3  -1   22.40    7.60
  -9   3  -1   16.40    5.40
  -9   3  -1   18.80    6.10
   9  -3   1   31.20    7.10
   9  -3   1   37.40   14.40
   9  -3   1   16.00    6.80
   9  -3   1   23.30    6.10
   9  -3   1   18.00    7.80
   9  -3   1   12.70    6.10
 -10   3  -1   35.80    7.50
 -10   3  -1   31.70    9.70
 -10   3  -1   28.10    7.60
 -10   3  -1   40.30   10.10
  10  -3   1   26.80    7.10
  10  -3   1   16.40    5.60
  10  -3   1   32.50    8.40
  10  -3   1   21.90    8.50
  10  -3   1   39.30    9.80
  10  -3   1   41.10   12.70
 -11   3  -1  150.68   16.50
 -11   3  -1  117.79   12.10
 -11   3  -1  122.09   13.20
  11  -3   1  137.09   15.40
  11  -3   1  100.69   14.70
  11  -3   1  141.49   16.50
  11  -3   1  107.49   11.90
 -12   3  -1   96.09   11.90
 -12   3  -1   85.19   15.00
 -12   3  -1   88.19   10.70
 -12   3  -1   94.69   18.00
  12  -3   1   72.79   13.40
  12  -3   1  110.39   19.10
  12  -3   1   81.19   14.50
  12  -3   1   79.09   12.10
 -13   3  -1    9.60    8.30
 -13   3  -1   10.20    5.60
 -13   3  -1   23.60    7.60
  13  -3   1   15.00    6.40
  13  -3   1    1.50    6.20
  13  -3   1    1.50    6.50
 -14   3  -1   -1.50    4.60
 -14   3  -1   15.90   10.60
  14  -3   1   -8.60    6.30
  14  -3   1   -3.30    9.90
  14  -3   1   17.20    7.90
  14  -3   1    6.30    6.20
  17   2  -1   -5.30   11.40
  17   2  -1   -1.40    8.00
 -17  -2   1    2.90    7.40
 -17  -2   1    4.20    5.80
 -17  -2   1    6.40   11.00
  16   2  -1    7.80    8.30
  16   2  -1    1.00    7.20
  16   2  -1  -10.30    5.50
  16   2  -1    0.20    6.30
 -16  -2   1    0.50    7.30
 -16  -2   1    1.50   11.30
 -16  -2   1   -4.50    6.00
 -16  -2   1    5.80    5.70
  15   2  -1    4.00    6.70
  15   2  -1    6.60    6.70
  15   2  -1    9.00    6.40
  15   2  -1   13.50   13.70
  15   2  -1   11.50    7.60
 -15  -2   1   10.00    5.10
 -15  -2   1    8.00    7.10
 -15  -2   1   21.20    8.50
  14   2  -1    6.50    5.80
  14   2  -1    7.40    4.90
  14   2  -1    9.80    7.00
  14   2  -1   -0.10    5.20
  14   2  -1    6.70    7.70
 -14  -2   1    3.90    6.50
 -14  -2   1   -4.40    4.40
 -14  -2   1    1.90    3.70
  13   2  -1    8.20    6.60
  13   2  -1   -3.10    5.20
  13   2  -1   -4.60    4.10
  13   2  -1    1.00    5.40
  13   2  -1   -0.70    4.30
  13   2  -1   -6.30    3.40
  13   2  -1    0.70    3.80
 -13  -2   1   -2.20    3.40
 -13  -2   1    0.80    3.80
 -13  -2   1   -8.10    4.00
 -13  -2   1    8.10    4.90
  12   2  -1    2.70    5.10
  12   2  -1   -2.30    4.20
  12   2  -1    5.20    4.60
  12   2  -1   -0.90    2.70
  12   2  -1   -2.90    3.80
  12   2  -1    0.10    5.10
 -12  -2   1    6.80    3.80
 -12  -2   1   -2.40    3.40
 -12  -2   1   -2.10    3.30
 -12  -2   1   -0.30    3.10
 -12  -2   1    2.40    4.10
 -12  -2   1    1.00    3.80
 -12  -2   1    6.30    3.60
  11   2  -1    9.50    5.20
  11   2  -1    1.80    4.20
  11   2  -1    9.10    6.50
  11   2  -1    7.00    5.70
  11   2  -1    3.80    5.10
  11   2  -1   -3.70    2.70
  11   2  -1    5.20    3.80
 -11  -2   1   -3.50    3.10
 -11  -2   1    4.90    3.30
 -11  -2   1   -0.10    3.10
 -11  -2   1   -1.10    3.00
 -11  -2   1    3.50    3.20
 -11  -2   1    4.00    4.50
 -11  -2   1    1.00    4.40
  10   2  -1   -3.60    3.50
  10   2  -1    1.10    3.30
  10   2  -1    1.10    3.90
  10   2  -1    4.80    4.40
  10   2  -1    1.50    4.50
  10   2  -1    1.70    3.90
  10   2  -1    1.70    2.70
  10   2  -1    3.70    3.90
  10   2  -1   -1.50    2.30
 -10  -2   1    1.10    2.60
 -10  -2   1   -0.20    3.20
 -10  -2   1   -5.90    2.40
 -10  -2   1    1.00    3.20
 -10  -2   1   -4.00    1.80
 -10  -2   1   -0.30    2.50
 -10  -2   1   -2.60    3.20
 -10  -2   1    4.10    3.00
   9   2  -1   -2.10    3.40
   9   2  -1   -0.70    2.80
   9   2  -1   -2.50    2.80
   9   2  -1   -2.00    1.90
   9   2  -1   -1.30    2.80
   9   2  -1    3.20    2.70
   9   2  -1    0.00    3.10
   9   2  -1    4.40    3.90
   9   2  -1    1.80    2.90
  -9  -2   1    4.60    3.30
  -9  -2   1    2.90    3.30
  -9  -2   1    1.10    2.30
  -9  -2   1    5.30    2.90
  -9  -2   1   -2.30    2.00
  -9  -2   1   -1.60    2.30
  -9  -2   1    1.30    3.40
  -9  -2   1   -3.10    1.70
  -9  -2   1    1.10    2.50
   8   2  -1    0.10    2.90
   8   2  -1   -3.40    2.50
   8   2  -1    0.30    2.00
   8   2  -1    0.70    1.90
   8   2  -1    1.60    2.80
   8   2  -1    0.60    2.60
   8   2  -1    2.20    3.30
   8   2  -1   -1.30    2.40
  -8  -2   1   -0.70    2.30
  -8  -2   1   -2.40    2.00
  -8  -2   1   -2.70    1.40
  -8  -2   1   -1.30    2.30
  -8  -2   1    0.70    2.60
  -8  -2   1    2.10    2.20
  -8  -2   1   -0.20    2.50
  -8  -2   1   -1.40    1.90
  -8  -2   1    0.60    2.00
   7   2  -1   -2.70    2.00
   7   2  -1    0.60    3.10
   7   2  -1    2.70    1.90
   7   2  -1    2.30    1.90
   7   2  -1    4.90    3.00
   7   2  -1   -1.10    1.80
   7   2  -1    1.60    2.50
   7   2  -1    2.90    2.30
   7   2  -1    6.00    3.10
   7   2  -1   -0.90    2.60
  -7  -2   1   -1.20    1.80
  -7  -2   1    1.60    2.40
  -7  -2   1   -1.10    1.50
  -7  -2   1   -1.80    2.00
  -7  -2   1   -3.50    2.00
  -7  -2   1    0.50    1.90
  -7  -2   1    3.20    2.30
  -7  -2   1    0.80    1.80
   6   2  -1   -0.10    2.00
   6   2  -1    0.60    2.50
   6   2  -1   -0.90    1.50
   6   2  -1   -0.40    2.20
   6   2  -1    1.50    1.70
   6   2  -1    4.00    3.10
   6   2  -1    1.80    2.20
   6   2  -1   -0.10    2.00
   6   2  -1   -0.70    2.50
   6   2  -1    1.80    2.00
  -6  -2   1   -1.40    1.70
  -6  -2   1    1.40    1.90
  -6  -2   1    1.30    2.00
  -6  -2   1   -1.00    1.50
  -6  -2   1   -0.30    1.50
  -6  -2   1    0.50    3.40
  -6  -2   1    1.50    1.60
  -6  -2   1   -1.50    1.80
  -6  -2   1    0.00    1.90
   5   2  -1   -0.80    1.20
   5   2  -1   -0.30    1.60
   5   2  -1    0.30    1.30
   5   2  -1    0.70    2.30
   5   2  -1    0.10    1.80
   5   2  -1   -1.80    1.20
   5   2  -1   -1.80    1.80
   5   2  -1    1.00    2.20
   5   2  -1    0.30    2.10
   5   2  -1    1.00    1.90
   5   2  -1   -2.20    2.10
  -5  -2   1   -1.20    1.60
  -5  -2   1   -0.40    1.20
  -5  -2   1    0.30    2.10
  -5  -2   1   -0.80    1.30
  -5  -2   1    1.70    1.50
  -5  -2   1   -0.90    1.40
  -5  -2   1   -0.10    1.80
  -5  -2   1    0.50    2.20
  -5  -2   1    2.20    2.10
   4   2  -1   -0.60    2.10
   4   2  -1    0.00    1.20
   4   2  -1   -1.50    1.80
   4   2  -1   -2.50    1.50
   4   2  -1   -0.80    1.30
   4   2  -1   -1.40    1.20
   4   2  -1   -0.50    1.90
   4   2  -1   -0.60    1.50
   4   2  -1   -0.20    1.80
   4   2  -1   -1.30    1.00
   4   2  -1    0.90    1.80
  -4  -2   1   -0.20    2.00
  -4  -2   1   -0.50    1.80
  -4  -2   1    0.50    1.60
  -4  -2   1   -0.60    1.10
  -4  -2   1    0.90    1.80
  -4  -2   1    0.70    1.70
  -4  -2   1   -1.10    1.00
  -4  -2   1   -0.30    1.00
   3   2  -1   -1.20    1.20
   3   2  -1    0.30    1.60
   3   2  -1    1.00    0.90
   3   2  -1   -0.30    1.20
   3   2  -1   -0.80    1.40
   3   2  -1    0.50    1.50
   3   2  -1   -0.10    1.10
   3   2  -1    0.60    1.40
   3   2  -1   -0.50    1.50
   3   2  -1    1.60    2.20
   3   2  -1   -0.70    1.50
  -3  -2   1   -0.30    1.40
  -3  -2   1    0.50    0.90
  -3  -2   1    0.20    1.40
  -3  -2   1   -0.50    0.70
  -3  -2   1    0.10    1.70
  -3  -2   1   -0.50    0.70
  -3  -2   1   -0.90    1.70
  -3  -2   1   -0.80    1.30
  -3  -2   1   -2.00    1.70
  -3  -2   1    0.30    1.30
   2   2  -1    1.10    1.10
   2   2  -1   -0.10    1.40
   2   2  -1   -0.10    1.10
   2   2  -1   -0.60    0.70
   2   2  -1   -0.20    0.50
   2   2  -1   -0.20    0.50
   2   2  -1    0.10    1.10
   2   2  -1   -1.30    1.40
   2   2  -1    1.00    1.70
   2   2  -1    0.40    1.10
   2   2  -1   -0.30    1.50
   2   2  -1    1.20    1.50
   2   2  -1    0.00    1.60
  -2  -2   1   -1.70    1.60
  -2  -2   1   -0.40    1.30
  -2  -2   1    0.40    1.60
  -2  -2   1   -0.30    0.90
  -2  -2   1    0.70    1.50
  -2  -2   1    1.90    1.10
  -2  -2   1    1.00    0.90
  -2  -2   1    1.00    1.50
   1   2  -1    0.90    0.90
   1   2  -1    0.40    1.60
   1   2  -1    1.30    0.90
   1   2  -1    0.70    1.50
   1   2  -1    1.90    1.70
   1   2  -1   -0.50    1.20
   1   2  -1    0.50    0.80
   1   2  -1   -0.40    1.10
  -1  -2   1    1.80    1.50
  -1  -2   1    1.00    1.50
  -1  -2   1    0.90    0.90
  -1  -2   1    0.80    0.80
  -1  -2   1    1.50    1.60
  -1  -2   1    0.90    0.90
  -1  -2   1    1.40    1.30
  -1  -2   1    0.60    1.00
  -1  -2   1    2.80    1.20
   0   2  -1    0.80    1.50
   0   2  -1   -1.70    1.50
   0   2  -1    0.00    1.10
   0   2  -1   -0.20    1.30
   0   2  -1    1.10    1.30
   0   2  -1    1.20    1.50
   0   2  -1    1.40    1.30
   0  -2   1    4.00    1.20
   0  -2   1   -0.60    1.40
   0  -2   1    0.90    1.10
   0  -2   1    0.60    1.10
   0  -2   1    1.40    1.40
  -1   2  -1   -1.30    2.00
  -1   2  -1   -0.90    1.80
  -1   2  -1    0.50    1.70
  -1   2  -1    1.90    1.70
  -1   2  -1   -0.90    1.60
  -1   2  -1    0.20    1.50
  -1   2  -1   -0.30    1.60
  -1   2  -1   -0.10    1.50
   1  -2   1    3.50    1.80
   1  -2   1    2.30    2.20
   1  -2   1    0.10    1.80
   1  -2   1   -2.20    1.40
   1  -2   1    0.20    1.60
   1  -2   1   -1.20    1.60
  -2   2  -1   -1.20    1.80
  -2   2  -1   -1.60    2.00
  -2   2  -1    3.00    2.50
  -2   2  -1    0.40    2.00
  -2   2  -1   -2.70    1.40
  -2   2  -1   -0.20    1.60
  -2   2  -1    0.00    1.90
   2  -2   1    1.00    2.20
   2  -2   1   -0.40    1.90
   2  -2   1   -0.10    1.80
   2  -2   1    0.50    1.90
   2  -2   1    1.00    2.00
   2  -2   1   -1.10    2.20
   2  -2   1   -1.70    1.70
  -3   2  -1    1.30    2.00
  -3   2  -1    0.00    2.10
  -3   2  -1    0.30    1.20
  -3   2  -1   -2.10    1.60
  -3   2  -1    1.80    2.20
  -3   2  -1   -0.70    2.00
  -3   2  -1   -0.60    2.00
  -3   2  -1   -0.60    1.70
  -3   2  -1    3.10    3.00
   3  -2   1    1.90    2.20
   3  -2   1    0.50    2.10
   3  -2   1   -1.00    1.40
   3  -2   1   -0.70    2.00
   3  -2   1   -2.60    2.40
   3  -2   1   -0.50    4.30
   3  -2   1   -0.80    2.40
   3  -2   1    0.20    1.90
  -4   2  -1    2.30    2.50
  -4   2  -1   -1.10    2.30
  -4   2  -1   -0.80    1.80
  -4   2  -1    0.30    2.90
  -4   2  -1    1.80    2.50
  -4   2  -1   -1.70    2.70
  -4   2  -1   -0.10    1.80
  -4   2  -1   -1.70    1.10
   4  -2   1    5.60    2.40
   4  -2   1   -2.80    2.20
   4  -2   1   -2.20    2.30
   4  -2   1    3.00    2.60
   4  -2   1   -1.50    1.90
   4  -2   1   -1.40    2.00
   4  -2   1    1.40    2.20
   4  -2   1    0.10    2.30
  -5   2  -1   -0.10    2.00
  -5   2  -1    0.40    1.50
  -5   2  -1    5.30    2.80
  -5   2  -1    0.20    2.60
  -5   2  -1   -2.40    2.30
  -5   2  -1    8.80    3.10
  -5   2  -1    2.50    2.40
  -5   2  -1   -1.40    3.80
  -5   2  -1   -2.80    2.20
   5  -2   1   -2.30    1.80
   5  -2   1   -2.20    2.90
   5  -2   1    1.50    2.50
   5  -2   1    0.60    3.20
   5  -2   1    0.50    2.30
   5  -2   1   -2.60    4.20
   5  -2   1   -4.20    3.00
   5  -2   1   -2.20    1.70
  -6   2  -1    2.90    2.30
  -6   2  -1    2.10    3.10
  -6   2  -1    0.80    1.80
  -6   2  -1    1.50    3.00
  -6   2  -1    3.20    2.40
  -6   2  -1    1.60    2.60
  -6   2  -1   -1.80    2.50
  -6   2  -1    1.90    2.40
  -6   2  -1    3.50    3.40
   6  -2   1    0.40    2.10
   6  -2   1   -0.50    3.30
   6  -2   1   -1.70    2.90
   6  -2   1    0.40    2.90
   6  -2   1   -1.20    2.60
   6  -2   1    1.20    2.80
   6  -2   1   -3.60    2.40
   6  -2   1   -2.80    2.00
  -7   2  -1   -0.90    1.90
  -7   2  -1    2.40    3.50
  -7   2  -1   -2.20    2.50
  -7   2  -1    1.10    2.90
  -7   2  -1    1.60    3.00
  -7   2  -1   -1.70    3.20
  -7   2  -1    1.70    2.50
  -7   2  -1   -0.30    1.70
  -7   2  -1   -3.20    1.80
   7  -2   1   -1.70    2.40
   7  -2   1   -3.50    2.20
   7  -2   1    1.00    2.80
   7  -2   1   -4.10    2.80
   7  -2   1    1.20    2.70
   7  -2   1   -4.70    3.20
   7  -2   1   -0.90    3.00
  -8   2  -1    2.40    3.40
  -8   2  -1   -1.40    2.90
  -8   2  -1   -2.80    2.80
  -8   2  -1   -4.20    3.70
  -8   2  -1   -0.90    4.10
  -8   2  -1    0.50    2.20
  -8   2  -1   -5.20    2.40
   8  -2   1    1.90    3.70
   8  -2   1   -3.20    2.30
   8  -2   1   -2.00    3.10
   8  -2   1   -0.30    3.00
   8  -2   1    0.80    3.90
   8  -2   1    2.50    3.30
   8  -2   1    0.20    2.60
   8  -2   1   -0.60    3.80
  -9   2  -1   -6.10    3.40
  -9   2  -1    9.90    4.00
  -9   2  -1    0.30    3.70
  -9   2  -1    3.50    3.70
  -9   2  -1    1.80    3.20
  -9   2  -1    4.50    3.00
  -9   2  -1   -5.20    3.40
   9  -2   1   -2.00    4.40
   9  -2   1    2.20    4.20
   9  -2   1   -0.60    3.20
   9  -2   1   -1.70    3.50
   9  -2   1   -4.20    4.20
   9  -2   1   -1.50    3.70
   9  -2   1   -3.70    3.20
 -10   2  -1    4.00    3.70
 -10   2  -1    0.80    4.00
 -10   2  -1    2.40    2.60
 -10   2  -1   -1.10    3.70
 -10   2  -1   -6.10    4.20
  10  -2   1   -3.20    3.80
  10  -2   1    2.40    4.50
  10  -2   1    3.50    5.30
  10  -2   1   -1.80    4.00
  10  -2   1   -2.10    3.20
 -11   2  -1    1.00    4.10
 -11   2  -1   -4.30    4.60
 -11   2  -1    5.70    4.10
 -11   2  -1   -5.50    5.00
  11  -2   1   -5.70    5.50
  11  -2   1    6.30    4.40
  11  -2   1    6.90    4.80
  11  -2   1   -4.20    3.60
  11  -2   1   -0.80    6.80
  11  -2   1    1.70    4.20
 -12   2  -1    4.20    4.80
 -12   2  -1    8.10    5.10
 -12   2  -1    0.50    6.20
  12  -2   1    5.10    6.20
  12  -2   1   -2.70    4.50
  12  -2   1    8.30    8.30
  12  -2   1    9.30    7.70
 -13   2  -1   -6.30    4.50
 -13   2  -1    7.10    5.20
 -13   2  -1   -8.60    6.80
  13  -2   1   -7.70    4.20
  13  -2   1  -12.00    4.30
  13  -2   1   -8.10    5.70
  13  -2   1    6.90    5.30
 -14   2  -1   -5.40    7.70
 -14   2  -1    0.30    5.70
 -14   2  -1    0.30    6.90
  14  -2   1   -5.90    5.00
  14  -2   1   -5.30    5.30
  14  -2   1   -3.90    5.80
  14  -2   1   10.90   11.20
 -15   2  -1    1.90    6.20
 -15   2  -1   -1.70   10.60
 -15   2  -1    0.10    6.10
 -15   2  -1   -5.90    8.40
  15  -2   1   -6.50    5.40
  15  -2   1   -7.70    6.50
  15  -2   1   -3.80    6.70
  15  -2   1   -8.60    8.00
  16   1  -1  -11.70   13.50
  16   1  -1    0.60    7.90
  16   1  -1    2.80    6.20
  16   1  -1    3.50    6.60
 -16  -1   1   10.40    7.90
 -16  -1   1   -1.20    5.40
 -16  -1   1    4.70   16.00
  15   1  -1   -8.70    4.90
  15   1  -1  -11.20    6.20
  15   1  -1    2.90    7.50
  15   1  -1   -3.30    5.60
 -15  -1   1    2.10    6.50
 -15  -1   1    0.00    7.60
 -15  -1   1    3.30    5.50
  14   1  -1    9.00    5.80
  14   1  -1   -7.40    4.70
  14   1  -1   16.70    7.30
  14   1  -1    1.50    5.00
  14   1  -1    4.30    5.50
 -14  -1   1  -11.20    5.30
 -14  -1   1    7.40    5.00
 -14  -1   1   -7.20    3.60
 -14  -1   1   -4.50    4.20
  13   1  -1   -7.20    4.10
  13   1  -1   -7.60    4.40
  13   1  -1    1.60    5.20
  13   1  -1    5.10    4.10
  13   1  -1    1.20    4.60
  13   1  -1   -3.80    6.10
 -13  -1   1   -4.40    3.50
 -13  -1   1    9.50    6.40
 -13  -1   1    2.50    4.60
 -13  -1   1    1.80    4.10
  12   1  -1   -7.00    3.50
  12   1  -1    0.90    5.00
  12   1  -1    3.10    6.00
  12   1  -1   -5.70    4.30
  12   1  -1    6.80    4.60
  12   1  -1    1.70    4.30
  12   1  -1    1.00    3.70
 -12  -1   1   -4.20    2.80
 -12  -1   1   -0.50    4.20
 -12  -1   1    5.20    5.60
 -12  -1   1   -1.40    3.60
 -12  -1   1    1.70    4.10
  11   1  -1    2.30    3.00
  11   1  -1    1.90    4.50
  11   1  -1   -7.70    4.10
  11   1  -1   -0.20    3.90
  11   1  -1    2.70    4.30
  11   1  -1    6.50    4.40
  11   1  -1   -7.00    4.70
 -11  -1   1   -3.50    3.20
 -11  -1   1    3.60    4.50
 -11  -1   1   -1.00    2.90
 -11  -1   1    4.40    4.00
 -11  -1   1   -0.10    2.80
  10   1  -1    7.40    4.70
  10   1  -1    0.20    2.70
  10   1  -1    7.70    4.50
  10   1  -1   -0.30    3.20
  10   1  -1    2.70    3.40
  10   1  -1    0.90    3.40
  10   1  -1    4.90    4.70
 -10  -1   1    0.60    3.80
 -10  -1   1   -1.50    2.70
 -10  -1   1    0.80    3.20
 -10  -1   1    0.30    2.80
 -10  -1   1   -2.30    2.60
 -10  -1   1   -2.70    2.80
 -10  -1   1   -3.30    3.00
 -10  -1   1    0.80    4.20
   9   1  -1   -1.50    3.30
   9   1  -1   -0.80    3.90
   9   1  -1    0.20    3.50
   9   1  -1   -0.70    3.40
   9   1  -1   -2.50    2.70
   9   1  -1    0.70    2.20
   9   1  -1    1.60    3.10
  -9  -1   1    1.90    3.60
  -9  -1   1   -3.20    3.40
  -9  -1   1    1.30    3.00
  -9  -1   1    0.50    3.00
  -9  -1   1   -0.60    2.40
  -9  -1   1    2.30    2.40
  -9  -1   1   -2.30    2.20
   8   1  -1   -3.30    2.60
   8   1  -1   -0.30    2.90
   8   1  -1   -3.70    2.50
   8   1  -1   -1.80    4.50
   8   1  -1    0.50    2.50
   8   1  -1   -3.70    1.70
   8   1  -1   -0.20    2.30
   8   1  -1   -0.30    2.00
   8   1  -1   -2.30    1.80
   8   1  -1   -2.20    2.60
  -8  -1   1   -0.60    2.00
  -8  -1   1    3.20    2.60
  -8  -1   1   -1.00    2.90
  -8  -1   1    1.90    3.20
  -8  -1   1   -0.90    2.20
  -8  -1   1    0.20    2.50
  -8  -1   1    0.30    2.50
  -8  -1   1   -0.30    2.00
   7   1  -1   -1.50    1.80
   7   1  -1    4.10    2.90
   7   1  -1    1.60    3.00
   7   1  -1   -1.70    1.50
   7   1  -1    0.10    1.80
   7   1  -1   -2.30    2.30
   7   1  -1    2.70    2.20
   7   1  -1   -3.30    2.10
   7   1  -1    1.40    2.60
  -7  -1   1    2.20    2.40
  -7  -1   1    1.90    1.90
  -7  -1   1    1.00    3.00
  -7  -1   1    2.80    2.70
  -7  -1   1   -0.40    2.30
  -7  -1   1   -1.20    1.80
  -7  -1   1    2.30    2.40
  -7  -1   1   -1.30    2.10
   6   1  -1    1.10    1.80
   6   1  -1    2.10    2.90
   6   1  -1    1.50    2.50
   6   1  -1    0.60    2.10
   6   1  -1    4.80    3.30
   6   1  -1    2.90    2.20
   6   1  -1   -0.60    2.80
   6   1  -1   -1.60    1.40
   6   1  -1    0.10    2.50
   6   1  -1   -1.60    2.30
  -6  -1   1    3.10    3.10
  -6  -1   1   -1.70    2.00
  -6  -1   1    0.20    1.90
  -6  -1   1   -0.50    1.60
  -6  -1   1    0.90    2.60
  -6  -1   1   -1.60    1.70
  -6  -1   1    0.60    2.20
  -6  -1   1    0.00    2.10
   5   1  -1    3.90    2.50
   5   1  -1   -1.60    1.30
   5   1  -1   -0.60    1.50
   5   1  -1    2.50    2.40
   5   1  -1   -0.70    2.10
   5   1  -1    3.50    2.50
   5   1  -1    0.40    1.90
   5   1  -1   -0.90    2.10
   5   1  -1    1.10    2.40
   5   1  -1   -0.20    2.60
  -5  -1   1    1.60    2.40
  -5  -1   1   -2.50    2.00
  -5  -1   1    0.80    3.80
  -5  -1   1   -0.10    1.70
  -5  -1   1    1.70    1.90
  -5  -1   1    1.60    2.10
  -5  -1   1   -0.30    1.40
   4   1  -1    2.60    1.90
   4   1  -1    0.60    1.60
   4   1  -1   -1.80    2.10
   4   1  -1    1.10    1.30
   4   1  -1   -1.50    1.70
   4   1  -1    0.20    1.90
   4   1  -1   -2.80    1.50
   4   1  -1    0.30    2.10
   4   1  -1    0.80    1.60
   4   1  -1    0.00    2.30
  -4  -1   1    1.80    1.70
  -4  -1   1   -0.20    1.80
  -4  -1   1    0.10    1.90
  -4  -1   1   -1.20    1.40
  -4  -1   1   -2.60    1.20
  -4  -1   1   -0.20    1.30
  -4  -1   1   -0.50    1.60
  -4  -1   1   -2.40    1.50
   3   1  -1   -0.60    1.50
   3   1  -1    1.90    1.90
   3   1  -1   -1.50    1.20
   3   1  -1   -0.60    1.40
   3   1  -1    0.50    1.90
   3   1  -1    0.10    1.00
   3   1  -1   -1.90    1.50
   3   1  -1   -0.30    1.90
   3   1  -1    0.70    1.90
   3   1  -1   -1.30    1.50
  -3  -1   1    0.10    0.30
  -3  -1   1    0.20    1.40
  -3  -1   1    0.10    1.60
  -3  -1   1    0.30    1.10
  -3  -1   1    2.10    1.50
  -3  -1   1   -1.70    1.60
  -3  -1   1   -1.40    1.40
  -3  -1   1    0.00    1.80
  -3  -1   1    0.60    1.50
   2   1  -1    0.90    0.90
   2   1  -1    0.00    1.00
   2   1  -1   -0.20    1.30
   2   1  -1    3.00    1.50
   2   1  -1    0.70    1.30
   2   1  -1    0.90    1.60
   2   1  -1    1.90    1.60
   2   1  -1    0.90    1.20
   2   1  -1    0.40    0.70
   2   1  -1   -0.40    1.40
   2   1  -1   -0.20    1.30
  -2  -1   1    4.40    1.40
  -2  -1   1    1.30    1.40
  -2  -1   1   -0.30    1.40
  -2  -1   1    1.10    1.10
  -2  -1   1   -1.60    1.40
  -2  -1   1    1.50    1.00
  -2  -1   1    1.90    0.80
  -2  -1   1    2.40    1.80
  -2  -1   1    0.20    1.30
   1   1  -1   -0.70    0.70
   1   1  -1    0.50    1.00
   1   1  -1   -1.00    0.70
   1   1  -1    0.10    0.50
   1   1  -1    0.30    0.70
   1   1  -1   -0.50    0.80
   1   1  -1    0.40    0.40
   1   1  -1    0.00    0.90
   1   1  -1   -0.10    0.90
   1   1  -1   -1.00    0.50
  -1  -1   1    0.30    1.00
  -1  -1   1   -0.20    0.60
  -1  -1   1   -0.90    0.60
  -1  -1   1   -0.90    0.60
  -1  -1   1    0.40    0.20
  -1  -1   1    0.20    0.40
  -1  -1   1   -0.60    0.70
  -1  -1   1   -0.40    0.70
   0   1  -1   -0.50    0.50
   0   1  -1    0.10    0.80
   0   1  -1    0.00    0.60
   0   1  -1    0.20    0.60
   0   1  -1   -0.30    0.80
   0   1  -1   -0.10    0.40
   0  -1   1   -0.20    0.40
   0  -1   1    0.70    1.00
   0  -1   1    0.90    0.70
   0  -1   1    0.70    0.30
   0  -1   1   -0.30    0.80
   0  -1   1    0.20    0.30
   0  -1   1   -0.60    0.30
   0  -1   1   -0.70    0.60
  -1   1  -1    0.20    1.30
  -1   1  -1    2.20    1.90
  -1   1  -1    0.00    1.30
  -1   1  -1    0.40    1.20
  -1   1  -1    1.50    1.30
  -1   1  -1    0.00    1.40
  -1   1  -1    0.10    1.40
  -1   1  -1    0.50    1.60
   1  -1   1    0.50    1.30
   1  -1   1    3.20    2.50
   1  -1   1    0.90    1.30
   1  -1   1    2.00    1.20
   1  -1   1    4.50    1.60
   1  -1   1    1.10    1.20
   1  -1   1    1.30    1.60
  -2   1  -1    1.40    1.90
  -2   1  -1   -0.60    1.60
  -2   1  -1   -1.70    1.20
  -2   1  -1    1.70    2.40
  -2   1  -1    1.80    2.20
  -2   1  -1   -0.80    1.60
  -2   1  -1   -2.40    2.10
  -2   1  -1   -0.50    1.90
   2  -1   1    1.30    1.90
   2  -1   1   -2.00    1.40
   2  -1   1   -0.70    1.80
   2  -1   1    1.40    1.60
   2  -1   1   -0.10    1.70
   2  -1   1    2.50    4.00
   2  -1   1    1.30    1.80
   2  -1   1   -0.70    2.00
  -3   1  -1    1.10    1.30
  -3   1  -1   -1.00    1.80
  -3   1  -1    0.40    2.10
  -3   1  -1    0.30    2.30
  -3   1  -1    0.10    1.80
  -3   1  -1    0.40    2.10
  -3   1  -1   -0.50    1.50
  -3   1  -1    0.00    1.90
  -3   1  -1    0.10    1.90
   3  -1   1    0.40    2.00
   3  -1   1   -0.90    1.50
   3  -1   1   -0.50    2.10
   3  -1   1   -1.50    2.20
   3  -1   1    0.10    2.10
   3  -1   1   -2.10    1.40
   3  -1   1    1.30    2.20
   3  -1   1    1.60    2.10
  -4   1  -1    3.00    2.30
  -4   1  -1   -2.10    2.10
  -4   1  -1    0.70    1.70
  -4   1  -1   -0.50    2.10
  -4   1  -1   -3.00    1.50
  -4   1  -1    0.30    2.30
  -4   1  -1    1.40    3.80
  -4   1  -1    2.10    1.70
   4  -1   1    1.30    2.30
   4  -1   1    0.30    1.70
   4  -1   1   -0.10    2.00
   4  -1   1    0.40    2.00
   4  -1   1   -1.30    2.00
   4  -1   1   -0.60    1.70
   4  -1   1   -0.80    2.40
   4  -1   1   -2.70    2.50
  -5   1  -1    2.60    2.80
  -5   1  -1    0.60    2.10
  -5   1  -1   -0.30    1.90
  -5   1  -1    2.50    3.30
  -5   1  -1    1.00    1.60
  -5   1  -1   -1.20    1.70
  -5   1  -1    3.10    3.40
  -5   1  -1    0.10    2.40
   5  -1   1    0.50    1.90
   5  -1   1   -1.30    2.80
   5  -1   1   -1.30    1.70
   5  -1   1   -0.70    2.20
   5  -1   1    1.90    2.40
   5  -1   1    0.40    2.30
   5  -1   1    1.00    2.50
   5  -1   1   -0.70    2.00
   5  -1   1    0.40    2.50
  -6   1  -1    0.30    2.00
  -6   1  -1    1.30    2.40
  -6   1  -1    1.80    3.30
  -6   1  -1    0.20    2.00
  -6   1  -1    1.00    3.00
  -6   1  -1    0.60    2.80
  -6   1  -1   -2.70    1.30
  -6   1  -1    1.00    2.10
  -6   1  -1    1.70    2.50
   6  -1   1    4.10    3.80
   6  -1   1   -1.00    2.40
   6  -1   1   -1.40    2.40
   6  -1   1    0.40    2.10
   6  -1   1   -1.30    2.60
   6  -1   1   -1.20    1.80
   6  -1   1    0.00    2.30
   6  -1   1   -2.30    3.10
  -7   1  -1    1.50    2.30
  -7   1  -1   -3.60    1.80
  -7   1  -1   -1.80    2.60
  -7   1  -1   -2.40    2.20
  -7   1  -1   -3.50    1.90
  -7   1  -1   -2.50    2.00
  -7   1  -1   -0.80    2.30
  -7   1  -1   -0.80    2.40
  -7   1  -1   -7.50    2.60
   7  -1   1   -5.40    2.00
   7  -1   1   -2.70    2.00
   7  -1   1   -0.60    2.70
   7  -1   1    3.00    3.70
   7  -1   1   -4.30    2.50
   7  -1   1    1.70    3.20
   7  -1   1    4.70    4.00
   7  -1   1    0.20    2.40
   7  -1   1    1.70    2.40
  -8   1  -1   -2.30    2.20
  -8   1  -1   -0.60    2.30
  -8   1  -1   -2.10    2.80
  -8   1  -1   -1.00    2.40
  -8   1  -1   -3.60    3.50
  -8   1  -1   -0.40    3.00
  -8   1  -1    0.90    3.20
  -8   1  -1    0.80    2.50
   8  -1   1    1.00    3.50
   8  -1   1    1.20    4.00
   8  -1   1   -4.40    1.80
   8  -1   1    0.80    6.70
   8  -1   1    1.30    2.80
   8  -1   1    2.10    3.30
   8  -1   1    1.80    3.10
  -9   1  -1   -0.20    2.60
  -9   1  -1    0.50    3.90
  -9   1  -1    2.40    3.60
  -9   1  -1    1.10    2.40
  -9   1  -1   -5.80    2.90
  -9   1  -1    3.60    3.80
  -9   1  -1    0.60    3.80
  -9   1  -1    1.30    2.40
  -9   1  -1    2.60    3.30
   9  -1   1    3.00    4.30
   9  -1   1   -5.40    2.80
   9  -1   1   -0.70    3.60
   9  -1   1   -0.80    4.10
   9  -1   1    2.70    3.10
   9  -1   1    5.10    4.30
 -10   1  -1   -2.70    3.40
 -10   1  -1   -2.40    2.30
 -10   1  -1    3.70    3.30
 -10   1  -1    1.90    3.70
 -10   1  -1    1.10    3.50
 -10   1  -1    3.00    3.40
 -10   1  -1   -1.90    3.80
  10  -1   1   -4.30    4.50
  10  -1   1    0.70    4.00
  10  -1   1   -4.80    3.10
  10  -1   1    0.00    3.10
  10  -1   1   -3.50    4.40
  10  -1   1   -3.30    3.40
  10  -1   1   -2.40    4.40
 -11   1  -1    5.00    4.40
 -11   1  -1   -0.60    2.90
 -11   1  -1    0.50    3.60
 -11   1  -1    8.00    5.50
 -11   1  -1   -1.00    3.30
  11  -1   1   -2.00    4.10
  11  -1   1   -3.10    3.50
  11  -1   1    1.80    5.70
  11  -1   1    1.00    5.30
  11  -1   1    3.80    4.20
  11  -1   1   -0.20    3.80
 -12   1  -1    0.50    4.00
 -12   1  -1   12.90    5.40
 -12   1  -1   -2.10    4.00
 -12   1  -1    5.10    6.20
  12  -1   1   -3.80    3.80
  12  -1   1    2.20    7.90
  12  -1   1   -6.90    3.90
  12  -1   1    1.70    4.20
  12  -1   1   -4.90    3.70
  12  -1   1   -7.20    4.60
 -13   1  -1   -8.00    4.30
 -13   1  -1   -3.90    4.40
  13  -1   1    5.60   12.80
  13  -1   1    0.10    7.60
  13  -1   1   -2.60    4.40
  13  -1   1   -8.30    3.00
 -14   1  -1   -0.70    7.10
 -14   1  -1   -0.80    4.80
 -14   1  -1  -15.40    5.80
 -14   1  -1    2.60    4.90
  14  -1   1   -5.20    5.30
  14  -1   1    1.90    5.50
  14  -1   1   -9.90    5.80
  14  -1   1   -3.20    5.50
 -15   1  -1    2.50    5.80
 -15   1  -1   -1.40    9.30
 -15   1  -1    0.00    5.50
 -15   1  -1    0.10    5.90
  15  -1   1   -1.80    5.80
  15  -1   1   -3.70    5.70
  15  -1   1    7.90    6.70
  15  -1   1    1.00    7.80
 -16   1  -1   -7.20    5.80
  16  -1   1    1.40    6.10
  16   0  -1   45.90   11.30
  16   0  -1   53.39   15.10
  16   0  -1   58.49   18.10
 -16   0   1   38.60   12.80
  15   0  -1    4.90    7.40
  15   0  -1   27.00    9.20
  15   0  -1   20.90    8.80
  15   0  -1   24.90    8.60
 -15   0   1   13.30    6.10
 -15   0   1   27.00   12.80
 -15   0   1    6.50    8.20
 -15   0   1    6.40    6.30
  14   0  -1   91.89   15.10
  14   0  -1  109.59   13.10
  14   0  -1   68.69   13.10
  14   0  -1   68.29   21.40
  14   0  -1   68.79   16.50
 -14   0   1   79.99   14.90
 -14   0   1   83.29   10.30
 -14   0   1   64.69   12.90
 -14   0   1   44.30   11.80
  13   0  -1   49.99   12.60
  13   0  -1   49.00   10.80
  13   0  -1   69.39   11.90
 -13   0   1   43.40    8.90
 -13   0   1   61.49    9.60
 -13   0   1   43.40   10.90
 -13   0   1   75.39   14.20
  12   0  -1  136.89   13.90
  12   0  -1  145.19   15.90
  12   0  -1  112.79   11.70
  12   0  -1  108.39   14.30
  12   0  -1  140.19   15.00
  12   0  -1  140.89   14.10
 -12   0   1  137.99   15.50
 -12   0   1  143.19   13.00
 -12   0   1  137.49   15.10
  11   0  -1   17.90    6.50
  11   0  -1    3.20    4.60
  11   0  -1   36.80    8.20
  11   0  -1   12.10    5.30
  11   0  -1   17.80    7.20
  11   0  -1    9.10    5.80
  11   0  -1   16.60    7.30
 -11   0   1   14.60    5.60
 -11   0   1   20.90    5.70
 -11   0   1   12.60    4.60
 -11   0   1   14.00    5.30
 -11   0   1   10.10    5.20
  10   0  -1  296.07   21.30
  10   0  -1  277.27   19.40
  10   0  -1  307.87   22.50
  10   0  -1  271.67   22.00
  10   0  -1  313.17   22.80
  10   0  -1  306.57   21.30
 -10   0   1  313.27   27.60
 -10   0   1  308.77   19.40
 -10   0   1  296.87   21.50
 -10   0   1  347.27   20.40
 -10   0   1  319.47   23.10
   9   0  -1  725.83   40.60
   9   0  -1  666.93   39.00
   9   0  -1  701.43   39.10
   9   0  -1  676.33   38.70
   9   0  -1  656.13   40.10
   9   0  -1  669.53   40.30
   9   0  -1  678.23   40.10
  -9   0   1  687.33   37.10
  -9   0   1  659.43   45.20
  -9   0   1  780.62   37.00
  -9   0   1  693.53   40.40
  -9   0   1  652.13   39.10
  -9   0   1  681.63   37.80
  -9   0   1  677.03   40.80
   8   0  -1  298.67   22.10
   8   0  -1  287.17   20.80
   8   0  -1  301.37   18.50
   8   0  -1  323.87   21.60
   8   0  -1  280.47   18.90
   8   0  -1  290.97   19.70
   8   0  -1  334.57   21.60
   8   0  -1  336.37   20.90
  -8   0   1  364.66   20.50
  -8   0   1  317.87   21.50
  -8   0   1  312.27   19.40
  -8   0   1  365.76   19.50
  -8   0   1  312.37   20.60
  -8   0   1  294.17   20.10
  -8   0   1  306.17   18.80
   7   0  -1  165.58   13.10
   7   0  -1  155.28   12.00
   7   0  -1  142.79   12.50
   7   0  -1  159.58   12.80
   7   0  -1  158.68   10.70
   7   0  -1  148.09   11.90
   7   0  -1  132.19   10.80
   7   0  -1  163.98   12.90
   7   0  -1  144.39   11.50
  -7   0   1  155.38   11.40
  -7   0   1  183.48   11.40
  -7   0   1  179.48   10.80
  -7   0   1  178.18   11.30
  -7   0   1  183.28   12.10
  -7   0   1  155.78   12.10
  -7   0   1  174.18   13.20
  -7   0   1  149.39   12.10
  -7   0   1  165.18   13.30
   6   0  -1  915.71   51.29
   6   0  -1 1045.40   53.19
   6   0  -1 1026.30   53.29
   6   0  -1  997.40   52.39
   6   0  -1  988.10   52.09
   6   0  -1  994.00   51.09
   6   0  -1 1062.59   52.69
  -6   0   1 1112.49   52.29
  -6   0   1 1010.90   52.89
  -6   0   1 1068.39   53.59
  -6   0   1 1033.30   51.39
  -6   0   1  987.90   52.49
  -6   0   1 1008.40   51.79
  -6   0   1 1008.40   53.59
   5   0  -1  751.02   41.90
   5   0  -1  832.22   42.30
   5   0  -1  779.62   42.70
   5   0  -1  767.22   41.40
   5   0  -1  821.82   42.90
   5   0  -1  828.22   43.10
   5   0  -1  839.82   42.10
   5   0  -1  798.42   42.60
   5   0  -1  818.42   41.20
  -5   0   1  791.72   42.80
  -5   0   1  876.71   42.00
  -5   0   1  821.42   41.30
  -5   0   1  899.51   41.00
  -5   0   1  829.52   42.70
  -5   0   1  771.02   41.60
  -5   0   1  834.92   43.30
   4   0  -1  533.55   27.50
   4   0  -1  511.85   27.60
   4   0  -1  517.35   28.00
   4   0  -1  521.65   28.70
   4   0  -1  557.74   29.00
   4   0  -1  527.95   28.60
   4   0  -1  516.95   28.10
   4   0  -1  540.85   28.30
   4   0  -1  519.65   28.90
  -4   0   1  519.25   27.90
  -4   0   1  544.65   29.10
  -4   0   1  559.84   27.60
  -4   0   1  539.15   28.70
  -4   0   1  565.24   27.20
  -4   0   1  546.05   28.90
  -4   0   1  529.95   28.40
  -4   0   1  573.54   28.10
   3   0  -1 1844.82   95.39
   3   0  -1 1954.80   95.29
   3   0  -1 1896.21   96.19
   3   0  -1 2023.90   95.69
   3   0  -1 1898.71   96.29
   3   0  -1 2002.90   96.19
   3   0  -1 1989.50   95.89
   3   0  -1 1932.91   95.89
  -3   0   1 2043.80   95.99
  -3   0   1 1858.31   95.89
  -3   0   1 2214.28   95.59
  -3   0   1 1956.90   95.69
  -3   0   1 2013.50   95.39
  -3   0   1 1972.00   94.89
  -3   0   1 1987.20   96.49
  -3   0   1 2044.10   96.39
  -3   0   1 2019.50   95.69
   2   0  -1  700.23   33.20
   2   0  -1  630.94   33.50
   2   0  -1  641.14   33.00
   2   0  -1  669.23   33.70
   2   0  -1  700.13   33.30
   2   0  -1  685.03   33.40
   2   0  -1  627.54   33.40
   2   0  -1  656.13   33.60
   2   0  -1  695.83   33.00
  -2   0   1  650.33   33.50
  -2   0   1  694.33   34.60
  -2   0   1  699.13   33.00
  -2   0   1  689.83   33.40
  -2   0   1  693.43   33.60
  -2   0   1  615.54   32.60
  -2   0   1  707.23   33.20
  -2   0   1  655.53   33.70
  -2   0   1  685.43   33.30
   1   0  -1    0.80    1.00
   1   0  -1    2.60    1.10
   1   0  -1    1.70    1.10
   1   0  -1   -0.50    0.50
   1   0  -1    1.00    1.20
   1   0  -1   -0.30    0.70
  -1   0   1    1.10    1.00
  -1   0   1    1.10    1.10
  -1   0   1    0.10    0.40
  -1   0   1    0.70    1.30
  -1   0   1    1.20    1.00
  -1   0   1    0.10    0.50
  -2   0  -1  144.59    8.40
  -2   0  -1  152.98    8.20
  -2   0  -1  154.18    8.70
  -2   0  -1  154.98    8.30
  -2   0  -1  142.19    8.50
  -2   0  -1  138.89    8.00
   2   0   1  146.59    8.60
   2   0   1  148.79    8.90
   2   0   1  135.19    8.00
   2   0   1  146.99    8.70
   2   0   1  163.28    8.20
   2   0   1  146.69    8.90
   2   0   1  145.99    8.50
   2   0   1  148.89    8.40
  -3   0  -1  994.10   48.60
  -3   0  -1 1034.20   48.00
  -3   0  -1  967.60   48.40
  -3   0  -1  950.60   47.70
  -3   0  -1  993.80   48.10
  -3   0  -1  986.50   48.30
  -3   0  -1 1004.30   48.90
  -3   0  -1  964.20   48.90
   3   0   1 1056.09   47.90
   3   0   1  882.71   47.60
   3   0   1 1005.90   48.60
   3   0   1  928.51   48.70
   3   0   1  938.21   48.20
   3   0   1  965.90   48.80
   3   0   1  986.80   48.30
  -4   0  -1  235.98   12.70
  -4   0  -1  222.88   14.20
  -4   0  -1  220.98   14.00
  -4   0  -1  237.28   13.00
  -4   0  -1  247.18   13.60
  -4   0  -1  230.48   13.70
  -4   0  -1  236.18   13.10
   4   0   1  226.28   13.90
   4   0   1  205.48   12.60
   4   0   1  227.58   12.80
   4   0   1  221.88   13.40
   4   0   1  228.28   13.40
   4   0   1  213.58   13.90
   4   0   1  230.98   14.10
  -5   0  -1  816.02   40.40
  -5   0  -1  774.32   41.00
  -5   0  -1  831.72   42.10
  -5   0  -1  795.92   40.00
  -5   0  -1  807.62   40.70
  -5   0  -1  804.22   39.80
  -5   0  -1  839.22   41.90
   5   0   1  764.02   41.40
   5   0   1  727.83   39.70
   5   0   1  814.62   41.60
   5   0   1  773.72   40.70
   5   0   1  761.62   39.80
   5   0   1  801.12   40.80
   5   0   1  750.52   41.10
   5   0   1  791.02   41.60
  -6   0  -1 1059.19   55.39
  -6   0  -1 1059.09   56.09
  -6   0  -1 1127.89   54.69
  -6   0  -1 1180.48   54.19
  -6   0  -1 1061.49   55.59
  -6   0  -1 1092.59   56.59
  -6   0  -1 1130.39   55.09
  -6   0  -1 1094.09   54.39
   6   0   1 1090.59   56.09
   6   0   1  999.90   53.89
   6   0   1  969.10   53.89
   6   0   1 1116.69   56.39
   6   0   1 1034.90   54.99
   6   0   1 1114.79   55.99
   6   0   1 1096.39   55.39
   6   0   1 1062.29   55.19
  -7   0  -1  181.08   13.40
  -7   0  -1  172.28   13.60
  -7   0  -1  156.38   12.20
  -7   0  -1  168.48   11.90
  -7   0  -1  166.58   12.30
  -7   0  -1  175.98   11.20
  -7   0  -1  170.58   11.50
  -7   0  -1  168.98   11.40
   7   0   1  148.69   11.00
   7   0   1  160.98   11.10
   7   0   1  159.88   12.10
   7   0   1  151.48   12.80
   7   0   1  169.08   13.10
   7   0   1  167.58   13.20
   7   0   1  168.58   12.40
   7   0   1  173.68   13.20
   7   0   1  153.98   11.80
  -8   0  -1  107.69    8.90
  -8   0  -1   95.59    9.30
  -8   0  -1  101.79    8.90
  -8   0  -1  118.89    8.80
  -8   0  -1  103.49    9.50
  -8   0  -1  102.39   10.90
  -8   0  -1  112.59    9.90
  -8   0  -1  117.19    8.70
  -8   0  -1  106.39   10.80
   8   0   1   89.79    8.30
   8   0   1   91.59   10.10
   8   0   1  105.49   10.70
   8   0   1  108.89   10.70
   8   0   1  118.49   11.20
   8   0   1  114.79    9.70
   8   0   1  113.39   10.00
   8   0   1  103.09    8.80
  -9   0  -1   23.40    5.70
  -9   0  -1   34.60    6.10
  -9   0  -1   22.90    6.50
  -9   0  -1   34.70    7.90
  -9   0  -1   33.90    5.90
  -9   0  -1   35.20    5.40
  -9   0  -1   23.80    5.50
   9   0   1   26.10    6.70
   9   0   1   33.30    7.80
   9   0   1   31.30    7.00
   9   0   1   23.90    6.70
   9   0   1   32.50    7.10
   9   0   1   19.80    5.30
   9   0   1   25.70    5.10
   9   0   1   33.40    8.10
   9   0   1   19.60    5.00
 -10   0  -1   93.19    8.50
 -10   0  -1   94.79    8.60
 -10   0  -1   83.99    9.40
 -10   0  -1   97.69    9.70
 -10   0  -1   81.29    8.40
 -10   0  -1   86.29   10.00
 -10   0  -1   89.79   11.50
  10   0   1   93.19   11.50
  10   0   1  107.69   12.00
  10   0   1   83.39   12.80
  10   0   1   83.39    8.40
  10   0   1   99.29   10.50
  10   0   1   80.69   10.50
  10   0   1   83.69   11.80
 -11   0  -1   67.49    7.90
 -11   0  -1   81.79   13.90
 -11   0  -1   74.49    8.20
 -11   0  -1   68.29   10.10
 -11   0  -1   72.69    9.70
  11   0   1   59.79   10.50
  11   0   1   75.09   12.10
  11   0   1   52.19    8.20
  11   0   1   58.59   11.30
  11   0   1   69.19   11.90
  11   0   1   68.29   11.30
  11   0   1   58.29   10.30
 -12   0  -1   13.70    5.40
 -12   0  -1   14.90    6.80
 -12   0  -1   26.90    6.10
 -12   0  -1   29.80   15.00
  12   0   1    3.70    5.50
  12   0   1   18.50    5.30
  12   0   1   17.10    7.10
  12   0   1   16.00    8.20
  12   0   1   19.70    9.80
  12   0   1   12.30    6.30
 -13   0  -1    1.30    5.70
 -13   0  -1    5.10    4.40
 -13   0  -1    0.20    6.60
 -13   0  -1    2.60    4.20
  13   0   1    2.70    4.40
  13   0   1   -6.60    3.60
  13   0   1    0.80    4.90
 -14   0  -1   44.60   11.30
 -14   0  -1   61.99    9.30
 -14   0  -1   60.89   14.60
  14   0   1   60.29   11.30
  14   0   1   84.29   22.90
  14   0   1   47.60   10.50
  14   0   1   42.30   10.60
  14   0   1   59.79   11.60
 -15   0  -1   26.30    8.40
 -15   0  -1   38.00    8.70
 -15   0  -1   27.10    7.10
 -15   0  -1   30.10   12.80
  15   0   1   41.80   11.70
  15   0   1   52.29   12.20
  15   0   1   16.90    8.60
  15   0   1   40.20   10.40
 -16   0  -1   -7.00    5.40
 -16   0  -1   16.10    6.70
 -16   0  -1  -22.60   17.00
 -16   0  -1   10.90    7.10
  16   0   1    3.40    7.30
  16   0   1    1.50    6.60
  16   0   1    4.00   11.00
  16   0   1    8.10   10.90
  15  -1  -1    9.00    7.00
  15  -1  -1    5.90    4.20
  15  -1  -1    3.50    9.60
  15  -1  -1    1.50    7.50
  15  -1  -1   -8.70    4.70
 -15   1   1    4.20    6.00
 -15   1   1   -7.90    9.10
 -15   1   1    2.90    8.60
 -15   1   1  -11.40    5.50
  14  -1  -1   -3.40    4.30
  14  -1  -1   -9.30    4.90
  14  -1  -1    7.20    6.30
  14  -1  -1   -2.20    5.30
 -14   1   1   -3.40    5.00
 -14   1   1    6.90    5.00
 -14   1   1  -11.70    4.30
 -14   1   1  -11.20    6.80
  13  -1  -1    3.60    5.40
  13  -1  -1   -9.80    4.10
  13  -1  -1   -4.70    4.10
 -13   1   1   -1.40    6.50
 -13   1   1   -0.60    8.20
 -13   1   1    0.40    4.60
 -13   1   1   11.40    8.70
  12  -1  -1   -0.90    4.60
  12  -1  -1   -4.50    6.30
  12  -1  -1   -1.20    4.80
  12  -1  -1   -9.30    3.90
  12  -1  -1   -2.50    6.20
 -12   1   1   -1.30    3.70
 -12   1   1    8.70    5.30
 -12   1   1   -6.10    4.90
 -12   1   1   -6.40    3.90
  11  -1  -1   -4.70    4.30
  11  -1  -1   -6.10    3.60
  11  -1  -1    4.10    4.00
  11  -1  -1   -1.00    4.30
  11  -1  -1   -1.40    5.10
  11  -1  -1   -0.30    3.80
 -11   1   1    1.10    4.10
 -11   1   1   -1.60    4.50
 -11   1   1   -1.50    3.70
  10  -1  -1    5.50    4.40
  10  -1  -1   -2.90    4.50
  10  -1  -1    5.80    4.90
  10  -1  -1    1.60    3.30
  10  -1  -1    7.20    9.80
  10  -1  -1    3.50    4.40
  10  -1  -1    1.80    4.20
 -10   1   1    5.30    3.60
 -10   1   1    3.90    4.90
 -10   1   1    3.10    4.00
 -10   1   1   -1.40    3.90
   9  -1  -1   -2.80    3.30
   9  -1  -1    2.70    3.80
   9  -1  -1    3.70    3.80
   9  -1  -1    1.40    3.60
   9  -1  -1   -1.90    2.90
   9  -1  -1    7.60    4.70
   9  -1  -1    5.60    5.60
  -9   1   1   -3.10    2.00
  -9   1   1    3.00    3.10
  -9   1   1   -1.50    3.80
  -9   1   1   -4.10    2.80
  -9   1   1    0.60    3.40
  -9   1   1    1.70    3.50
  -9   1   1    1.70    3.80
  -9   1   1    4.80    4.70
   8  -1  -1    2.20    3.60
   8  -1  -1    1.00    3.20
   8  -1  -1   -1.50    3.00
   8  -1  -1    5.20    4.90
   8  -1  -1    4.00    4.30
   8  -1  -1   -1.90    3.70
   8  -1  -1    1.20    3.10
  -8   1   1    2.30    2.70
  -8   1   1    0.70    3.30
  -8   1   1    0.30    2.90
  -8   1   1    3.70    3.60
  -8   1   1    5.70    4.10
  -8   1   1    4.10    4.60
  -8   1   1   -0.60    2.80
   7  -1  -1    0.50    3.00
   7  -1  -1    0.60    3.60
   7  -1  -1    0.70    2.00
   7  -1  -1    4.90    6.60
   7  -1  -1    0.00    2.10
   7  -1  -1   -1.10    2.40
   7  -1  -1    1.10    3.10
   7  -1  -1    0.70    2.30
   7  -1  -1   -0.70    3.60
  -7   1   1    1.80    2.70
  -7   1   1    0.30    2.60
  -7   1   1   -2.00    2.40
  -7   1   1   -1.30    2.00
  -7   1   1   -5.10    3.00
  -7   1   1   -1.20    6.40
  -7   1   1    0.30    1.90
  -7   1   1   -0.90    2.30
  -7   1   1    1.10    2.70
   6  -1  -1   -1.10    2.00
   6  -1  -1   -3.40    2.00
   6  -1  -1   -1.50    2.40
   6  -1  -1   -1.90    1.30
   6  -1  -1    2.70    2.50
   6  -1  -1    0.40    2.80
   6  -1  -1    1.70    2.70
   6  -1  -1    0.60    3.10
   6  -1  -1   -0.60    2.10
  -6   1   1   -4.20    4.90
  -6   1   1   -1.40    1.40
  -6   1   1   -0.70    1.70
  -6   1   1    1.80    2.60
  -6   1   1    1.80    3.40
  -6   1   1   -0.20    2.40
  -6   1   1   -1.70    1.80
  -6   1   1   -3.10    1.90
  -6   1   1   -0.30    2.10
   5  -1  -1   -2.10    2.10
   5  -1  -1   -2.50    2.20
   5  -1  -1   -1.60    2.50
   5  -1  -1    0.40    2.80
   5  -1  -1    0.70    2.30
   5  -1  -1   -0.30    1.30
   5  -1  -1   -3.50    2.50
   5  -1  -1    0.20    2.50
   5  -1  -1    1.50    2.40
  -5   1   1    0.10    2.20
  -5   1   1   -2.30    2.50
  -5   1   1    2.10    2.40
  -5   1   1   -1.60    1.40
  -5   1   1   -1.00    2.10
  -5   1   1   -0.40    2.20
  -5   1   1   -0.60    4.40
  -5   1   1    1.90    3.20
  -5   1   1    1.70    2.10
   4  -1  -1   -0.10    2.20
   4  -1  -1    2.30    2.30
   4  -1  -1   -1.50    2.10
   4  -1  -1   -0.40    2.30
   4  -1  -1   -1.20    2.00
   4  -1  -1    1.00    1.50
   4  -1  -1    2.70    2.60
   4  -1  -1   -1.90    1.80
   4  -1  -1    0.10    2.50
  -4   1   1    1.60    2.30
  -4   1   1    1.60    1.70
  -4   1   1    3.40    3.60
  -4   1   1   -1.80    2.00
  -4   1   1    2.40    2.40
  -4   1   1   -0.20    1.90
  -4   1   1   -0.40    1.60
  -4   1   1   -1.30    2.30
  -4   1   1   -1.30    2.00
   3  -1  -1    2.00    2.20
   3  -1  -1   -0.70    2.40
   3  -1  -1   -1.30    1.90
   3  -1  -1    1.90    2.40
   3  -1  -1    0.70    2.10
   3  -1  -1   -0.60    2.40
   3  -1  -1    2.00    2.00
   3  -1  -1    1.30    1.40
   3  -1  -1    0.90    2.00
  -3   1   1    4.60    3.50
  -3   1   1   -0.70    1.10
  -3   1   1    0.20    1.50
  -3   1   1    0.20    2.00
  -3   1   1   -2.80    1.70
  -3   1   1   -0.10    1.80
  -3   1   1   -0.40    1.90
  -3   1   1   -1.40    2.50
  -3   1   1   -0.30    1.80
  -3   1   1    0.30    1.90
   2  -1  -1    0.00    1.80
   2  -1  -1    0.00    1.70
   2  -1  -1   -0.10    2.00
   2  -1  -1   -1.30    1.70
   2  -1  -1   -1.00    1.60
   2  -1  -1    0.70    1.80
   2  -1  -1   -2.20    1.60
   2  -1  -1    1.60    2.20
   2  -1  -1    0.30    1.70
  -2   1   1    0.80    1.70
  -2   1   1   -1.20    1.70
  -2   1   1   -2.10    1.90
  -2   1   1   -0.90    1.60
  -2   1   1   -0.20    1.70
  -2   1   1    0.00    2.00
  -2   1   1    0.40    1.60
  -2   1   1   -3.50    1.50
   1  -1  -1    1.60    1.40
   1  -1  -1    3.40    1.60
   1  -1  -1    2.00    1.20
   1  -1  -1    1.20    1.50
   1  -1  -1   -0.20    1.20
   1  -1  -1    1.10    1.40
   1  -1  -1    0.40    1.50
   1  -1  -1   -0.80    1.50
  -1   1   1    0.30    1.40
  -1   1   1    0.80    1.40
  -1   1   1    2.30    1.50
  -1   1   1    1.20    1.30
  -1   1   1    2.00    1.30
  -1   1   1    2.10    1.70
  -1   1   1   -0.80    1.10
  -1   1   1   -0.60    1.70
   0  -1  -1    0.40    0.40
   0  -1  -1    0.40    0.10
   0  -1  -1   -0.20    0.70
   0  -1  -1    1.40    0.90
   0  -1  -1   -0.30    1.00
   0  -1  -1   -0.20    0.40
   0  -1  -1    0.50    0.40
   0  -1  -1   -0.10    0.90
   0   1   1    0.10    0.60
   0   1   1   -0.40    0.50
   0   1   1   -0.40    0.50
   0   1   1    0.20    1.10
  -1  -1  -1   -0.20    0.70
  -1  -1  -1   -0.20    0.40
  -1  -1  -1    0.50    0.20
  -1  -1  -1    0.00    0.30
  -1  -1  -1    0.70    0.90
  -1  -1  -1   -0.50    0.60
  -1  -1  -1    0.10    0.30
  -1  -1  -1    0.00    0.40
  -1  -1  -1    0.20    0.10
  -1  -1  -1    0.30    0.60
   1   1   1   -0.50    0.50
   1   1   1   -0.20    0.40
   1   1   1   -0.10    0.70
   1   1   1   -0.70    1.50
   1   1   1   -0.10    0.40
  -2  -1  -1    0.90    1.10
  -2  -1  -1    2.80    1.50
  -2  -1  -1    2.40    1.10
  -2  -1  -1    0.10    1.10
  -2  -1  -1    0.10    1.20
  -2  -1  -1    1.20    1.20
  -2  -1  -1    0.00    0.80
   2   1   1    0.00    1.10
   2   1   1   -0.10    0.90
   2   1   1    1.30    1.50
   2   1   1    1.20    1.40
   2   1   1    0.00    1.10
   2   1   1    1.00    1.40
   2   1   1   -0.30    1.10
   2   1   1    0.80    1.10
   2   1   1   -0.20    1.10
  -3  -1  -1   -0.50    1.40
  -3  -1  -1   -0.60    1.70
  -3  -1  -1    1.90    1.90
  -3  -1  -1   -0.40    1.20
  -3  -1  -1    1.40    0.90
  -3  -1  -1    0.40    1.70
  -3  -1  -1    0.60    0.20
  -3  -1  -1   -0.10    1.50
  -3  -1  -1    0.60    1.40
   3   1   1   -0.40    1.60
   3   1   1    0.30    1.60
   3   1   1    1.80    1.80
   3   1   1    2.40    1.70
   3   1   1    0.30    2.00
   3   1   1    0.70    1.50
   3   1   1   -1.70    1.30
   3   1   1    0.00    0.90
   3   1   1    0.10    1.50
  -4  -1  -1    0.10    1.70
  -4  -1  -1    1.30    1.50
  -4  -1  -1   -0.10    2.10
  -4  -1  -1    4.00    2.20
  -4  -1  -1    0.30    1.60
  -4  -1  -1    0.50    1.10
  -4  -1  -1   -0.90    1.70
  -4  -1  -1    0.50    1.80
  -4  -1  -1   -0.20    1.40
   4   1   1   -1.70    1.40
   4   1   1   -0.10    1.50
   4   1   1    2.60    1.90
   4   1   1    0.00    2.20
   4   1   1    0.20    1.10
   4   1   1   -0.80    1.90
   4   1   1   -2.20    2.00
   4   1   1   -1.80    1.50
   4   1   1    0.00    2.20
  -5  -1  -1    0.50    1.60
  -5  -1  -1   -0.40    2.40
  -5  -1  -1    0.70    2.20
  -5  -1  -1   -1.70    1.30
  -5  -1  -1   -1.10    1.90
  -5  -1  -1   -0.30    2.10
  -5  -1  -1    0.90    1.90
  -5  -1  -1    0.30    1.40
  -5  -1  -1    2.40    2.20
   5   1   1   -0.10    1.30
   5   1   1    0.00    1.90
   5   1   1    0.30    1.80
   5   1   1   -1.90    1.90
   5   1   1   -2.80    2.20
   5   1   1    1.60    1.90
   5   1   1   -0.20    2.00
   5   1   1   -1.50    2.00
   5   1   1    2.20    2.20
  -6  -1  -1   -0.20    1.90
  -6  -1  -1    0.10    2.00
  -6  -1  -1   -0.30    2.10
  -6  -1  -1    0.40    1.80
  -6  -1  -1   -0.50    2.50
  -6  -1  -1    1.40    2.30
  -6  -1  -1   -2.10    1.50
  -6  -1  -1    2.00    3.10
  -6  -1  -1    0.60    1.60
   6   1   1   -0.40    1.90
   6   1   1    3.20    3.10
   6   1   1    1.60    2.00
   6   1   1   -0.20    1.60
   6   1   1   -3.90    1.90
   6   1   1    0.60    2.50
   6   1   1   -0.80    1.90
   6   1   1   -2.20    1.90
   6   1   1    1.60    2.60
  -7  -1  -1    2.10    2.30
  -7  -1  -1   -1.90    2.70
  -7  -1  -1   -2.70    1.80
  -7  -1  -1    2.70    2.00
  -7  -1  -1    0.10    1.90
  -7  -1  -1    0.40    1.90
  -7  -1  -1    2.40    2.40
  -7  -1  -1    1.10    2.70
  -7  -1  -1    0.50    2.10
   7   1   1   -1.70    2.60
   7   1   1   -0.20    2.10
   7   1   1    0.10    2.70
   7   1   1   -2.00    1.50
   7   1   1    4.10    2.50
   7   1   1   -2.00    1.90
   7   1   1    3.50    3.20
   7   1   1   -1.60    2.10
  -8  -1  -1    1.80    3.10
  -8  -1  -1    3.00    2.40
  -8  -1  -1   -0.60    2.00
  -8  -1  -1    2.10    2.60
  -8  -1  -1   -0.90    1.90
  -8  -1  -1    3.20    2.50
  -8  -1  -1   -2.50    1.70
  -8  -1  -1   -2.60    1.90
  -8  -1  -1    1.00    3.10
   8   1   1    1.30    2.80
   8   1   1   -1.70    2.70
   8   1   1   -1.40    1.70
   8   1   1   -1.00    2.60
   8   1   1   -0.40    2.20
   8   1   1    1.90    3.30
   8   1   1   -0.10    2.80
   8   1   1   -0.90    3.00
   8   1   1   -2.30    2.70
  -9  -1  -1   -0.30    3.30
  -9  -1  -1    0.10    2.70
  -9  -1  -1   -0.20    2.20
  -9  -1  -1    2.20    2.50
  -9  -1  -1    3.50    2.70
  -9  -1  -1   -3.80    2.20
  -9  -1  -1    1.70    3.20
   9   1   1   -2.60    2.00
   9   1   1   -3.00    2.40
   9   1   1   -1.80    3.80
   9   1   1    1.30    3.90
   9   1   1    1.20    3.50
   9   1   1    0.30    2.80
   9   1   1   -8.10    2.80
   9   1   1    4.60    4.10
   9   1   1   -2.00    1.90
 -10  -1  -1    1.60    2.70
 -10  -1  -1    3.60    2.90
 -10  -1  -1   -3.00    2.80
 -10  -1  -1    1.30    3.50
 -10  -1  -1   -2.60    3.80
 -10  -1  -1   -3.00    2.40
 -10  -1  -1    0.10    2.80
 -10  -1  -1   -1.00    2.90
 -10  -1  -1   -1.70    3.10
  10   1   1   -1.20    3.20
  10   1   1    0.50    6.90
  10   1   1    4.10    5.30
  10   1   1   -2.70    2.00
  10   1   1   -1.70    2.90
  10   1   1   -2.70    2.80
  10   1   1   -1.90    3.40
  10   1   1   -6.30    3.70
  10   1   1   -5.50    2.00
 -11  -1  -1    2.20    4.30
 -11  -1  -1   -2.40    3.10
 -11  -1  -1    4.00    3.80
 -11  -1  -1    4.50    3.80
  11   1   1   -2.40    4.80
  11   1   1   -5.20    2.70
  11   1   1    0.00    3.30
  11   1   1    4.50    4.70
  11   1   1    1.70    3.90
  11   1   1   -3.00    3.90
  11   1   1   -4.10    4.00
  11   1   1   -2.40    2.50
 -12  -1  -1   -7.30    3.20
 -12  -1  -1   -2.70    2.90
 -12  -1  -1   -0.50    3.20
 -12  -1  -1    6.50    5.20
 -12  -1  -1    2.60    3.00
  12   1   1    9.70    5.50
  12   1   1   -0.70    4.20
  12   1   1   -0.80    4.10
  12   1   1    6.00    3.30
  12   1   1   -0.90    4.50
  12   1   1   -7.40    3.50
  12   1   1   -7.00    4.20
 -13  -1  -1    2.80    5.40
 -13  -1  -1   -3.40    4.50
 -13  -1  -1   -2.30    3.90
 -13  -1  -1   -5.10    3.10
 -13  -1  -1    0.20    4.90
  13   1   1    0.50    5.80
  13   1   1    2.40    5.30
  13   1   1    0.70    5.80
  13   1   1    2.20    4.50
  13   1   1   -7.20    5.90
  13   1   1    1.20    3.30
 -14  -1  -1    4.60    5.30
 -14  -1  -1    1.00    4.40
 -14  -1  -1    8.10    5.10
 -14  -1  -1   10.20    7.20
 -14  -1  -1   -0.20    4.20
  14   1   1    6.20    4.90
  14   1   1   -6.20    8.20
  14   1   1   -3.00    5.10
 -15  -1  -1    1.90    8.40
 -15  -1  -1   -2.10    5.40
 -15  -1  -1   -3.60    5.00
  15   1   1   -3.00    5.30
  15   1   1   -8.60    4.60
  15   1   1    4.10    6.20
  15   1   1   -5.20    5.90
 -16  -1  -1  -12.50    9.90
 -16  -1  -1    1.40    5.10
 -16  -1  -1    6.60    6.80
  16   1   1   -5.00    6.90
  16   1   1   -3.20    5.30
  16   1   1   -6.30    5.10
  16   1   1    0.40    7.70
  15  -2  -1    4.80    4.80
  15  -2  -1   -4.90    8.00
  15  -2  -1   -0.80    9.10
  15  -2  -1    5.30    5.80
 -15   2   1    2.30    6.60
 -15   2   1   -7.60    7.40
 -15   2   1    5.90   11.20
 -15   2   1    0.60    6.90
  14  -2  -1    6.70    6.30
  14  -2  -1   12.20    8.30
  14  -2  -1   -4.20    3.60
  14  -2  -1   -1.30    7.40
  14  -2  -1    1.20    7.00
 -14   2   1   -1.20    4.80
 -14   2   1   -7.30    4.80
 -14   2   1    4.60    8.60
 -14   2   1    8.30    5.80
  13  -2  -1   18.60    6.50
  13  -2  -1    6.60    5.90
  13  -2  -1   -2.90    5.00
  13  -2  -1    0.50    4.70
 -13   2   1    0.20    6.40
 -13   2   1   -6.10    4.10
 -13   2   1   -7.20    6.00
 -13   2   1   -7.50    4.50
  12  -2  -1   -5.60    5.00
  12  -2  -1   -2.60    4.20
  12  -2  -1   -1.40    4.60
 -12   2   1   -6.20    4.10
 -12   2   1    7.40    7.00
 -12   2   1    5.80    5.60
  11  -2  -1    0.20    4.40
  11  -2  -1    1.80    7.00
  11  -2  -1    0.30    5.10
  11  -2  -1    0.40    3.90
  11  -2  -1    7.60    5.20
 -11   2   1    4.50    5.20
 -11   2   1   -0.80    3.80
 -11   2   1    1.80    4.50
  10  -2  -1    3.20    4.10
  10  -2  -1    3.10    5.20
  10  -2  -1   -2.10    3.90
  10  -2  -1   -7.50    4.60
  10  -2  -1   11.10    5.70
  10  -2  -1   -2.50    3.30
 -10   2   1    5.20    4.00
 -10   2   1   -9.10    4.80
 -10   2   1    0.50    3.50
 -10   2   1    4.80    4.90
   9  -2  -1    4.50    3.70
   9  -2  -1    0.90    3.90
   9  -2  -1   -2.10    3.40
   9  -2  -1    1.90    3.60
   9  -2  -1    5.10    5.00
   9  -2  -1    7.80    5.60
   9  -2  -1   -3.30    4.20
  -9   2   1   -1.50    4.10
  -9   2   1    0.10    3.80
  -9   2   1   -0.90    4.60
  -9   2   1    0.50    3.70
  -9   2   1    0.40    3.10
  -9   2   1   -3.00    2.80
  -9   2   1    4.40    3.00
   8  -2  -1   -3.30    3.30
   8  -2  -1    3.10    4.90
   8  -2  -1    2.50    3.40
   8  -2  -1    2.00    3.40
   8  -2  -1   -1.50    3.90
   8  -2  -1    1.30    3.70
  -8   2   1    0.40    3.40
  -8   2   1    4.10    3.00
  -8   2   1   -3.90    2.80
  -8   2   1    0.10    3.70
  -8   2   1   -4.10    3.10
  -8   2   1    2.20    3.20
  -8   2   1    0.80    4.20
  -8   2   1    3.60    3.90
   7  -2  -1    2.10    2.60
   7  -2  -1    3.10    4.20
   7  -2  -1    3.50    4.20
   7  -2  -1    1.10    3.00
   7  -2  -1    0.70    3.40
   7  -2  -1   -0.50    2.90
   7  -2  -1   -2.20    2.60
   7  -2  -1    3.80    4.20
  -7   2   1   -1.70    2.60
  -7   2   1   -1.70    2.70
  -7   2   1    1.10    3.90
  -7   2   1    5.40    3.50
  -7   2   1   -2.50    2.60
  -7   2   1    2.70    2.80
  -7   2   1   -2.30    3.20
  -7   2   1   -0.20    2.40
   6  -2  -1   -1.80    2.50
   6  -2  -1    1.90    2.60
   6  -2  -1    1.00    2.60
   6  -2  -1    1.00    2.60
   6  -2  -1   -1.90    2.40
   6  -2  -1   -1.70    2.10
   6  -2  -1   -1.30    2.10
   6  -2  -1   -1.90    2.90
  -6   2   1    3.70    3.50
  -6   2   1    2.50    2.70
  -6   2   1    0.70    2.50
  -6   2   1    0.70    2.80
  -6   2   1   -1.90    2.10
  -6   2   1   -0.30    2.80
  -6   2   1    1.40    2.20
  -6   2   1    2.80    3.70
   5  -2  -1    0.70    3.70
   5  -2  -1   -0.10    2.30
   5  -2  -1    2.40    2.50
   5  -2  -1    0.10    2.20
   5  -2  -1    2.00    2.50
   5  -2  -1    1.90    2.40
   5  -2  -1   -1.30    2.60
   5  -2  -1   -1.30    2.10
  -5   2   1   -0.40    2.70
  -5   2   1    1.60    3.70
  -5   2   1    5.00    3.40
  -5   2   1   -1.00    2.20
  -5   2   1   -2.60    1.90
  -5   2   1    0.10    2.40
  -5   2   1   -1.80    1.60
  -5   2   1   -1.10    2.10
   4  -2  -1   -0.80    1.70
   4  -2  -1   -2.00    2.10
   4  -2  -1   -0.50    2.00
   4  -2  -1    1.60    2.80
   4  -2  -1    0.10    2.40
   4  -2  -1   -0.70    2.60
   4  -2  -1    0.10    2.60
   4  -2  -1    0.20    1.20
   4  -2  -1   -0.30    2.40
  -4   2   1   -3.70    1.80
  -4   2   1   -0.10    2.30
  -4   2   1    0.70    2.30
  -4   2   1   -0.70    2.70
  -4   2   1    0.10    2.50
  -4   2   1    0.70    2.00
  -4   2   1   -3.40    1.60
  -4   2   1   -1.00    2.30
   3  -2  -1   -0.20    2.20
   3  -2  -1   -2.00    1.60
   3  -2  -1   -1.80    2.00
   3  -2  -1    0.30    2.70
   3  -2  -1   -1.40    2.20
   3  -2  -1    0.40    1.10
   3  -2  -1   -3.70    1.60
   3  -2  -1    0.40    2.20
   3  -2  -1   -0.60    2.30
  -3   2   1    1.10    1.70
  -3   2   1   -0.30    2.20
  -3   2   1   -0.90    2.20
  -3   2   1   -0.10    2.00
  -3   2   1   -2.50    1.50
  -3   2   1    2.40    2.60
  -3   2   1    0.10    2.20
  -3   2   1    2.90    2.70
  -3   2   1   -0.90    3.00
   2  -2  -1   -2.10    1.90
   2  -2  -1    2.00    2.90
   2  -2  -1   -3.40    2.30
   2  -2  -1    1.10    1.60
   2  -2  -1    0.60    1.90
   2  -2  -1    0.90    2.10
   2  -2  -1    2.00    2.30
   2  -2  -1    1.30    2.10
  -2   2   1    3.70    3.10
  -2   2   1   -0.20    2.10
  -2   2   1    1.10    2.30
  -2   2   1    0.20    2.30
  -2   2   1    0.80    2.10
  -2   2   1    1.30    2.10
  -2   2   1   -0.40    1.40
  -2   2   1    1.00    2.00
   1  -2  -1    1.30    2.10
   1  -2  -1   -0.90    1.80
   1  -2  -1   -0.10    2.50
   1  -2  -1   -0.70    1.60
   1  -2  -1   -0.90    1.60
   1  -2  -1   -0.50    1.60
   1  -2  -1   -1.50    1.10
   1  -2  -1    0.40    1.70
  -1   2   1   -0.80    1.70
  -1   2   1   -0.60    1.10
  -1   2   1   -0.10    1.70
  -1   2   1   -0.80    1.70
  -1   2   1    1.00    2.00
  -1   2   1   -0.10    1.60
  -1   2   1    0.60    2.10
  -1   2   1   -0.70    2.10
   0  -2  -1    1.50    1.70
   0  -2  -1    2.10    0.90
   0  -2  -1    1.00    1.70
   0  -2  -1    0.20    1.40
   0  -2  -1    1.50    1.20
   0  -2  -1    3.80    1.00
   0  -2  -1    3.70    1.30
   0  -2  -1   -1.60    1.40
   0  -2  -1    1.90    1.20
   0   2   1    1.30    1.60
   0   2   1    1.40    1.40
   0   2   1    0.40    1.30
   0   2   1    0.60    1.70
   0   2   1    1.30    1.50
   0   2   1   -1.10    1.20
   0   2   1    1.30    1.00
   0   2   1    0.90    1.40
   0   2   1    1.20    1.70
  -1  -2  -1    1.80    1.30
  -1  -2  -1    0.30    0.90
  -1  -2  -1    0.30    1.10
  -1  -2  -1    0.30    0.80
  -1  -2  -1    1.10    0.90
  -1  -2  -1    1.70    1.10
  -1  -2  -1    2.20    1.60
  -1  -2  -1    0.70    1.50
   1   2   1    0.10    0.50
   1   2   1    1.30    1.30
   1   2   1    1.00    1.20
   1   2   1    1.20    1.20
   1   2   1    2.40    1.10
   1   2   1    0.30    1.50
   1   2   1   -0.30    0.90
   1   2   1    0.90    0.90
   1   2   1   -0.20    1.00
   1   2   1    0.20    0.90
   1   2   1   -0.20    1.60
   1   2   1    0.50    0.50
  -2  -2  -1    0.00    1.00
  -2  -2  -1    0.60    1.30
  -2  -2  -1    1.70    1.70
  -2  -2  -1   -0.10    0.80
  -2  -2  -1    0.30    1.50
  -2  -2  -1    1.30    1.30
  -2  -2  -1    0.90    0.90
  -2  -2  -1    0.90    1.60
  -2  -2  -1    0.70    1.40
   2   2   1   -0.40    1.60
   2   2   1    0.10    1.00
   2   2   1   -0.20    1.20
   2   2   1    0.10    1.20
   2   2   1    0.40    0.60
   2   2   1    0.20    1.30
   2   2   1    0.30    1.80
   2   2   1   -0.50    0.80
   2   2   1    1.00    1.00
   2   2   1   -0.20    1.00
   2   2   1    1.10    1.30
   2   2   1    0.50    0.50
  -3  -2  -1    1.00    1.50
  -3  -2  -1   -0.40    0.70
  -3  -2  -1    0.10    1.80
  -3  -2  -1   -2.00    1.40
  -3  -2  -1   -0.90    1.10
  -3  -2  -1    2.20    1.40
  -3  -2  -1   -1.70    1.20
  -3  -2  -1   -0.30    0.80
  -3  -2  -1   -0.50    1.20
   3   2   1   -0.50    1.30
   3   2   1    0.30    1.10
   3   2   1   -0.20    1.50
   3   2   1    0.00    1.60
   3   2   1   -0.40    1.50
   3   2   1    0.80    1.60
   3   2   1   -0.90    1.50
   3   2   1    0.10    0.90
   3   2   1   -0.50    1.30
   3   2   1    0.40    1.30
  -4  -2  -1   -0.60    0.90
  -4  -2  -1    0.50    1.20
  -4  -2  -1   -1.40    1.60
  -4  -2  -1   -0.90    1.80
  -4  -2  -1    0.00    1.40
  -4  -2  -1   -0.80    1.30
  -4  -2  -1    0.40    1.40
   4   2   1   -0.20    1.30
   4   2   1   -0.80    1.50
   4   2   1    1.50    1.90
   4   2   1    1.60    1.80
   4   2   1    1.10    1.50
   4   2   1   -1.30    1.70
   4   2   1    1.10    2.00
   4   2   1   -0.30    0.80
   4   2   1    2.20    1.90
   4   2   1    1.50    1.60
  -5  -2  -1    1.40    1.80
  -5  -2  -1   -0.30    2.00
  -5  -2  -1    1.30    1.60
  -5  -2  -1    0.60    2.00
  -5  -2  -1   -0.60    1.20
  -5  -2  -1    0.70    1.50
  -5  -2  -1    0.60    1.70
  -5  -2  -1   -2.00    1.10
  -5  -2  -1   -0.20    0.90
   5   2   1   -1.90    0.80
   5   2   1   -4.10    1.70
   5   2   1    0.90    1.70
   5   2   1    1.60    2.10
   5   2   1    1.80    1.90
   5   2   1   -0.80    1.60
   5   2   1   -1.50    1.60
   5   2   1   -0.10    1.80
   5   2   1   -0.60    1.60
   5   2   1    2.40    2.40
  -6  -2  -1   -0.60    1.40
  -6  -2  -1   -0.20    1.50
  -6  -2  -1   -1.10    1.90
  -6  -2  -1   -0.30    2.20
  -6  -2  -1   -2.20    1.70
  -6  -2  -1   -0.50    1.60
  -6  -2  -1    1.10    1.60
  -6  -2  -1    1.50    2.00
  -6  -2  -1   -0.80    1.70
   6   2   1    1.30    2.40
   6   2   1   -0.80    2.20
   6   2   1   -3.00    1.50
   6   2   1    2.50    2.40
   6   2   1    1.40    2.70
   6   2   1    0.50    1.80
   6   2   1    1.20    1.40
   6   2   1    1.40    2.60
  -7  -2  -1   -0.70    1.80
  -7  -2  -1    0.70    1.90
  -7  -2  -1   -0.70    1.50
  -7  -2  -1    0.90    2.60
  -7  -2  -1   -0.50    2.00
  -7  -2  -1    0.70    1.70
  -7  -2  -1   -1.00    1.80
  -7  -2  -1   -0.60    1.80
   7   2   1    0.00    2.70
   7   2   1   -0.20    1.70
   7   2   1   -0.50    2.10
   7   2   1    2.00    3.00
   7   2   1   -0.80    1.30
   7   2   1   -1.90    2.10
   7   2   1    0.40    2.30
   7   2   1   -0.60    1.80
   7   2   1   -0.50    1.90
  -8  -2  -1    0.40    2.10
  -8  -2  -1   -0.30    2.60
  -8  -2  -1   -0.30    1.90
  -8  -2  -1    0.60    2.20
  -8  -2  -1    0.40    2.00
  -8  -2  -1    0.70    2.20
  -8  -2  -1    1.60    2.90
  -8  -2  -1   -0.20    2.10
  -8  -2  -1    0.20    1.90
   8   2   1   -1.00    2.70
   8   2   1    4.00    2.10
   8   2   1    6.10    3.00
   8   2   1    2.90    2.80
   8   2   1    1.30    2.20
   8   2   1   -0.30    4.60
   8   2   1   -3.40    2.70
   8   2   1   -2.80    2.20
   8   2   1   -1.00    1.90
   8   2   1   -1.70    2.60
  -9  -2  -1   -1.10    2.30
  -9  -2  -1    0.20    2.70
  -9  -2  -1   -0.70    2.20
  -9  -2  -1    3.70    2.60
  -9  -2  -1   -2.30    2.60
  -9  -2  -1   -3.30    1.80
  -9  -2  -1    2.30    3.30
  -9  -2  -1    0.50    2.20
  -9  -2  -1    3.40    2.90
   9   2   1   -1.50    3.10
   9   2   1    0.80    3.50
   9   2   1    0.30    3.10
   9   2   1   -0.40    3.60
   9   2   1    1.40    3.00
   9   2   1   -0.10    1.80
   9   2   1   -5.10    2.30
   9   2   1    4.10    3.10
   9   2   1    2.20    3.30
 -10  -2  -1    4.50    4.10
 -10  -2  -1    2.10    2.80
 -10  -2  -1    0.90    2.70
 -10  -2  -1    0.40    3.70
 -10  -2  -1   -0.80    2.40
 -10  -2  -1   -1.80    3.20
 -10  -2  -1    0.00    2.40
 -10  -2  -1   -0.50    2.30
  10   2   1   -0.20    4.20
  10   2   1    1.50    3.30
  10   2   1    4.20    3.60
  10   2   1   -2.50    2.00
  10   2   1   -0.10    3.40
  10   2   1   -1.10    3.90
  10   2   1   -0.80    2.80
  10   2   1    1.60    3.10
  10   2   1   -2.60    3.60
 -11  -2  -1   -1.10    3.20
 -11  -2  -1   -2.40    2.70
 -11  -2  -1   -2.20    2.80
 -11  -2  -1    0.50    3.50
 -11  -2  -1   -0.60    3.20
 -11  -2  -1   -3.10    3.60
  11   2   1    6.20    4.90
  11   2   1   -3.70    2.60
  11   2   1   -1.00    4.20
  11   2   1    3.10    4.50
  11   2   1    0.30    4.00
  11   2   1    0.00    3.90
  11   2   1    1.40    4.40
  11   2   1    5.20    2.70
 -12  -2  -1   -0.30    3.00
 -12  -2  -1    1.00    3.10
 -12  -2  -1   -3.80    3.50
 -12  -2  -1   -4.40    2.40
 -12  -2  -1    5.90    3.90
 -12  -2  -1    4.80    3.40
 -12  -2  -1   -0.90    4.00
  12   2   1  -11.50    4.30
  12   2   1    9.40    5.40
  12   2   1   -4.20    4.40
  12   2   1    0.10    3.30
  12   2   1   -5.80    4.20
  12   2   1    0.60    4.40
  12   2   1    2.00    4.20
  12   2   1    2.50    3.00
 -13  -2  -1   -1.80    4.50
 -13  -2  -1    2.30    3.40
 -13  -2  -1   -8.40    3.20
 -13  -2  -1   -2.00    3.50
 -13  -2  -1   -0.80    3.60
 -13  -2  -1   -1.30    3.40
  13   2   1    2.30    5.10
  13   2   1    3.60    4.80
  13   2   1   -3.90    3.70
  13   2   1   -0.70    2.90
  13   2   1   -2.90    3.90
  13   2   1   -1.30    5.70
  13   2   1    7.70    5.70
 -14  -2  -1   -5.60    3.10
 -14  -2  -1    3.10    4.10
 -14  -2  -1    2.20    5.00
 -14  -2  -1    4.70    6.00
  14   2   1   16.50    7.50
  14   2   1   -4.00    4.60
  14   2   1   -4.70    4.80
 -15  -2  -1   -1.40    6.20
 -15  -2  -1    4.20    7.60
 -15  -2  -1   -0.50    4.30
  15   2   1   -2.60    7.00
  15   2   1   -4.50    6.30
  15   2   1    1.10    6.00
  15   2   1   19.50    8.00
  15   2   1    9.50    5.50
 -16  -2  -1    3.80    6.00
 -16  -2  -1  -10.00    6.90
 -16  -2  -1   -8.90    9.70
  16   2   1    4.80    6.60
  16   2   1   -6.90    5.40
  16   2   1    9.40    8.10
  16   2   1   -2.00    6.20
 -17  -2  -1    3.60    5.50
 -17  -2  -1  -12.20    8.90
 -17  -2  -1   -1.20   11.20
  17   2   1   -4.50    5.90
  17   2   1    3.80   12.60
  17   2   1   24.80    9.80
  17   2   1   11.70   11.00
  14  -3  -1  101.89   20.70
  14  -3  -1   80.49   11.70
  14  -3  -1  106.29   15.20
  14  -3  -1   75.89   14.30
 -14   3   1  112.39   19.90
 -14   3   1  124.99   13.80
 -14   3   1   67.49   15.20
 -14   3   1   86.29   13.10
  13  -3  -1   48.40   11.70
  13  -3  -1   40.40    8.40
  13  -3  -1   55.79   14.30
  13  -3  -1   53.69   19.10
 -13   3   1   47.10   12.30
 -13   3   1   54.89   12.90
 -13   3   1   66.99   11.70
 -13   3   1   44.00    9.90
  12  -3  -1   14.10    5.40
  12  -3  -1    9.70    5.10
  12  -3  -1   13.60   11.40
  12  -3  -1    4.90    7.00
 -12   3   1   15.30    7.80
 -12   3   1   13.00    7.90
  11  -3  -1  101.59   11.40
  11  -3  -1  114.69   13.40
  11  -3  -1  105.19   16.30
  11  -3  -1  133.79   16.10
 -11   3   1  131.49   12.70
 -11   3   1  219.48   35.10
 -11   3   1  123.99   15.20
  10  -3  -1   93.19   15.00
  10  -3  -1  108.09   13.80
  10  -3  -1   99.19   10.90
  10  -3  -1  102.89   13.60
  10  -3  -1   87.69   13.10
 -10   3   1  102.09   11.20
 -10   3   1  148.99   21.50
 -10   3   1   91.29   14.90
 -10   3   1  101.19   11.20
   9  -3  -1   41.90    8.00
   9  -3  -1   40.50    7.30
   9  -3  -1   46.30   10.40
   9  -3  -1   42.40   10.20
   9  -3  -1   47.90    9.50
   9  -3  -1   53.19   12.60
  -9   3   1   36.40    7.60
  -9   3   1   42.70   10.90
  -9   3   1   22.80    6.90
  -9   3   1   35.70    8.10
  -9   3   1   40.50    9.70
   8  -3  -1   32.40    7.90
   8  -3  -1   21.50    8.00
   8  -3  -1   40.50   10.80
   8  -3  -1   32.50    6.80
   8  -3  -1   28.30    9.00
   8  -3  -1   29.60    7.40
  -8   3   1   35.50    6.80
  -8   3   1   38.20    7.30
  -8   3   1   30.40    8.10
  -8   3   1   53.99   15.40
  -8   3   1   32.30    7.90
  -8   3   1   23.70    5.40
  -8   3   1   25.10    6.40
  -8   3   1   36.80    7.60
   7  -3  -1  219.38   17.60
   7  -3  -1  251.77   18.50
   7  -3  -1  244.48   15.70
   7  -3  -1  224.68   17.50
   7  -3  -1  211.48   16.20
   7  -3  -1  199.98   17.40
   7  -3  -1  225.48   18.00
   7  -3  -1  237.38   16.90
  -7   3   1  232.98   16.60
  -7   3   1  231.58   18.10
  -7   3   1  240.78   18.70
  -7   3   1  226.08   16.90
  -7   3   1  239.98   20.00
  -7   3   1  224.08   15.00
   6  -3  -1 1271.07   65.39
   6  -3  -1 1298.57   66.79
   6  -3  -1 1134.79   64.79
   6  -3  -1 1313.07   63.99
   6  -3  -1 1275.37   66.49
   6  -3  -1 1241.28   66.69
   6  -3  -1 1275.77   67.89
  -6   3   1 1281.87   67.79
  -6   3   1 1240.98   66.09
  -6   3   1 1246.48   64.99
  -6   3   1 1277.87   67.39
  -6   3   1 1365.46   67.49
  -6   3   1 1159.88   63.39
  -6   3   1 1253.07   65.89
  -6   3   1 1296.77   65.19
   5  -3  -1  240.88   17.10
   5  -3  -1  246.58   16.10
   5  -3  -1  269.57   16.80
   5  -3  -1  251.47   17.30
   5  -3  -1  251.37   15.10
  -5   3   1  257.07   16.40
  -5   3   1  275.07   16.60
  -5   3   1  236.18   16.50
  -5   3   1  224.08   14.90
  -5   3   1  244.28   16.10
  -5   3   1  233.38   17.50
  -5   3   1  262.27   17.80
  -5   3   1  230.78   16.70
   4  -3  -1  257.27   16.30
   4  -3  -1  234.08   16.00
   4  -3  -1  229.68   15.80
   4  -3  -1  249.68   14.10
   4  -3  -1  230.58   14.90
   4  -3  -1  230.58   15.20
   4  -3  -1  232.08   15.40
  -4   3   1  231.98   15.10
  -4   3   1  242.58   15.90
  -4   3   1  239.08   16.50
  -4   3   1  269.07   16.80
  -4   3   1  232.88   15.50
  -4   3   1  206.88   14.00
  -4   3   1  241.88   15.20
  -4   3   1  237.58   15.30
   3  -3  -1  125.89    9.90
   3  -3  -1  124.09   10.80
   3  -3  -1  135.89   10.20
   3  -3  -1  130.89    9.50
   3  -3  -1  137.59   10.10
   3  -3  -1  130.09   10.10
   3  -3  -1  130.79    8.30
  -3   3   1  130.79    9.30
  -3   3   1  106.49    8.40
  -3   3   1  126.29   10.40
  -3   3   1  137.19   10.50
  -3   3   1  116.69    9.50
  -3   3   1  126.69    9.30
  -3   3   1  129.29    9.80
   2  -3  -1  165.38   11.80
   2  -3  -1  187.08   11.40
   2  -3  -1  197.08   12.10
   2  -3  -1  174.28   11.10
   2  -3  -1  187.48   10.20
   2  -3  -1  167.08   11.70
   2  -3  -1  187.08   12.10
   2  -3  -1  193.18   11.90
   2  -3  -1  165.88   11.70
  -2   3   1  205.68   11.60
  -2   3   1  179.58   10.30
  -2   3   1  185.58   11.80
  -2   3   1  184.98   12.10
  -2   3   1  171.38   12.10
  -2   3   1  178.68   11.90
  -2   3   1  174.18   11.70
  -2   3   1  181.08   11.30
   1  -3  -1 1031.40   55.89
   1  -3  -1 1169.98   56.29
   1  -3  -1 1133.09   55.89
   1  -3  -1 1099.09   56.89
   1  -3  -1 1122.29   55.79
   1  -3  -1 1066.29   55.79
   1  -3  -1 1166.88   54.19
   1  -3  -1 1121.59   55.09
   1  -3  -1 1168.68   55.29
  -1   3   1 1128.79   55.29
  -1   3   1 1129.09   55.99
  -1   3   1 1094.29   55.99
  -1   3   1 1136.09   55.29
  -1   3   1 1173.78   55.79
  -1   3   1 1122.89   54.19
  -1   3   1 1087.59   55.69
  -1   3   1 1136.19   56.09
   0  -3  -1  819.42   40.50
   0  -3  -1  852.61   40.50
   0  -3  -1  801.02   41.10
   0  -3  -1  860.71   41.80
   0  -3  -1  845.02   40.20
   0  -3  -1  743.83   41.40
   0  -3  -1  813.02   41.00
   0  -3  -1  824.72   42.00
   0   3   1  871.81   41.10
   0   3   1  775.62   41.60
   0   3   1  809.52   40.70
   0   3   1  852.51   40.00
   0   3   1  855.81   41.30
   0   3   1  847.82   41.20
   0   3   1  824.42   41.10
   0   3   1  856.11   40.70
   0   3   1  835.92   41.90
  -1  -3  -1  646.64   32.20
  -1  -3  -1  680.63   32.20
  -1  -3  -1  677.43   32.70
  -1  -3  -1  642.24   33.20
  -1  -3  -1  610.24   33.00
  -1  -3  -1  649.04   32.30
  -1  -3  -1  661.93   33.80
   1   3   1  669.43   32.80
   1   3   1  607.44   33.00
   1   3   1  642.34   33.10
   1   3   1  662.03   33.70
   1   3   1  697.63   31.90
   1   3   1  680.13   32.40
   1   3   1  662.93   32.30
   1   3   1  686.03   32.40
   1   3   1  670.43   32.60
   1   3   1  645.24   31.90
   1   3   1  670.03   32.30
  -2  -3  -1  748.63   36.60
  -2  -3  -1  692.43   36.20
  -2  -3  -1  772.82   37.20
  -2  -3  -1  747.23   36.20
  -2  -3  -1  701.43   36.50
   2   3   1  769.72   35.10
   2   3   1  734.53   35.00
   2   3   1  657.83   35.90
   2   3   1  749.03   35.10
   2   3   1  738.93   37.10
   2   3   1  695.43   36.50
   2   3   1  754.92   36.50
   2   3   1  747.23   35.10
   2   3   1  737.63   36.00
   2   3   1  694.73   36.10
  -4  -3  -1  423.06   23.00
  -4  -3  -1  436.96   22.10
  -4  -3  -1  415.56   21.40
  -4  -3  -1  373.66   21.40
  -4  -3  -1  458.65   22.40
  -4  -3  -1  463.75   22.80
   4   3   1  435.76   22.70
   4   3   1  422.86   21.60
   4   3   1  398.06   21.10
   4   3   1  411.06   21.50
   4   3   1  412.96   22.80
   4   3   1  433.76   20.90
   4   3   1  457.65   21.60
   4   3   1  395.56   21.60
   4   3   1  403.66   21.60
   4   3   1  423.06   22.50
  -5  -3  -1  284.37   13.30
  -5  -3  -1  251.87   14.60
  -5  -3  -1  258.77   14.40
  -5  -3  -1  246.38   13.30
  -5  -3  -1  260.87   14.30
  -5  -3  -1  255.57   15.80
  -5  -3  -1  249.58   14.20
   5   3   1  280.57   15.40
   5   3   1  260.97   14.10
   5   3   1  242.38   15.40
   5   3   1  292.77   13.40
   5   3   1  253.67   14.60
   5   3   1  258.87   14.80
   5   3   1  255.67   14.90
   5   3   1  255.37   14.90
   5   3   1  250.57   14.20
   5   3   1  279.67   15.50
  -6  -3  -1   76.79    6.90
  -6  -3  -1   82.99    5.30
  -6  -3  -1   75.69    7.50
  -6  -3  -1   81.59    6.10
  -6  -3  -1   72.79   10.40
  -6  -3  -1   81.99    7.10
  -6  -3  -1   79.19    6.30
   6   3   1   85.39    7.10
   6   3   1   89.39    7.20
   6   3   1   78.79    7.00
   6   3   1   79.59    6.30
   6   3   1   74.29    7.00
   6   3   1   86.19    5.20
   6   3   1   98.29    6.40
   6   3   1   92.39    7.10
   6   3   1   87.49    7.20
   6   3   1   77.89    6.30
  -7  -3  -1   28.20    4.40
  -7  -3  -1   28.40    4.40
  -7  -3  -1   38.10    6.30
  -7  -3  -1   31.80    5.20
  -7  -3  -1   24.50    3.30
  -7  -3  -1   28.60    5.00
   7   3   1   24.00    4.80
   7   3   1   29.80    4.60
   7   3   1   31.30    5.30
   7   3   1   27.50    5.00
   7   3   1   28.70    4.80
   7   3   1   30.20    4.60
   7   3   1   23.20    2.90
   7   3   1   34.50    4.50
   7   3   1   23.70    4.60
  -8  -3  -1   51.89    5.90
  -8  -3  -1   52.79    6.70
  -8  -3  -1   51.29    5.50
  -8  -3  -1   52.99    6.70
  -8  -3  -1   53.89    4.60
  -8  -3  -1   46.60    5.30
   8   3   1   56.49    6.70
   8   3   1   47.90    5.70
   8   3   1   56.69    6.20
   8   3   1   52.99    6.80
   8   3   1   56.89    6.70
   8   3   1   46.70    4.50
   8   3   1   67.69    9.10
   8   3   1   57.79    8.00
   8   3   1   49.99    5.50
  -9  -3  -1  181.18   11.80
  -9  -3  -1  182.78   13.30
  -9  -3  -1  158.28   10.90
  -9  -3  -1  149.19   11.60
  -9  -3  -1  148.99   12.60
   9   3   1  152.38   11.90
   9   3   1  130.39   13.50
   9   3   1  168.98   11.10
   9   3   1  144.79   12.40
   9   3   1  132.79    9.60
   9   3   1  152.78   12.70
   9   3   1  161.58   13.30
   9   3   1  164.88   12.80
   9   3   1  142.69   11.40
 -10  -3  -1   -4.00    2.50
 -10  -3  -1    0.30    2.70
 -10  -3  -1    3.50    3.40
 -10  -3  -1    0.80    2.60
 -10  -3  -1    5.40    3.20
 -10  -3  -1    5.50    2.70
 -10  -3  -1   -0.80    3.10
  10   3   1    0.60    3.50
  10   3   1    9.10    4.90
  10   3   1   -2.90    3.10
  10   3   1    1.40    2.20
  10   3   1    2.70    3.70
  10   3   1    2.00    4.10
  10   3   1    0.60    3.40
  10   3   1    8.10    4.90
  10   3   1    2.10    2.80
 -11  -3  -1    4.10    4.60
 -11  -3  -1   -0.30    3.30
 -11  -3  -1    5.90    4.50
 -11  -3  -1    4.70    2.90
 -11  -3  -1    3.10    5.40
 -11  -3  -1    4.10    3.10
  11   3   1   -0.20    4.10
  11   3   1    3.10    4.10
  11   3   1    4.10    4.60
  11   3   1   -0.10    3.90
  11   3   1    1.70    3.20
  11   3   1    3.80    4.50
  11   3   1    2.60    4.70
  11   3   1    3.30    4.40
 -12  -3  -1   87.59    7.40
 -12  -3  -1   81.89    8.10
 -12  -3  -1   95.29   10.50
 -12  -3  -1   75.39   11.20
 -12  -3  -1   81.69    8.50
 -12  -3  -1   89.09   11.40
  12   3   1   80.69   12.40
  12   3   1   97.79   13.60
  12   3   1   72.49   11.60
  12   3   1   84.79   11.80
  12   3   1   65.99    6.80
  12   3   1   90.89   11.20
  12   3   1   55.79    9.70
  12   3   1   72.69    8.40
 -13  -3  -1    2.00    4.90
 -13  -3  -1    2.10    4.60
 -13  -3  -1    2.20    3.40
 -13  -3  -1    5.70    5.40
 -13  -3  -1    5.90    3.90
  13   3   1    5.70    5.90
  13   3   1    3.10    2.90
  13   3   1   -1.60    6.40
  13   3   1   -0.20    4.40
  13   3   1   19.70    6.80
  13   3   1   10.50    7.00
  13   3   1   -1.60    3.30
 -14  -3  -1    4.30    4.20
 -14  -3  -1   11.90    6.60
 -14  -3  -1    6.60    5.90
 -14  -3  -1    4.20    4.80
  14   3   1   20.90    8.50
  14   3   1   10.30    9.40
  14   3   1    3.10    7.50
  14   3   1    3.70   11.30
  14   3   1    4.70    5.10
  14   3   1    8.40    4.20
  14   3   1    2.00    7.80
 -15  -3  -1   89.09   14.30
 -15  -3  -1   71.79    8.60
 -15  -3  -1   73.09   15.40
 -15  -3  -1   51.39   11.50
  15   3   1   62.99   12.40
  15   3   1   64.69   12.90
  15   3   1   65.99   12.70
  15   3   1   64.49   13.70
  15   3   1   71.49   12.80
 -16  -3  -1   12.50    7.30
 -16  -3  -1   -3.90    8.90
 -16  -3  -1   37.70   10.50
 -16  -3  -1   11.60    5.90
  16   3   1   11.40    7.60
  16   3   1   16.60    8.40
  16   3   1    6.60    6.40
  16   3   1    5.20    7.90
 -17  -3  -1   74.49   12.10
 -17  -3  -1   91.19   17.60
 -17  -3  -1   66.79   15.00
  17   3   1   91.99   15.60
  17   3   1   89.89   15.80
  17   3   1  101.69   20.70
  17   3   1   87.69   15.90
  14  -4  -1   -5.70    8.50
  14  -4  -1   12.80    6.30
  14  -4  -1    4.50    9.50
 -14   4   1   -2.80    5.90
 -14   4   1   -2.40    8.00
 -14   4   1   27.10    9.10
 -14   4   1  -12.70    8.40
  13  -4  -1   12.20    8.00
  13  -4  -1   -5.40    4.20
  13  -4  -1   -0.60    5.20
  13  -4  -1   -4.60    5.80
  13  -4  -1    2.00    6.80
 -13   4   1    7.50    6.40
 -13   4   1    7.30    7.40
 -13   4   1   -9.40    8.50
 -13   4   1    4.70    5.90
  12  -4  -1    3.50    4.70
  12  -4  -1    5.60    6.60
  12  -4  -1   29.60   14.20
  12  -4  -1    0.50    3.80
 -12   4   1    4.70    6.60
 -12   4   1   -1.70    5.20
 -12   4   1   10.90    6.50
  11  -4  -1   -0.60    4.20
  11  -4  -1   -2.10    4.30
  11  -4  -1   -2.40    6.00
  11  -4  -1   -0.40    3.60
  11  -4  -1    4.20    5.50
 -11   4   1   -4.20    4.60
 -11   4   1    2.00    4.80
 -11   4   1    5.10    5.40
  10  -4  -1   -0.60    5.30
  10  -4  -1    1.30    4.30
  10  -4  -1    2.00    4.20
  10  -4  -1   -2.10    4.30
 -10   4   1   -8.20   11.00
 -10   4   1    8.50    5.30
 -10   4   1    4.70    5.60
 -10   4   1   -1.00    4.00
   9  -4  -1    3.00    5.90
   9  -4  -1   -4.40    3.00
   9  -4  -1   -1.10    4.30
   9  -4  -1   -1.10    5.10
   9  -4  -1    0.20    4.50
  -9   4   1    0.90    4.80
  -9   4   1   -2.90    3.80
  -9   4   1    0.10    4.40
  -9   4   1   -3.00    3.40
  -9   4   1    3.10    5.50
   8  -4  -1    6.70    8.50
   8  -4  -1   -5.20    3.10
   8  -4  -1   -0.30    4.30
   8  -4  -1    0.50    3.40
   8  -4  -1   -1.00    3.50
   8  -4  -1   -5.00    4.60
  -8   4   1   -0.50    4.80
  -8   4   1    0.70    3.50
  -8   4   1   -0.50    3.40
  -8   4   1   -1.70    6.50
  -8   4   1   -7.90    4.20
   7  -4  -1   -2.90    3.00
   7  -4  -1    0.20    2.80
   7  -4  -1    3.30    4.60
   7  -4  -1   -1.90    3.60
   7  -4  -1   -5.20    3.40
   7  -4  -1    4.30    4.20
   7  -4  -1   -1.50    2.70
  -7   4   1    2.30    3.40
  -7   4   1   -2.60    3.40
  -7   4   1    5.00    3.40
  -7   4   1    3.40    3.00
  -7   4   1    4.10    4.10
  -7   4   1    3.60    4.10
  -7   4   1   -1.60    2.50
  -7   4   1    2.20    3.80
   6  -4  -1    3.10    3.60
   6  -4  -1    4.20    3.60
   6  -4  -1    4.90    4.10
   6  -4  -1    5.80    4.40
   6  -4  -1   -2.50    6.00
   6  -4  -1   -2.00    2.30
   6  -4  -1   -4.90    2.30
   6  -4  -1    2.50    3.30
  -6   4   1    0.00    3.00
  -6   4   1   -6.20    4.00
  -6   4   1    2.20    3.40
  -6   4   1    2.10    2.80
  -6   4   1    1.90    3.20
  -6   4   1    8.80    6.20
  -6   4   1   -2.90    2.90
  -6   4   1    1.70    3.10
   5  -4  -1    0.80    3.40
   5  -4  -1    2.30    2.90
   5  -4  -1   -1.70    3.20
   5  -4  -1    0.80    2.80
   5  -4  -1   -2.00    2.30
[truncated: 4,735,517 more chars]
