# Supplementary material for: Tuning polymer-backbone coplanarity and conformational order to achieve high-performance printed all-polymer solar cells
Source: Nat Commun. 2024 Mar 9;15:2170. doi: 10.1038/s41467-024-46493-4 (PMC10924936; doi:10.1038/s41467-024-46493-4)
Supplement: Supplementary file 7 — Source Data [file 41467_2024_46493_MOESM7_ESM.xlsx]

## Sheet: Fig. 2
SCAN Theta1 - PY-BTz				SCAN Theta1 - PY-2T				SCAN Theta2 - PY-BTz				SCAN Theta2 - PY-2T
DIhedral angle (degrees)	Energy (Eh)	Rel. Energy (kJ/mol)		DIhedral angle (degrees)	Energy (Eh)	Rel. Energy (kJ/mol)		DIhedral angle (degrees)	Energy (Eh)	Rel. Energy (kJ/mol)		DIhedral angle (degrees)	Energy (Eh)	Rel. Energy (kJ/mol)
0	-10206	0		0	-9944.86	0		0	-10206	0		0	-9944.86	0
15	-10206	2.91485		15	-9944.86	0.661163		15	-10206	0.77557		15	-9944.86	0.368362
30	-10206	7.58008		30	-9944.86	2.57		30	-10206	3.65725		30	-9944.86	1.8025
45	-10206	13.6558		45	-9944.86	4.65501		45	-10206	10.3082		45	-9944.86	5.61332
60	-10206	21.0914		60	-9944.86	9.74008		60	-10206	17.7897		60	-9944.86	11.5783
75	-10206	25.8171		75	-9944.86	15.1928		75	-10206	26.4001		75	-9944.85	18.8562
90	-10206	28.4867		90	-9944.85	18.0503		90	-10206	30.6133		90	-9944.85	21.6079
105	-10206	27.5793		105	-9944.86	16.072		105	-10206	28.2441		105	-9944.85	19.8798
120	-10206	24.1398		120	-9944.86	11.24		120	-10206	21.2165		120	-9944.86	13.6318
135	-10206	22.7106		135	-9944.86	6.12267		135	-10206	10.8433		135	-9944.86	7.52468
150	-10206	22.6418		150	-9944.86	4.42539		150	-10206	5.64818		150	-9944.86	4.55417
165	-10206	26.04		165	-9944.86	3.53996		165	-10206	2.43064		165	-9944.86	3.64127
180	-10206	30.6921		180	-9944.86	3.01456		180	-10206	0.446335		180	-9944.86	2.9038

## Sheet: Fig. 3a-b.
	Fig.2a		Fig.2a		Fig.2b		Fig.2b
	PY-2T		PY-2T		PY-BTz		PY-BTz
	Solution		Film		Solution		Film
nm	Abs	nm	Abs	nm	Abs	nm	Abs
379.3	0.19641	900	0	379.3	0.1176	1000	0.00328
380.05	0.19631	899	0.00103	380.05	0.12842	999	0.00488
380.79	0.19861	898	0.00169	380.79	0.11524	998	0.00629
381.53	0.1958	897	0.0015	381.53	0.1081	997	0.00692
382.28	0.1904	896	0.00333	382.28	0.10867	996	0.00617
383.02	0.17633	895	0.00373	383.02	0.10132	995	0.00506
383.76	0.16747	894	0.00411	383.76	0.09467	994	0.00466
384.51	0.15907	893	0.00462	384.51	0.09065	993	0.00447
385.25	0.15327	892	0.00569	385.25	0.08388	992	0.00393
385.99	0.15378	891	0.00674	385.99	0.08236	991	0.00307
386.73	0.15695	890	0.00709	386.73	0.07762	990	0.00166
387.48	0.14756	889	0.0083	387.48	0.07645	989	0
388.22	0.14514	888	0.0093	388.22	0.08263	988	0.000268569
388.96	0.14612	887	0.01014	388.96	0.08497	987	0.00337
389.71	0.1482	886	0.01168	389.71	0.07916	986	0.00689
390.45	0.14663	885	0.01246	390.45	0.07618	985	0.00681
391.19	0.14276	884	0.01404	391.19	0.07444	984	0.00529
391.93	0.13995	883	0.01541	391.93	0.07033	983	0.00417
392.67	0.13731	882	0.01724	392.67	0.06266	982	0.00341
393.42	0.1349	881	0.01887	393.42	0.06025	981	0.00317
394.16	0.13358	880	0.02055	394.16	0.06335	980	0.0032
394.9	0.13292	879	0.02206	394.9	0.0634	979	0.00323
395.64	0.1335	878	0.02418	395.64	0.06122	978	0.00438
396.39	0.13574	877	0.02618	396.39	0.05592	977	0.00586
397.13	0.13526	876	0.02858	397.13	0.05413	976	0.00566
397.87	0.13112	875	0.03079	397.87	0.05943	975	0.00466
398.61	0.12966	874	0.03313	398.61	0.05841	974	0.00332
399.35	0.13245	873	0.03572	399.35	0.05417	973	0.00274
400.09	0.1358	872	0.03865	400.09	0.05536	972	0.00477
400.83	0.13361	871	0.0417	400.83	0.05695	971	0.00597
401.58	0.13005	870	0.04476	401.58	0.05262	970	0.00521
402.32	0.12993	869	0.04775	402.32	0.0507	969	0.00446
403.06	0.13189	868	0.05137	403.06	0.05096	968	0.00447
403.8	0.12994	867	0.05507	403.8	0.0514	967	0.00501
404.54	0.12801	866	0.05881	404.54	0.04937	966	0.00501
405.28	0.12751	865	0.06291	405.28	0.04731	965	0.00569
406.02	0.12978	864	0.06709	406.02	0.04564	964	0.00605
406.76	0.1311	863	0.07151	406.76	0.04605	963	0.00435
407.5	0.13362	862	0.07619	407.5	0.04688	962	0.00476
408.25	0.13598	861	0.08133	408.25	0.04523	961	0.00648
408.99	0.1342	860	0.08642	408.99	0.04485	960	0.00621
409.73	0.13444	859	0.09232	409.73	0.04397	959	0.00532
410.47	0.13651	858	0.09825	410.47	0.04362	958	0.00514
411.21	0.13736	857	0.10402	411.21	0.04316	957	0.00639
411.95	0.13784	856	0.11051	411.95	0.04196	956	0.00632
412.69	0.13799	855	0.11697	412.69	0.04141	955	0.00542
413.43	0.13723	854	0.12404	413.43	0.04022	954	0.00552
414.17	0.13776	853	0.13161	414.17	0.03795	953	0.00626
414.91	0.13876	852	0.13921	414.91	0.03591	952	0.00616
415.65	0.13841	851	0.1472	415.65	0.0357	951	0.00632
416.39	0.13944	850	0.15582	416.39	0.03677	950	0.00593
417.13	0.14171	849	0.16456	417.13	0.03697	949	0.00633
417.87	0.14352	848	0.17373	417.87	0.03536	948	0.00722
418.61	0.14547	847	0.18336	418.61	0.03335	947	0.00596
419.35	0.14836	846	0.19328	419.35	0.03406	946	0.00664
420.09	0.14968	845	0.20356	420.09	0.03465	945	0.00737
420.83	0.15064	844	0.2141	420.83	0.03429	944	0.00688
421.57	0.15218	843	0.22532	421.57	0.03317	943	0.00691
422.3	0.1524	842	0.2368	422.3	0.03064	942	0.00741
423.04	0.15298	841	0.24877	423.04	0.02911	941	0.00751
423.78	0.15403	840	0.26115	423.78	0.0292	940	0.00696
424.52	0.15492	839	0.27397	424.52	0.02916	939	0.0074
425.26	0.15694	838	0.28726	425.26	0.03097	938	0.00756
426	0.15942	837	0.30095	426	0.03291	937	0.00742
426.74	0.16199	836	0.31485	426.74	0.03238	936	0.00753
427.48	0.16443	835	0.32935	427.48	0.03285	935	0.00813
428.22	0.16638	834	0.34387	428.22	0.03421	934	0.00762
428.95	0.16759	833	0.3591	428.95	0.03472	933	0.00797
429.69	0.16792	832	0.37459	429.69	0.03579	932	0.00844
430.43	0.16883	831	0.39033	430.43	0.03696	931	0.00821
431.17	0.17244	830	0.40665	431.17	0.03777	930	0.00882
431.91	0.17601	829	0.42279	431.91	0.03815	929	0.00896
432.65	0.17612	828	0.4398	432.65	0.03786	928	0.00903
433.38	0.17483	827	0.45668	433.38	0.03761	927	0.00947
434.12	0.17587	826	0.47396	434.12	0.03767	926	0.00961
434.86	0.1777	825	0.49136	434.86	0.03726	925	0.00977
435.6	0.17918	824	0.5091	435.6	0.03753	924	0.01019
436.34	0.18257	823	0.52709	436.34	0.0397	923	0.01012
437.07	0.18526	822	0.54492	437.07	0.04245	922	0.01049
437.81	0.18661	821	0.56337	437.81	0.04361	921	0.01068
438.55	0.18873	820	0.58133	438.55	0.04411	920	0.01073
439.29	0.19061	819	0.59951	439.29	0.04409	919	0.01109
440.02	0.1914	818	0.61801	440.02	0.04441	918	0.01111
440.76	0.19328	817	0.63595	440.76	0.04503	917	0.01151
441.5	0.19529	816	0.6544	441.5	0.04667	916	0.01162
442.24	0.19597	815	0.67232	442.24	0.04691	915	0.01196
442.97	0.19813	814	0.69042	442.97	0.04748	914	0.01224
443.71	0.20066	813	0.70776	443.71	0.04891	913	0.01258
444.45	0.20223	812	0.72503	444.45	0.05059	912	0.01288
445.18	0.20246	811	0.74152	445.18	0.05115	911	0.01319
445.92	0.20237	810	0.7602	445.92	0.05177	910	0.01355
446.66	0.20177	809	0.77642	446.66	0.05192	909	0.01396
447.4	0.20277	808	0.79147	447.4	0.0527	908	0.01425
448.13	0.20585	807	0.80719	448.13	0.05455	907	0.01536
448.87	0.20843	806	0.82187	448.87	0.05612	906	0.01574
449.61	0.21076	805	0.83801	449.61	0.05681	905	0.01585
450.34	0.21345	804	0.85018	450.34	0.05902	904	0.01581
451.08	0.2146	803	0.86311	451.08	0.06109	903	0.01566
451.81	0.21429	802	0.87731	451.81	0.0619	902	0.01535
452.55	0.21513	801	0.88938	452.55	0.06248	901	0.015
453.29	0.2163	800	0.9016	453.29	0.06476	900	0.01463
454.02	0.21763	799	0.91208	454.02	0.06618	899	0.01428
454.76	0.21967	798	0.92432	454.76	0.06745	898	0.01401
455.49	0.22217	797	0.93424	455.49	0.06833	897	0.01393
456.23	0.22302	796	0.94272	456.23	0.0695	896	0.0139
456.97	0.22445	795	0.95146	456.97	0.06989	895	0.01407
457.7	0.2264	794	0.95913	457.7	0.07112	894	0.01458
458.44	0.22698	793	0.96232	458.44	0.07222	893	0.01536
459.17	0.22607	792	0.97098	459.17	0.07415	892	0.01646
459.91	0.22602	791	0.97625	459.91	0.07596	891	0.01806
460.64	0.22825	790	0.98194	460.64	0.07749	890	0.01881
461.38	0.23095	789	0.98489	461.38	0.07813	889	0.01989
462.11	0.23204	788	0.99094	462.11	0.07854	888	0.02107
462.85	0.23262	787	0.99425	462.85	0.07974	887	0.0223
463.58	0.23319	786	0.99612	463.58	0.08145	886	0.02354
464.32	0.23415	785	0.99635	464.32	0.08293	885	0.02491
465.05	0.23583	784	0.99763	465.05	0.08455	884	0.02637
465.79	0.23845	783	0.99789	465.79	0.08639	883	0.02789
466.52	0.24068	782	0.99851	466.52	0.08808	882	0.02951
467.26	0.24003	781	0.99595	467.26	0.08815	881	0.03126
467.99	0.23964	780	1	467.99	0.08886	880	0.03309
468.73	0.24081	779	0.99556	468.73	0.08995	879	0.03506
469.46	0.24216	778	0.99221	469.46	0.09157	878	0.03723
470.2	0.24236	777	0.99278	470.2	0.09268	877	0.03947
470.93	0.24341	776	0.98709	470.93	0.09491	876	0.04186
471.67	0.24417	775	0.98732	471.67	0.09741	875	0.0444
472.4	0.2438	774	0.98136	472.4	0.09871	874	0.04716
473.13	0.24334	773	0.97462	473.13	0.09884	873	0.05008
473.87	0.24533	772	0.97288	473.87	0.09931	872	0.05316
474.6	0.24691	771	0.96888	474.6	0.10124	871	0.05642
475.34	0.24801	770	0.96314	475.34	0.10409	870	0.05983
476.07	0.24865	769	0.96017	476.07	0.10609	869	0.06353
476.8	0.24994	768	0.95066	476.8	0.10731	868	0.06745
477.54	0.25144	767	0.94541	477.54	0.10745	867	0.07154
478.27	0.25202	766	0.94125	478.27	0.10796	866	0.07594
479	0.25239	765	0.93329	479	0.10804	865	0.08058
479.74	0.25244	764	0.92887	479.74	0.10886	864	0.08553
480.47	0.25204	763	0.92108	480.47	0.10983	863	0.09077
481.2	0.25149	762	0.91396	481.2	0.11114	862	0.09639
481.94	0.25083	761	0.90705	481.94	0.11178	861	0.10231
482.67	0.25177	760	0.90056	482.67	0.11287	860	0.10862
483.4	0.25252	759	0.89292	483.4	0.11352	859	0.1153
484.14	0.25416	758	0.88639	484.14	0.11437	858	0.12243
484.87	0.25518	757	0.87938	484.87	0.11491	857	0.12994
485.6	0.25657	756	0.87336	485.6	0.11648	856	0.13786
486.34	0.25617	755	0.86625	486.34	0.11788	855	0.14626
487.07	0.25647	754	0.85887	487.07	0.11931	854	0.15513
487.8	0.2565	753	0.8523	487.8	0.12078	853	0.16448
488.53	0.25759	752	0.84629	488.53	0.12183	852	0.17431
489.27	0.25738	751	0.83958	489.27	0.12177	851	0.18459
490	0.25693	750	0.83224	490	0.12196	850	0.19545
490.73	0.25665	749	0.82745	490.73	0.12288	849	0.20681
491.46	0.25661	748	0.82174	491.46	0.12502	848	0.21875
492.2	0.25644	747	0.81508	492.2	0.12639	847	0.23124
492.93	0.25585	746	0.8107	492.93	0.12707	846	0.24436
493.66	0.25578	745	0.80429	493.66	0.1263	845	0.25802
494.39	0.25606	744	0.8004	494.39	0.12621	844	0.27228
495.12	0.25598	743	0.79574	495.12	0.12692	843	0.28711
495.86	0.25576	742	0.79118	495.86	0.12717	842	0.30256
496.59	0.25606	741	0.78643	496.59	0.12684	841	0.3186
497.32	0.25662	740	0.78296	497.32	0.12656	840	0.33525
498.05	0.25656	739	0.77998	498.05	0.12838	839	0.3525
498.78	0.25713	738	0.77648	498.78	0.12944	838	0.37031
499.51	0.2571	737	0.77369	499.51	0.12991	837	0.38856
500.24	0.25614	736	0.7713	500.24	0.12868	836	0.40731
500.98	0.25501	735	0.76869	500.98	0.12859	835	0.42649
501.71	0.25577	734	0.76668	501.71	0.13003	834	0.44618
502.44	0.25759	733	0.7648	502.44	0.13218	833	0.46625
503.17	0.25818	732	0.76303	503.17	0.13394	832	0.48671
503.9	0.2576	731	0.76149	503.9	0.13402	831	0.50762
504.63	0.25697	730	0.7604	504.63	0.13374	830	0.52879
505.36	0.25731	729	0.75971	505.36	0.1336	829	0.55026
506.09	0.25759	728	0.75861	506.09	0.13378	828	0.57197
506.82	0.25854	727	0.75849	506.82	0.13424	827	0.59382
507.55	0.25859	726	0.75768	507.55	0.13495	826	0.61579
508.28	0.25828	725	0.75733	508.28	0.13548	825	0.63777
509.02	0.25672	724	0.75731	509.02	0.13616	824	0.65975
509.75	0.25493	723	0.75681	509.75	0.13547	823	0.68161
510.48	0.25494	722	0.75665	510.48	0.13563	822	0.70324
511.21	0.25544	721	0.75732	511.21	0.13517	821	0.72458
511.94	0.2548	720	0.75733	511.94	0.13554	820	0.74559
512.67	0.2536	719	0.75676	512.67	0.13619	819	0.7662
513.4	0.2535	718	0.75691	513.4	0.13746	818	0.7864
514.13	0.25492	717	0.75705	514.13	0.13858	817	0.80599
514.86	0.25666	716	0.75704	514.86	0.13963	816	0.82495
515.59	0.25609	715	0.7566	515.59	0.1399	815	0.84333
516.32	0.25573	714	0.75622	516.32	0.13979	814	0.86069
517.05	0.25435	713	0.75598	517.05	0.13906	813	0.87736
517.77	0.25499	712	0.75534	517.77	0.13897	812	0.89311
518.5	0.2552	711	0.75445	518.5	0.13905	811	0.90788
519.23	0.25465	710	0.75401	519.23	0.13905	810	0.92168
519.96	0.25319	709	0.75257	519.96	0.13867	809	0.93443
520.69	0.25197	708	0.75173	520.69	0.13917	808	0.94612
521.42	0.25237	707	0.75042	521.42	0.14044	807	0.9567
522.15	0.25356	706	0.74839	522.15	0.14142	806	0.96615
522.88	0.25353	705	0.74719	522.88	0.14151	805	0.97455
523.61	0.25245	704	0.7451	523.61	0.14106	804	0.98171
524.34	0.25158	703	0.74255	524.34	0.14161	803	0.98778
525.07	0.25143	702	0.74019	525.07	0.14272	802	0.99264
525.8	0.25249	701	0.73793	525.8	0.14414	801	0.99623
526.52	0.25253	700	0.73496	526.52	0.14442	800	0.99874
527.25	0.25331	699	0.73187	527.25	0.14453	799	1
527.98	0.25337	698	0.72854	527.98	0.14459	798	0.99996
528.71	0.2535	697	0.72497	528.71	0.14491	797	0.99897
529.44	0.25342	696	0.72153	529.44	0.14536	796	0.99702
530.17	0.25329	695	0.71728	530.17	0.14554	795	0.99411
530.89	0.25412	694	0.71362	530.89	0.1463	794	0.99033
531.62	0.2541	693	0.70925	531.62	0.14671	793	0.98569
532.35	0.25526	692	0.70499	532.35	0.14835	792	0.98011
533.08	0.2548	691	0.70066	533.08	0.14899	791	0.97411
533.81	0.25582	690	0.6961	533.81	0.15041	790	0.96714
534.53	0.25568	689	0.69118	534.53	0.15134	789	0.95947
535.26	0.25687	688	0.68631	535.26	0.15309	788	0.95122
535.99	0.25712	687	0.68159	535.99	0.15487	787	0.94271
536.72	0.25759	686	0.67648	536.72	0.15577	786	0.93358
537.45	0.25818	685	0.67152	537.45	0.15646	785	0.92398
538.17	0.25882	684	0.66649	538.17	0.15752	784	0.91421
538.9	0.25949	683	0.66157	538.9	0.15938	783	0.90395
539.63	0.26073	682	0.6564	539.63	0.1615	782	0.89354
540.35	0.26122	681	0.65133	540.35	0.16245	781	0.88306
541.08	0.26183	680	0.64644	541.08	0.16284	780	0.87245
541.81	0.26129	679	0.64136	541.81	0.16227	779	0.86171
542.54	0.26034	678	0.63678	542.54	0.16184	778	0.85087
543.26	0.25976	677	0.63205	543.26	0.16172	777	0.83997
543.99	0.2586	676	0.62741	543.99	0.16168	776	0.82903
544.72	0.25813	675	0.62306	544.72	0.16284	775	0.81825
545.44	0.25862	674	0.61875	545.44	0.16514	774	0.80712
546.17	0.259	673	0.61481	546.17	0.16749	773	0.7962
546.9	0.25954	672	0.61089	546.9	0.16937	772	0.78563
547.62	0.25899	671	0.60727	547.62	0.16951	771	0.77519
548.35	0.25876	670	0.60371	548.35	0.16983	770	0.7648
549.08	0.25895	669	0.60051	549.08	0.17051	769	0.75451
549.8	0.25996	668	0.59749	549.8	0.17234	768	0.74468
550.53	0.26179	667	0.59475	550.53	0.17453	767	0.73502
551.25	0.26264	666	0.59206	551.25	0.17608	766	0.72567
551.98	0.26337	665	0.58976	551.98	0.1771	765	0.71655
552.71	0.26336	664	0.58764	552.71	0.17814	764	0.70776
553.43	0.26349	663	0.58587	553.43	0.17939	763	0.69926
554.16	0.26329	662	0.58421	554.16	0.18152	762	0.69096
554.88	0.26354	661	0.58282	554.88	0.18291	761	0.68298
555.61	0.26425	660	0.5817	555.61	0.18398	760	0.67536
556.34	0.26558	659	0.58064	556.34	0.18512	759	0.66802
557.06	0.26651	658	0.57993	557.06	0.18556	758	0.661
557.79	0.26554	657	0.5794	557.79	0.18636	757	0.6545
558.51	0.26446	656	0.57901	558.51	0.1877	756	0.64829
559.24	0.26322	655	0.57868	559.24	0.18921	755	0.64231
559.96	0.26285	654	0.57864	559.96	0.1912	754	0.63663
560.69	0.26326	653	0.57882	560.69	0.19275	753	0.63126
561.41	0.26417	652	0.5789	561.41	0.19451	752	0.62646
562.14	0.26462	651	0.57914	562.14	0.19582	751	0.62182
562.86	0.26544	650	0.57954	562.86	0.19748	750	0.61756
563.59	0.26554	649	0.57994	563.59	0.19809	749	0.61365
564.31	0.26582	648	0.5803	564.31	0.19956	748	0.61019
565.04	0.26585	647	0.58083	565.04	0.20106	747	0.60692
565.76	0.26548	646	0.58136	565.76	0.2029	746	0.60394
566.49	0.26504	645	0.58173	566.49	0.20451	745	0.60128
567.21	0.26488	644	0.58214	567.21	0.20572	744	0.59894
567.94	0.26516	643	0.58258	567.94	0.2071	743	0.59685
568.66	0.26575	642	0.58273	568.66	0.20862	742	0.59505
569.38	0.2669	641	0.58291	569.38	0.21076	741	0.59347
570.11	0.26836	640	0.58305	570.11	0.21377	740	0.59212
570.83	0.26994	639	0.58306	570.83	0.21675	739	0.5909
571.56	0.27066	638	0.58288	571.56	0.2194	738	0.58982
572.28	0.27062	637	0.58254	572.28	0.22138	737	0.58903
573	0.26988	636	0.58208	573	0.2224	736	0.58831
573.73	0.26972	635	0.58138	573.73	0.22324	735	0.58771
574.45	0.27038	634	0.58053	574.45	0.22444	734	0.58725
575.18	0.27134	633	0.57972	575.18	0.22615	733	0.58688
575.9	0.27263	632	0.57849	575.9	0.22832	732	0.58671
576.62	0.27375	631	0.57715	576.62	0.23067	731	0.58644
577.35	0.27504	630	0.57564	577.35	0.23326	730	0.58614
578.07	0.27614	629	0.57378	578.07	0.23574	729	0.5859
578.79	0.27711	628	0.57201	578.79	0.23809	728	0.58562
579.52	0.27782	627	0.56977	579.52	0.24015	727	0.58538
580.24	0.27866	626	0.56746	580.24	0.24183	726	0.58506
580.96	0.27933	625	0.56486	580.96	0.2431	725	0.58464
581.68	0.28097	624	0.56224	581.68	0.24511	724	0.58414
582.41	0.28342	623	0.55946	582.41	0.24796	723	0.58343
583.13	0.28575	622	0.5563	583.13	0.25122	722	0.5827
583.85	0.28912	621	0.55309	583.85	0.25472	721	0.58184
584.58	0.29281	620	0.54976	584.58	0.25829	720	0.58078
585.3	0.29645	619	0.5463	585.3	0.26156	719	0.57961
586.02	0.30069	618	0.54268	586.02	0.26496	718	0.57824
586.74	0.30395	617	0.53896	586.74	0.26777	717	0.57678
587.47	0.30652	616	0.53518	587.47	0.27055	716	0.57515
588.19	0.30853	615	0.53126	588.19	0.27326	715	0.57332
588.91	0.30989	614	0.52728	588.91	0.27577	714	0.57131
589.63	0.31169	613	0.52325	589.63	0.27892	713	0.56921
590.36	0.3137	612	0.5192	590.36	0.28174	712	0.56692
591.08	0.31636	611	0.51507	591.08	0.28467	711	0.56449
591.8	0.31988	610	0.51099	591.8	0.28814	710	0.56177
592.52	0.32347	609	0.50691	592.52	0.29162	709	0.55893
593.24	0.32725	608	0.50283	593.24	0.29518	708	0.5559
593.96	0.33106	607	0.49881	593.96	0.29824	707	0.55286
594.69	0.33506	606	0.49478	594.69	0.30095	706	0.54975
595.41	0.33979	605	0.49085	595.41	0.30398	705	0.54644
596.13	0.34446	604	0.48691	596.13	0.30727	704	0.54298
596.85	0.34867	603	0.48312	596.85	0.31101	703	0.53942
597.57	0.3521	602	0.47939	597.57	0.31481	702	0.53585
598.29	0.35484	601	0.47575	598.29	0.31841	701	0.53221
599.01	0.35733	600	0.47217	599.01	0.3219	700	0.52855
599.74	0.35949	599	0.4688	599.74	0.32497	699	0.52493
600.46	0.36211	598	0.46548	600.46	0.3284	698	0.52123
601.18	0.36466	597	0.46227	601.18	0.33202	697	0.5175
601.9	0.36656	596	0.45923	601.9	0.33484	696	0.5138
602.62	0.36907	595	0.45634	602.62	0.33802	695	0.51009
603.34	0.37197	594	0.45354	603.34	0.3415	694	0.50645
604.06	0.37503	593	0.45087	604.06	0.34553	693	0.50291
604.78	0.37867	592	0.44843	604.78	0.34981	692	0.49947
605.5	0.3814	591	0.44606	605.5	0.35377	691	0.49611
606.22	0.38313	590	0.44382	606.22	0.35688	690	0.49277
606.94	0.38425	589	0.44173	606.94	0.35871	689	0.48943
607.66	0.38425	588	0.43977	607.66	0.35966	688	0.48623
608.38	0.38432	587	0.4379	608.38	0.36144	687	0.48312
609.1	0.38503	586	0.43618	609.1	0.36353	686	0.48013
609.82	0.38556	585	0.43457	609.82	0.36582	685	0.47736
610.54	0.38597	584	0.43301	610.54	0.36828	684	0.47459
611.26	0.38687	583	0.43157	611.26	0.37086	683	0.47192
611.98	0.3878	582	0.4302	611.98	0.37321	682	0.46938
612.7	0.38862	581	0.42894	612.7	0.3758	681	0.46694
613.42	0.38917	580	0.42775	613.42	0.37876	680	0.4646
614.14	0.38923	579	0.42664	614.14	0.38175	679	0.4624
614.86	0.38848	578	0.42568	614.86	0.38456	678	0.46036
615.58	0.38765	577	0.42466	615.58	0.38733	677	0.45841
616.3	0.38737	576	0.42374	616.3	0.38993	676	0.45661
617.02	0.38768	575	0.42294	617.02	0.3933	675	0.45484
617.74	0.38758	574	0.42217	617.74	0.39643	674	0.45318
618.46	0.38606	573	0.42149	618.46	0.39892	673	0.45165
619.18	0.3831	572	0.4208	619.18	0.40071	672	0.45036
619.9	0.38078	571	0.42029	619.9	0.40249	671	0.44914
620.62	0.37921	570	0.41978	620.62	0.40425	670	0.44802
621.34	0.37893	569	0.41933	621.34	0.40728	669	0.44704
622.05	0.37947	568	0.41887	622.05	0.41086	668	0.44595
622.77	0.38035	567	0.41861	622.77	0.41472	667	0.445
623.49	0.37852	566	0.41835	623.49	0.41712	666	0.44407
624.21	0.37651	565	0.41808	624.21	0.41927	665	0.44315
624.93	0.3739	564	0.41794	624.93	0.42057	664	0.44218
625.65	0.37141	563	0.41777	625.65	0.42195	663	0.44136
626.37	0.36925	562	0.41762	626.37	0.42342	662	0.4406
627.08	0.36805	561	0.41763	627.08	0.42571	661	0.43983
627.8	0.36593	560	0.4176	627.8	0.42696	660	0.43899
628.52	0.36455	559	0.41766	628.52	0.42883	659	0.43814
629.24	0.36304	558	0.41768	629.24	0.43009	658	0.43735
629.96	0.36103	557	0.41783	629.96	0.43131	657	0.43657
630.67	0.35926	556	0.41797	630.67	0.43229	656	0.43587
631.39	0.35795	555	0.41814	631.39	0.4339	655	0.43511
632.11	0.3561	554	0.41833	632.11	0.43528	654	0.43429
632.83	0.35393	553	0.41861	632.83	0.43678	653	0.43341
633.54	0.35312	552	0.41886	633.54	0.43803	652	0.43247
634.26	0.35188	551	0.41908	634.26	0.43911	651	0.43151
634.98	0.35	550	0.41948	634.98	0.43903	650	0.43037
635.7	0.3491	549	0.41972	635.7	0.43913	649	0.42916
636.41	0.34846	548	0.42008	636.41	0.43963	648	0.42789
637.13	0.34767	547	0.42041	637.13	0.44084	647	0.42663
637.85	0.34834	546	0.42077	637.85	0.4424	646	0.42523
638.57	0.34917	545	0.42131	638.57	0.44447	645	0.42363
639.28	0.34938	544	0.42188	639.28	0.44543	644	0.42191
640	0.34956	543	0.42218	640	0.44654	643	0.42021
640.72	0.34896	542	0.42243	640.72	0.44688	642	0.41844
641.43	0.34775	541	0.4227	641.43	0.44763	641	0.41656
642.15	0.34628	540	0.42293	642.15	0.44793	640	0.41456
642.87	0.34568	539	0.42328	642.87	0.44911	639	0.41237
643.58	0.34536	538	0.42355	643.58	0.44967	638	0.41006
644.3	0.34566	537	0.4238	644.3	0.45025	637	0.40773
645.02	0.34688	536	0.42407	645.02	0.45039	636	0.4053
645.73	0.34883	535	0.42435	645.73	0.45141	635	0.40275
646.45	0.35057	534	0.42461	646.45	0.45244	634	0.40005
647.17	0.35274	533	0.42486	647.17	0.45361	633	0.39729
647.88	0.35496	532	0.42508	647.88	0.45442	632	0.39434
648.6	0.35661	531	0.42529	648.6	0.45536	631	0.3913
649.31	0.35817	530	0.42544	649.31	0.45547	630	0.38807
650.03	0.36022	529	0.42571	650.03	0.45602	629	0.38486
650.75	0.36184	528	0.42593	650.75	0.45631	628	0.38159
651.46	0.36405	527	0.42614	651.46	0.45733	627	0.37832
652.18	0.36763	526	0.42632	652.18	0.45888	626	0.37492
652.89	0.37029	525	0.42662	652.89	0.46063	625	0.37151
653.61	0.37173	524	0.42675	653.61	0.46055	624	0.36803
654.32	0.37428	523	0.42695	654.32	0.46075	623	0.3645
655.04	0.37671	522	0.42723	655.04	0.46109	622	0.36103
655.75	0.3784	521	0.4274	655.75	0.46084	621	0.3576
656.47	0.38126	520	0.42765	656.47	0.46054	620	0.35404
657.18	0.38489	519	0.42785	657.18	0.46142	619	0.35047
657.9	0.38859	518	0.4281	657.9	0.46207	618	0.34695
658.61	0.39272	517	0.42827	658.61	0.46324	617	0.34335
659.33	0.39601	516	0.42852	659.33	0.46369	616	0.3396
660.04	0.39961	515	0.42872	660.04	0.46478	615	0.33588
660.76	0.40377	514	0.42889	660.76	0.46581	614	0.33224
661.47	0.40791	513	0.42898	661.47	0.46719	613	0.32875
662.19	0.41211	512	0.42921	662.19	0.46841	612	0.32527
662.9	0.41672	511	0.42925	662.9	0.47007	611	0.32184
663.62	0.42101	510	0.42935	663.62	0.47092	610	0.31851
664.33	0.42601	509	0.4294	664.33	0.47261	609	0.3153
665.05	0.43047	508	0.42951	665.05	0.47366	608	0.31204
665.76	0.43399	507	0.42944	665.76	0.47398	607	0.30878
666.48	0.43773	506	0.42939	666.48	0.47465	606	0.30559
667.19	0.44254	505	0.42932	667.19	0.47691	605	0.30242
667.9	0.44631	504	0.42913	667.9	0.47819	604	0.29921
668.62	0.45025	503	0.42896	668.62	0.48023	603	0.29603
669.33	0.45408	502	0.42873	669.33	0.48209	602	0.29291
670.04	0.4586	501	0.4285	670.04	0.48431	601	0.28976
670.76	0.46345	500	0.42809	670.76	0.48653	600	0.28668
671.47	0.46885	499	0.42774	671.47	0.4892	599	0.28374
672.19	0.47387	498	0.4274	672.19	0.49126	598	0.28101
672.9	0.47846	497	0.42693	672.9	0.49307	597	0.27838
673.61	0.48275	496	0.42642	673.61	0.49492	596	0.27579
674.33	0.48682	495	0.42589	674.33	0.49681	595	0.27332
675.04	0.49031	494	0.42537	675.04	0.49871	594	0.27092
675.75	0.49379	493	0.4248	675.75	0.50072	593	0.26863
676.47	0.49693	492	0.42413	676.47	0.50284	592	0.26629
677.18	0.50083	491	0.42356	677.18	0.50635	591	0.26391
677.89	0.50452	490	0.42286	677.89	0.50926	590	0.26161
678.6	0.50907	489	0.42223	678.6	0.51266	589	0.25936
679.32	0.51309	488	0.42154	679.32	0.51612	588	0.25708
680.03	0.51802	487	0.4208	680.03	0.52071	587	0.25474
680.74	0.5221	486	0.42013	680.74	0.52403	586	0.25251
681.46	0.52589	485	0.41942	681.46	0.52762	585	0.25034
682.17	0.52774	484	0.41874	682.17	0.5305	584	0.24821
682.88	0.52939	483	0.41798	682.88	0.53296	583	0.24613
683.59	0.53082	482	0.41723	683.59	0.53511	582	0.24405
684.31	0.53238	481	0.41647	684.31	0.53715	581	0.24193
685.02	0.53368	480	0.41571	685.02	0.53837	580	0.23987
685.73	0.53647	479	0.41492	685.73	0.54003	579	0.2379
686.44	0.5394	478	0.41413	686.44	0.5423	578	0.23589
687.15	0.54223	477	0.41332	687.15	0.54512	577	0.23395
687.87	0.54455	476	0.41249	687.87	0.54764	576	0.23194
688.58	0.54687	475	0.4116	688.58	0.55112	575	0.22994
689.29	0.54861	474	0.41071	689.29	0.55476	574	0.22803
690	0.55026	473	0.40974	690	0.55816	573	0.22615
690.71	0.55188	472	0.40877	690.71	0.56074	572	0.22425
691.42	0.55471	471	0.40776	691.42	0.56398	571	0.22239
692.14	0.55854	470	0.40668	692.14	0.5681	570	0.22061
692.85	0.56214	469	0.40556	692.85	0.57205	569	0.21883
693.56	0.56507	468	0.40443	693.56	0.57545	568	0.21704
694.27	0.56836	467	0.40325	694.27	0.57908	567	0.21532
694.98	0.57096	466	0.40198	694.98	0.58249	566	0.21361
695.69	0.57303	465	0.40065	695.69	0.58533	565	0.21195
696.4	0.57497	464	0.39931	696.4	0.58787	564	0.21041
697.11	0.57714	463	0.39796	697.11	0.59072	563	0.20886
697.83	0.57902	462	0.39649	697.83	0.5931	562	0.20729
698.54	0.58097	461	0.39503	698.54	0.59546	561	0.20588
699.25	0.58264	460	0.39353	699.25	0.59743	560	0.20447
699.96	0.58454	459	0.39201	699.96	0.59881	559	0.20304
700.67	0.5867	458	0.39032	700.67	0.60001	558	0.20166
701.38	0.58942	457	0.38871	701.38	0.60209	557	0.20035
702.09	0.5921	456	0.38705	702.09	0.6042	556	0.19901
702.8	0.59466	455	0.38533	702.8	0.60628	555	0.19771
703.51	0.59746	454	0.38359	703.51	0.60886	554	0.19639
704.22	0.60049	453	0.38178	704.22	0.6119	553	0.19517
704.93	0.60364	452	0.37998	704.93	0.61429	552	0.194
705.64	0.60642	451	0.37805	705.64	0.61597	551	0.19291
706.35	0.60948	450	0.37613	706.35	0.61772	550	0.19183
707.06	0.61343	449	0.37408	707.06	0.61944	549	0.19078
707.77	0.61765	448	0.372	707.77	0.62098	548	0.1898
708.48	0.62228	447	0.36995	708.48	0.62306	547	0.18886
709.19	0.62693	446	0.36779	709.19	0.62556	546	0.188
709.9	0.6321	445	0.36548	709.9	0.62806	545	0.1873
710.61	0.6377	444	0.36315	710.61	0.63053	544	0.18649
711.32	0.64286	443	0.36079	711.32	0.63256	543	0.18577
712.03	0.64753	442	0.35832	712.03	0.63429	542	0.1851
712.74	0.65195	441	0.35573	712.74	0.63576	541	0.18444
713.45	0.65718	440	0.35315	713.45	0.63739	540	0.18371
714.16	0.6625	439	0.35042	714.16	0.63879	539	0.18311
714.87	0.66729	438	0.34759	714.87	0.63961	538	0.18252
715.57	0.67263	437	0.34478	715.57	0.64069	537	0.18202
716.28	0.67828	436	0.34191	716.28	0.6419	536	0.18148
716.99	0.68406	435	0.33893	716.99	0.64285	535	0.18101
717.7	0.69019	434	0.33587	717.7	0.64401	534	0.18052
718.41	0.69672	433	0.33284	718.41	0.64563	533	0.17997
719.12	0.70422	432	0.32974	719.12	0.64798	532	0.17943
719.83	0.71218	431	0.32652	719.83	0.65062	531	0.17887
720.54	0.7204	430	0.3233	720.54	0.65338	530	0.17829
721.24	0.72911	429	0.32013	721.24	0.65688	529	0.17762
721.95	0.73744	428	0.31689	721.95	0.66069	528	0.17691
722.66	0.7459	427	0.31367	722.66	0.66433	527	0.17632
723.37	0.75452	426	0.31044	723.37	0.66802	526	0.17576
724.08	0.76216	425	0.30726	724.08	0.67115	525	0.17521
724.78	0.76954	424	0.30408	724.78	0.67407	524	0.17471
725.49	0.77692	423	0.30099	725.49	0.67627	523	0.1744
726.2	0.78458	422	0.29796	726.2	0.67834	522	0.17409
726.91	0.79283	421	0.29495	726.91	0.68072	521	0.17381
727.62	0.80115	420	0.29209	727.62	0.68358	520	0.17358
728.32	0.80984	419	0.28926	728.32	0.6866	519	0.17336
729.03	0.81891	418	0.28656	729.03	0.69064	518	0.17317
729.74	0.82816	417	0.28396	729.74	0.69601	517	0.17293
730.45	0.83715	416	0.28148	730.45	0.70136	516	0.17263
731.15	0.84582	415	0.27913	731.15	0.706	515	0.17227
731.86	0.8536	414	0.27685	731.86	0.70967	514	0.17184
732.57	0.86077	413	0.27478	732.57	0.71284	513	0.17137
733.28	0.86759	412	0.2728	733.28	0.71652	512	0.17103
733.98	0.8747	411	0.27091	733.98	0.71949	511	0.17068
734.69	0.88272	410	0.26919	734.69	0.72285	510	0.17037
735.4	0.89077	409	0.26763	735.4	0.72715	509	0.16994
736.1	0.89807	408	0.26619	736.1	0.73176	508	0.16956
736.81	0.90564	407	0.26487	736.81	0.73721	507	0.1692
737.52	0.91407	406	0.26371	737.52	0.74348	506	0.16879
738.22	0.92259	405	0.26264	738.22	0.74992	505	0.16838
738.93	0.93029	404	0.26164	738.93	0.75628	504	0.16799
739.64	0.9373	403	0.26082	739.64	0.76195	503	0.16758
740.34	0.94489	402	0.26014	740.34	0.76811	502	0.16722
741.05	0.95234	401	0.25949	741.05	0.77491	501	0.16676
741.76	0.95954	400	0.25889	741.76	0.78207	500	0.16619
742.46	0.96588	399	0.25845	742.46	0.788	499	0.16567
743.17	0.97263	398	0.25812	743.17	0.79425	498	0.16519
743.87	0.97814	397	0.25783	743.87	0.80035	497	0.16468
744.58	0.98214	396	0.2576	744.58	0.80591	496	0.1641
745.29	0.98531	395	0.2576	745.29	0.81174	495	0.16344
745.99	0.98862	394	0.25763	745.99	0.81771	494	0.1628
746.7	0.992	393	0.25774	746.7	0.82371	493	0.16202
747.4	0.9946	392	0.25805	747.4	0.83003	492	0.16127
748.11	0.99641	391	0.2585	748.11	0.83611	491	0.16044
748.81	0.99809	390	0.25908	748.81	0.84249	490	0.15951
749.52	0.99945	389	0.25985	749.52	0.84856	489	0.15859
750.23	1	388	0.26076	750.23	0.85411	488	0.15772
750.93	0.99977	387	0.2619	750.93	0.85971	487	0.15681
751.64	0.99897	386	0.26318	751.64	0.86502	486	0.15582
752.34	0.99838	385	0.2648	752.34	0.87086	485	0.15476
753.05	0.99729	384	0.26663	753.05	0.87646	484	0.15372
753.75	0.99638	383	0.26866	753.75	0.88242	483	0.15275
754.46	0.99509	382	0.27108	754.46	0.88867	482	0.15175
755.16	0.99367	381	0.27368	755.16	0.89401	481	0.15068
755.87	0.9919	380	0.27666	755.87	0.89925	480	0.14957
756.57	0.9902	379	0.28	756.57	0.90498	479	0.14848
757.28	0.98801	378	0.28362	757.28	0.91065	478	0.14733
757.98	0.9847	377	0.28762	757.98	0.91611	477	0.14614
758.68	0.98153	376	0.29192	758.68	0.92167	476	0.14492
759.39	0.97887	375	0.29645	759.39	0.92791	475	0.14368
760.09	0.97642	374	0.30122	760.09	0.93437	474	0.1424
760.8	0.97348	373	0.30607	760.8	0.94035	473	0.1412
761.5	0.96957	372	0.31109	761.5	0.94576	472	0.14005
762.21	0.96486	371	0.31605	762.21	0.95025	471	0.13878
762.91	0.95942	370	0.32091	762.91	0.954	470	0.1375
763.61	0.95252	369	0.32555	763.61	0.95758	469	0.1362
764.32	0.94548	368	0.33002	764.32	0.9614	468	0.13496
765.02	0.9376	367	0.33406	765.02	0.96511	467	0.13367
765.73	0.92927	366	0.33776	765.73	0.96859	466	0.13236
766.43	0.92117	365	0.34121	766.43	0.97168	465	0.13104
767.13	0.91282	364	0.34415	767.13	0.9757	464	0.12979
767.84	0.90518	363	0.34679	767.84	0.97919	463	0.12849
768.54	0.89816	362	0.34917	768.54	0.98311	462	0.12724
769.24	0.88959	361	0.35134	769.24	0.9856	461	0.12606
769.95	0.88149	360	0.35336	769.95	0.98869	460	0.12489
770.65	0.87353	359	0.35527	770.65	0.99156	459	0.12372
771.35	0.86494	358	0.35708	771.35	0.99437	458	0.12247
772.06	0.85618	357	0.35896	772.06	0.99578	457	0.12114
772.76	0.84618	356	0.36092	772.76	0.99768	456	0.11983
773.46	0.83568	355	0.36296	773.46	0.99873	455	0.11855
774.16	0.82639	354	0.36509	774.16	1	454	0.11744
774.87	0.8148	353	0.3674	774.87	0.99859	453	0.11636
775.57	0.80339	352	0.3697	775.57	0.99865	452	0.11516
776.27	0.79301	351	0.3719	776.27	0.99845	451	0.11396
776.97	0.7829	350	0.37424	776.97	0.99903	450	0.11285
777.68	0.77342	349	0.37627	777.68	0.99986	449	0.11196
778.38	0.76374	348	0.37823	778.38	0.99912	448	0.11104
779.08	0.75309	347	0.37985	779.08	0.9982	447	0.11017
779.78	0.74335	346	0.38151	779.78	0.99817	446	0.10943
780.49	0.73362	345	0.38285	780.49	0.99758	445	0.10878
781.19	0.7228	344	0.38398	781.19	0.99618	444	0.10807
781.89	0.7116	343	0.3849	781.89	0.99439	443	0.10726
782.59	0.70006	342	0.38568	782.59	0.99232	442	0.10648
783.29	0.6887	341	0.38619	783.29	0.99046	441	0.10573
784	0.67747	340	0.38653	784	0.98766	440	0.10502
784.7	0.66664	339	0.38679	784.7	0.9855	439	0.10446
785.4	0.65541	338	0.38682	785.4	0.98214	438	0.10393
786.1	0.64412	337	0.38669	786.1	0.97846	437	0.10321
786.8	0.63347	336	0.38634	786.8	0.97482	436	0.10245
787.5	0.62259	335	0.38561	787.5	0.96966	435	0.1018
788.21	0.61094	334	0.3848	788.21	0.96428	434	0.1012
788.91	0.59871	333	0.38384	788.91	0.95852	433	0.1008
789.61	0.58624	332	0.38263	789.61	0.95178	432	0.10033
790.31	0.57438	331	0.38127	790.31	0.94613	431	0.10005
791.01	0.56278	330	0.37977	791.01	0.94137	430	0.09989
791.71	0.55051	329	0.37798	791.71	0.93458	429	0.09975
792.41	0.53816	328	0.37617	792.41	0.92781	428	0.09977
793.11	0.52628	327	0.37428	793.11	0.92016	427	0.09979
793.81	0.51447	326	0.37249	793.81	0.91205	426	0.10005
794.51	0.50288	325	0.37038	794.51	0.90405	425	0.10045
795.21	0.49171	324	0.36854	795.21	0.89513	424	0.10084
795.92	0.48074	323	0.36661	795.92	0.88468	423	0.10126
796.62	0.47042	322	0.3646	796.62	0.87481	422	0.10172
797.32	0.46017	321	0.36274	797.32	0.86484	421	0.10217
798.02	0.44993	320	0.36103	798.02	0.85507	420	0.10267
798.72	0.44027	319	0.3589	798.72	0.84584	419	0.10341
799.42	0.43123	318	0.35691	799.42	0.83664	418	0.10413
800.12	0.42167	317	0.3549	800.12	0.82634	417	0.10504
800.82	0.41131	316	0.35256	800.82	0.81568	416	0.10593
801.52	0.40012	315	0.35052	801.52	0.80424	415	0.10683
802.22	0.3887	314	0.34806	802.22	0.79155	414	0.10788
802.92	0.37733	313	0.34547	802.92	0.77848	413	0.10883
803.62	0.3661	312	0.34311	803.62	0.76478	412	0.10988
804.32	0.35527	311	0.34036	804.32	0.75057	411	0.11101
805.02	0.34456	310	0.33814	805.02	0.73706	410	0.1123
805.71	0.33369	309	0.33556	805.71	0.72246	409	0.11345
806.41	0.32317	308	0.33325	806.41	0.7076	408	0.11449
807.11	0.31321	307	0.33094	807.11	0.69317	407	0.11536
807.81	0.30353	306	0.32903	807.81	0.67867	406	0.11627
808.51	0.29383	305	0.32691	808.51	0.66418	405	0.11716
809.21	0.28408	304	0.32514	809.21	0.65001	404	0.11797
809.91	0.27453	303	0.3236	809.91	0.63499	403	0.11884
810.61	0.26522	302	0.3224	810.61	0.61974	402	0.11966
811.31	0.25601	301	0.32081	811.31	0.60478	401	0.12054
812.01	0.24692	300	0.31961	812.01	0.5901	400	0.12134
812.71	0.23818			812.71	0.5757	399	0.12199
813.4	0.22975			813.4	0.56137	398	0.12284
814.1	0.22181			814.1	0.54714	397	0.12359
814.8	0.2136			814.8	0.53226	396	0.12435
815.5	0.20512			815.5	0.517	395	0.12532
816.2	0.19682			816.2	0.50198	394	0.12612
816.9	0.18874			816.9	0.48713	393	0.12704
817.59	0.18083			817.59	0.472	392	0.12798
818.29	0.17302			818.29	0.45712	391	0.12885
818.99	0.16533			818.99	0.44266	390	0.1299
819.69	0.15773			819.69	0.42838	389	0.13112
820.39	0.15077			820.39	0.41478	388	0.13238
821.08	0.14437			821.08	0.40193	387	0.13371
821.78	0.13822			821.78	0.3894	386	0.13522
822.48	0.13278			822.48	0.37715	385	0.13673
823.18	0.12765			823.18	0.36457	384	0.13848
823.88	0.12262			823.88	0.35174	383	0.14037
824.57	0.11816			824.57	0.33928	382	0.14247
825.27	0.11385			825.27	0.3269	381	0.14473
825.97	0.10924			825.97	0.31422	380	0.14722
826.66	0.10437			826.66	0.30146	379	0.15003
827.36	0.09945			827.36	0.28895	378	0.15314
828.06	0.09493			828.06	0.27743	377	0.15662
828.76	0.09073			828.76	0.26691	376	0.16038
829.45	0.08628			829.45	0.25661	375	0.16435
830.15	0.08129			830.15	0.24599	374	0.16868
830.85	0.0767			830.85	0.23598	373	0.17309
831.54	0.07287			831.54	0.227	372	0.17766
832.24	0.06928			832.24	0.21883	371	0.18241
832.94	0.06592			832.94	0.21106	370	0.18707
833.63	0.0627			833.63	0.2033	369	0.19178
834.33	0.0595			834.33	0.1954	368	0.19668
835.03	0.05695			835.03	0.18803	367	0.20126
835.72	0.05487			835.72	0.18091	366	0.20558
836.42	0.05245			836.42	0.17327	365	0.20981
837.11	0.04973			837.11	0.16554	364	0.21388
837.81	0.04721			837.81	0.15798	363	0.21784
838.51	0.0447			838.51	0.15049	362	0.22163
839.2	0.04244			839.2	0.14326	361	0.22513
839.9	0.04018			839.9	0.13581	360	0.22861
840.59	0.03752			840.59	0.12845	359	0.23187
841.29	0.03456			841.29	0.12135	358	0.23538
841.99	0.03218			841.99	0.11513	357	0.23873
842.68	0.03054			842.68	0.10968	356	0.24231
843.38	0.02879			843.38	0.10432	355	0.2459
844.07	0.02724			844.07	0.09964	354	0.24961
844.77	0.02595			844.77	0.09555	353	0.25353
845.46	0.02508			845.46	0.09216	352	0.25751
846.16	0.02464			846.16	0.08972	351	0.26148
846.85	0.02434			846.85	0.08759	350	0.26542
847.55	0.02407			847.55	0.08579	349	0.26944
848.24	0.02329			848.24	0.0835	348	0.2736
848.94	0.02272			848.94	0.08133	347	0.27768
849.63	0.02247			849.63	0.07932	346	0.28166
850.33	0.02175			850.33	0.07668	345	0.28563
851.02	0.02111			851.02	0.07366	344	0.28973
851.72	0.01976			851.72	0.07013	343	0.29384
852.41	0.01789			852.41	0.06602	342	0.29823
853.1	0.01671			853.1	0.06208	341	0.30251
853.8	0.0158			853.8	0.05854	340	0.30688
854.49	0.01507			854.49	0.05522	339	0.31151
855.19	0.01378			855.19	0.05149	338	0.31671
855.88	0.01313			855.88	0.04838	337	0.32176
856.58	0.0135			856.58	0.04637	336	0.32707
857.27	0.01421			857.27	0.04505	335	0.33273
857.96	0.01543			857.96	0.04437	334	0.3388
858.66	0.01743			858.66	0.04463	333	0.34531
859.35	0.01838			859.35	0.04452	332	0.35217
860.04	0.01908			860.04	0.04401	331	0.3595
860.74	0.01928			860.74	0.04325	330	0.36762
861.43	0.01964			861.43	0.04286	329	0.37617
862.13	0.01941			862.13	0.04188	328	0.38542
862.82	0.01897			862.82	0.04055	327	0.3953
863.51	0.01808			863.51	0.03866	326	0.40555
864.21	0.01674			864.21	0.0361	325	0.41679
864.9	0.01476			864.9	0.03283	324	0.42865
865.59	0.01346			865.59	0.02988	323	0.44147
866.28	0.01232			866.28	0.02732	322	0.45487
866.98	0.01166			866.98	0.02562	321	0.46899
867.67	0.01102			867.67	0.02385	320	0.48381
868.36	0.01079			868.36	0.02253	319	0.49975
869.06	0.01			869.06	0.02078	318	0.51697
869.75	0.00849			869.75	0.01869	317	0.53502
870.44	0.00667			870.44	0.01672	316	0.55414
871.13	0.00557			871.13	0.01509	315	0.57442
871.83	0.00495			871.83	0.01382	314	0.5958
872.52	0.00426			872.52	0.01253	313	0.61834
873.21	0.00415			873.21	0.0116	312	0.64236
873.9	0.0039			873.9	0.01044	311	0.66757
874.59	0.00307			874.59	0.00881	310	0.69373
875.29	0.00241			875.29	0.00795	309	0.72178
875.98	0.00248			875.98	0.00757	308	0.7509
876.67	0.00272			876.67	0.00735	307	0.78146
877.36	0.00316			877.36	0.00766	306	0.81335
878.05	0.00316			878.05	0.00794	305	0.84657
878.75	0.00338			878.75	0.00829	304	0.88111
879.44	0.00335			879.44	0.00864	303	0.91699
880.13	0.00346			880.13	0.00928
880.82	0.00332			880.82	0.01026
881.51	0.0031			881.51	0.01056
882.2	0.0023			882.2	0.01035
882.89	0.00199			882.89	0.01027
883.58	0.00126			883.58	0.0098
884.28	0.000635909			884.28	0.00914
884.97	0.000364348			884.97	0.00869
885.66	0.000373172			885.66	0.0081
886.35	0.000109888			886.35	0.0073
887.04	0.000164163			887.04	0.00635
887.73	0.000521836			887.73	0.00538
888.42	0.00175			888.42	0.0051
889.11	0.00313			889.11	0.0052
889.8	0.00461			889.8	0.00562
890.49	0.00606			890.49	0.00601
891.18	0.00736			891.18	0.00648
891.87	0.00839			891.87	0.00698
892.56	0.00895			892.56	0.0071
893.25	0.0088			893.25	0.00678
893.94	0.00826			893.94	0.00654
894.63	0.00732			894.63	0.00628
895.32	0.00605			895.32	0.00587
896.01	0.00493			896.01	0.00523
896.7	0.00414			896.7	0.00473
897.39	0.00338			897.39	0.00445
898.08	0.00238			898.08	0.00368
898.77	0.000618932			898.77	0.00227
899.46	-0.00123			899.46	0.000917872
900.15	-0.00209			900.15	0.000126824
900.84	-0.00238			900.84	-0.000434224
901.53	-0.00219			901.53	-0.000811849
902.22	-0.00198			902.22	-0.00126
902.91	-0.00222			902.91	-0.00163
903.59	-0.00234			903.59	-0.00182
904.28	-0.00211			904.28	-0.00176
904.97	-0.00181			904.97	-0.00139
905.66	-0.000826811			905.66	-0.00045821
906.35	0.000527267			906.35	0.000693107
907.04	0.00182			907.04	0.00215
907.73	0.00271			907.73	0.00323
908.42	0.00284			908.42	0.00373
909.1	0.00274			909.1	0.00405
909.79	0.00281			909.79	0.00409
910.48	0.00275			910.48	0.00356
911.17	0.0025			911.17	0.00286
911.86	0.0023			911.86	0.00256
912.54	0.00216			912.54	0.00238
913.23	0.00177			913.23	0.0019
913.92	0.000934788			913.92	0.000855468
914.61	0.000248978			914.61	-4.0516e-05
915.3	5.42629e-05			915.3	-0.00045896
915.98	4.20533e-05			915.98	-0.000638063
916.67	0.000108531			916.67	-0.000785636
917.36	-0.000137667			917.36	-0.00106
918.05	-0.00089791			918.05	-0.0017
918.73	-0.00168			918.73	-0.00283
919.42	-0.00224			919.42	-0.00411
920.11	-0.0026			920.11	-0.00497
920.79	-0.00281			920.79	-0.00563
921.48	-0.00335			921.48	-0.00633
922.17	-0.00432			922.17	-0.00717
922.86	-0.00495			922.86	-0.00778
923.54	-0.00529			923.54	-0.00786
924.23	-0.00543			924.23	-0.00746
924.92	-0.00487			924.92	-0.00672
925.6	-0.00408			925.6	-0.0055
926.29	-0.00354			926.29	-0.00427
926.97	-0.00306			926.97	-0.00303
927.66	-0.00203			927.66	-0.00163
928.35	-0.000381716			928.35	3.00133e-06
929.03	0.00161			929.03	0.00166
929.72	0.00352			929.72	0.0033
930.41	0.00475			930.41	0.00421
931.09	0.00543			931.09	0.0045
931.78	0.00558			931.78	0.00458
932.46	0.00467			932.46	0.00397
933.15	0.00348			933.15	0.00291
933.83	0.00247			933.83	0.00162
934.52	0.00167			934.52	0.000301738
935.21	0.000312089			935.21	-0.00108
935.89	-0.000961552			935.89	-0.00178
936.58	-0.00199			936.58	-0.00205
937.26	-0.00263			937.26	-0.00193
937.95	-0.0032			937.95	-0.00182
938.63	-0.00348			938.63	-0.00208
939.32	-0.00348			939.32	-0.00232
940	-0.00258			940	-0.00191
940.69	-0.00168			940.69	-0.00114
941.37	-0.000616167			941.37	0.000325015
942.06	0.000262549			942.06	0.00207
942.74	0.00128			942.74	0.0034
943.43	0.00196			943.43	0.00382
944.11	0.0027			944.11	0.00407
944.8	0.00298			944.8	0.00392
945.48	0.00367			945.48	0.00402
946.16	0.00393			946.16	0.0041
946.85	0.00321			946.85	0.00387
947.53	0.00186			947.53	0.0033
948.22	0.000309374			948.22	0.00234
948.9	-0.00178			948.9	0.000902834
949.58	-0.00373			949.58	-0.00126
950.27	-0.00547			950.27	-0.00303
950.95	-0.00649			950.95	-0.00397
951.64	-0.00756			951.64	-0.00499
952.32	-0.00854			952.32	-0.0057
953	-0.0095			953	-0.0065
953.69	-0.0101			953.69	-0.00688
954.37	-0.00942			954.37	-0.00661
955.05	-0.00735			955.05	-0.00523
955.74	-0.00439			955.74	-0.0032
956.42	-0.00121			956.42	-0.00124
957.1	0.00147			957.1	0.000723169
957.79	0.00358			957.79	0.00273
958.47	0.00513			958.47	0.004
959.15	0.00603			959.15	0.00496
959.84	0.00683			959.84	0.00555
960.52	0.00753			960.52	0.00613
961.2	0.0083			961.2	0.00675
961.88	0.0085			961.88	0.00693
962.57	0.00783			962.57	0.00641
963.25	0.00665			963.25	0.00562
963.93	0.00533			963.93	0.00494
964.61	0.00426			964.61	0.00458
965.3	0.00305			965.3	0.00388
965.98	0.0017			965.98	0.00289
966.66	0.000819971			966.66	0.00163
967.34	0.000173661			967.34	0.000473717
968.02	-0.000140379			968.02	-0.000178542
968.71	-0.000123427			968.71	-0.000391496
969.39	6.37595e-05			969.39	-0.000457461
970.07	0.000155343			970.07	-0.00056688
970.75	4.95147e-05			970.75	-0.000862774
971.43	-0.000155296			971.43	-0.00122
972.11	-0.000230555			972.11	-0.00163
972.79	0.000335164			972.79	-0.0019
973.48	0.0016			973.48	-0.00147
974.16	0.00295			974.16	-0.000494187
974.84	0.00407			974.84	0.000613453
975.52	0.00471			975.52	0.00144
976.2	0.00449			976.2	0.00165
976.88	0.0042			976.88	0.00172
977.56	0.004			977.56	0.002
978.24	0.00346			978.24	0.00217
978.92	0.00277			978.92	0.00199
979.6	0.00219			979.6	0.00174
980.29	0.00152			980.29	0.00172
980.97	0.000625722			980.97	0.00155
981.65	-0.00077128			981.65	0.00117
982.33	-0.002			982.33	0.00109
983.01	-0.0026			983.01	0.00105
983.69	-0.0025			983.69	0.00096299
984.37	-0.0021			984.37	0.000850205
985.05	-0.00161			985.05	0.000799086
985.73	-0.000952074			985.73	0.000786307
986.41	0.000265264			986.41	0.001
987.09	0.00145			987.09	0.00127
987.77	0.0024			987.77	0.0013
988.45	0.00338			988.45	0.00125
989.13	0.00428			989.13	0.00118
989.81	0.00515			989.81	0.000993822
990.49	0.00574			990.49	0.000690101
991.16	0.00541			991.16	0.000355802
991.84	0.00475			991.84	0.000249932
992.52	0.00418			992.52	0.000436161
993.2	0.00372			993.2	0.000574382
993.88	0.00337			993.88	0.000559356
994.56	0.00258			994.56	0.000214648
995.24	0.00194			995.24	-9.75419e-06
995.92	0.00155			995.92	-4.9519e-05
996.6	0.00102			996.6	-1.4256e-05
997.28	0.000557141			997.28	0.000225908
997.95	0.000214371			997.95	0.000300987
998.63	0.000132954			998.63	0.000128325
999.31	5.56196e-05			999.31	-0.000124537
999.99	2.37393e-05			999.99	-7.42764e-05
1000.67	0			1000.67	0
1001.35	0.000369778			1001.35	0.000167356
1002.03	0.00094566			1002.03	0.000628481
1002.7	0.00174			1002.7	0.00169
1003.38	0.00244			1003.38	0.00277
1004.06	0.00279			1004.06	0.00347
1004.74	0.00333			1004.74	0.00458
1005.41	0.00424			1005.41	0.00576
1006.09	0.00571			1006.09	0.00717
1006.77	0.00698			1006.77	0.00859
1007.45	0.00789			1007.45	0.00965
1008.13	0.00928			1008.13	0.01074
1008.8	0.01021			1008.8	0.01117
1009.48	0.01076			1009.48	0.0117
1010.16	0.01072			1010.16	0.01206
1010.83	0.01026			1010.83	0.01178
1011.51	0.00997			1011.51	0.0112
1012.19	0.00985			1012.19	0.01092
1012.87	0.01015			1012.87	0.01093
1013.54	0.00961			1013.54	0.01015
1014.22	0.00914			1014.22	0.00924
1014.9	0.00806			1014.9	0.00852
1015.57	0.00726			1015.57	0.00765
1016.25	0.00685			1016.25	0.00709
1016.93	0.00676			1016.93	0.00663
1017.6	0.00751			1017.6	0.00755
1018.28	0.00813			1018.28	0.00792
1018.96	0.00937			1018.96	0.00885
1019.63	0.01083			1019.63	0.01018
1020.31	0.01148			1020.31	0.01112
1020.98	0.01184			1020.98	0.01145
1021.66	0.01181			1021.66	0.01139
1022.34	0.0117			1022.34	0.01203
1023.01	0.01081			1023.01	0.01253
1023.69	0.01087			1023.69	0.01227
1024.36	0.01036			1024.36	0.01212
1025.04	0.01051			1025.04	0.01233
1025.72	0.01018			1025.72	0.01292
1026.39	0.00985			1026.39	0.01306
1027.07	0.00958			1027.07	0.01305
1027.74	0.00941			1027.74	0.01276
1028.42	0.0088			1028.42	0.01249
1029.09	0.00863			1029.09	0.01233
1029.77	0.00803			1029.77	0.01226
1030.44	0.00785			1030.44	0.01322
1031.12	0.00786			1031.12	0.01256
1031.79	0.008			1031.79	0.01151
1032.47	0.00763			1032.47	0.0112
1033.14	0.00826			1033.14	0.01145
1033.82	0.00833			1033.82	0.01153
1034.49	0.00831			1034.49	0.01146
1035.17	0.00751			1035.17	0.01084
1035.84	0.00727			1035.84	0.01102
1036.51	0.00624			1036.51	0.01056
1037.19	0.00549			1037.19	0.00998
1037.86	0.00536			1037.86	0.00885
1038.54	0.00512			1038.54	0.00836
1039.21	0.00437			1039.21	0.00794
1039.89	0.00378			1039.89	0.00823
1040.56	0.00348			1040.56	0.00885
1041.23	0.00329			1041.23	0.00889
1041.91	0.00274			1041.91	0.00879
1042.58	0.00277			1042.58	0.00895
1043.25	0.00184			1043.25	0.00839
1043.93	0.0013			1043.93	0.00795
1044.6	0.000867526			1044.6	0.0077
1045.27	0.000744572			1045.27	0.00727
1045.95	0.000343308			1045.95	0.0066
1046.62	-0.0011			1046.62	0.00646
1047.29	-0.00208			1047.29	0.00666
1047.97	-0.00264			1047.97	0.00615
1048.64	-0.00299			1048.64	0.00547
1049.31	-0.0035			1049.31	0.00486
1049.99	-0.00426			1049.99	0.00459
1050.66	-0.00485			1050.66	0.0046

## Sheet: Fig. 3c
nm	abs	abs	abs	abs	abs	abs	abs	abs	abs	abs	abs	abs	abs	abs
379.3	0.132367	0.148583	0.137432	0.146482	0.15437	0.14278	0.152369	0.153542	0.147998	0.156122	0.156127	0.168512	0.170934	0.163393
380.05	0.138657	0.152432	0.139872	0.14335	0.153104	0.137653	0.150217	0.155979	0.147275	0.156987	0.157152	0.168715	0.163642	0.163314
380.79	0.136219	0.142425	0.140069	0.134665	0.147407	0.136242	0.138421	0.144237	0.143298	0.143434	0.148598	0.156307	0.160335	0.165228
381.53	0.129387	0.138839	0.13843	0.133121	0.140963	0.133635	0.129896	0.13888	0.138324	0.133714	0.149325	0.142076	0.152815	0.162889
382.28	0.126778	0.143065	0.139743	0.13345	0.13461	0.138104	0.134654	0.135314	0.139436	0.140745	0.142584	0.139901	0.148262	0.158395
383.02	0.116541	0.140395	0.139366	0.128463	0.13189	0.127735	0.127808	0.130187	0.132636	0.134164	0.133564	0.137424	0.144127	0.146688
383.76	0.112714	0.132852	0.128234	0.127355	0.130475	0.12425	0.123026	0.128336	0.130098	0.129903	0.132854	0.133689	0.141113	0.139319
384.51	0.116544	0.123526	0.126892	0.121664	0.126794	0.127413	0.114198	0.129484	0.127927	0.13099	0.129394	0.137024	0.137349	0.132336
385.25	0.11975	0.118503	0.120186	0.114406	0.126574	0.117795	0.109902	0.121508	0.119662	0.126094	0.125381	0.134244	0.13078	0.127506
385.99	0.114386	0.118719	0.123257	0.110426	0.1224	0.117963	0.112715	0.122332	0.117223	0.124179	0.124985	0.127968	0.128117	0.127929
386.73	0.113336	0.122572	0.124383	0.104805	0.11954	0.119819	0.113504	0.128698	0.119398	0.125164	0.121329	0.126658	0.129019	0.130572
387.48	0.112113	0.125357	0.119885	0.110358	0.12106	0.117912	0.118204	0.125895	0.117744	0.119141	0.116189	0.121642	0.126981	0.12276
388.22	0.105601	0.124189	0.111205	0.113223	0.120333	0.112884	0.112793	0.115278	0.118474	0.11623	0.111074	0.11529	0.122908	0.120747
388.96	0.108586	0.120368	0.117095	0.114256	0.120839	0.11045	0.108099	0.112401	0.11553	0.115194	0.10994	0.114391	0.126084	0.121564
389.71	0.106203	0.115835	0.114998	0.112468	0.117619	0.113152	0.11085	0.114847	0.111315	0.115043	0.110692	0.115394	0.126612	0.12329
390.45	0.105244	0.113232	0.114065	0.11122	0.114434	0.111442	0.11128	0.116146	0.112213	0.113341	0.10916	0.118378	0.119582	0.121988
391.19	0.101029	0.112303	0.113686	0.106254	0.11777	0.107748	0.110912	0.110487	0.107764	0.110616	0.105765	0.113329	0.117769	0.118764
391.93	0.0976174	0.110748	0.109752	0.104894	0.118213	0.104723	0.109818	0.108383	0.105192	0.105511	0.101279	0.109877	0.113283	0.116429
392.67	0.100396	0.107155	0.106259	0.103761	0.114685	0.103038	0.104985	0.103422	0.100643	0.102615	0.101913	0.109851	0.110484	0.114229
393.42	0.102945	0.105065	0.107838	0.101748	0.110154	0.106476	0.104066	0.10411	0.101157	0.104973	0.10521	0.111561	0.114863	0.112225
394.16	0.102265	0.108748	0.108134	0.10256	0.108344	0.107988	0.10622	0.103962	0.103401	0.107365	0.108035	0.106513	0.113164	0.111129
394.9	0.10214	0.107898	0.107095	0.104147	0.109688	0.105188	0.106621	0.1038	0.102008	0.105373	0.105179	0.103477	0.109719	0.11058
395.64	0.10131	0.108955	0.108312	0.103007	0.111121	0.103706	0.107754	0.102147	0.100135	0.103713	0.103971	0.106675	0.109235	0.111064
396.39	0.0983459	0.112889	0.108011	0.102751	0.108442	0.101063	0.102428	0.104831	0.0989837	0.103463	0.105358	0.105883	0.110249	0.112924
397.13	0.101406	0.112935	0.107449	0.101335	0.108884	0.102221	0.101166	0.106644	0.100113	0.105111	0.102634	0.105633	0.109838	0.112524
397.87	0.105736	0.115245	0.108711	0.103886	0.11023	0.106409	0.104293	0.107725	0.103779	0.105533	0.0985356	0.106743	0.111148	0.109082
398.61	0.104125	0.114304	0.108621	0.107253	0.109274	0.108369	0.104711	0.105635	0.105202	0.103686	0.0980332	0.104505	0.110495	0.107864
399.35	0.102479	0.112511	0.10782	0.107108	0.109928	0.107896	0.102601	0.105931	0.105126	0.102114	0.100962	0.104237	0.109658	0.110189
400.09	0.102375	0.111334	0.107984	0.106738	0.112646	0.106676	0.103993	0.107606	0.104493	0.104913	0.101673	0.108204	0.108253	0.112976
400.83	0.101973	0.110488	0.108458	0.104867	0.112973	0.10632	0.104619	0.107393	0.103612	0.105017	0.102711	0.109096	0.107196	0.111154
401.58	0.102566	0.109456	0.107601	0.104688	0.111318	0.104999	0.103151	0.106249	0.104347	0.105016	0.103453	0.105441	0.107636	0.108191
402.32	0.104629	0.110518	0.106981	0.10324	0.109969	0.102673	0.103212	0.103008	0.101769	0.10546	0.102972	0.104671	0.10726	0.108092
403.06	0.106284	0.113375	0.109989	0.102033	0.111059	0.10577	0.105537	0.103809	0.102794	0.107433	0.1041	0.105174	0.107724	0.109722
403.8	0.103861	0.113847	0.110753	0.103922	0.110827	0.107613	0.105615	0.106456	0.10413	0.107244	0.101314	0.104191	0.107154	0.108102
404.54	0.103036	0.111453	0.109103	0.105386	0.109207	0.103704	0.10287	0.105424	0.101152	0.105027	0.0963197	0.103587	0.106898	0.106496
405.28	0.104318	0.1113	0.111896	0.106235	0.109721	0.101317	0.102677	0.106568	0.102628	0.103734	0.0966959	0.105826	0.104857	0.106081
406.02	0.108083	0.113268	0.114474	0.107516	0.111699	0.104286	0.103987	0.107051	0.104744	0.104796	0.0984923	0.107177	0.106144	0.107963
406.76	0.109841	0.115134	0.113116	0.106394	0.113781	0.108051	0.105211	0.105271	0.102827	0.10594	0.101541	0.106289	0.108661	0.109067
407.5	0.109671	0.116068	0.113945	0.107185	0.115469	0.109152	0.105621	0.105387	0.102992	0.105419	0.103644	0.106638	0.110283	0.111159
408.25	0.107753	0.115594	0.113688	0.108077	0.114083	0.109019	0.106105	0.108837	0.104557	0.10537	0.10406	0.107261	0.11165	0.113125
408.99	0.108091	0.114551	0.112673	0.110163	0.113041	0.110977	0.10767	0.110525	0.107003	0.105463	0.104567	0.107579	0.111415	0.11164
409.73	0.110045	0.116088	0.111799	0.111901	0.117	0.110904	0.107647	0.109763	0.109921	0.106827	0.104102	0.107513	0.110598	0.111841
410.47	0.110908	0.119127	0.113413	0.109696	0.120238	0.109856	0.108108	0.108451	0.109917	0.109154	0.106573	0.109413	0.111793	0.113569
411.21	0.111142	0.122187	0.115604	0.109448	0.120681	0.111564	0.110608	0.109253	0.108703	0.109824	0.109347	0.109658	0.112625	0.114273
411.95	0.111694	0.121646	0.115281	0.110838	0.119197	0.112085	0.11154	0.110113	0.108728	0.109462	0.108064	0.108684	0.11251	0.114675
412.69	0.112352	0.121526	0.116208	0.112498	0.118015	0.112067	0.112358	0.11176	0.109668	0.110185	0.108194	0.111607	0.112862	0.1148
413.43	0.11447	0.121659	0.118704	0.114998	0.118234	0.113665	0.113313	0.112473	0.108937	0.110851	0.109698	0.113246	0.113747	0.114162
414.17	0.117336	0.120712	0.120747	0.116307	0.119723	0.11424	0.112481	0.112207	0.10923	0.11273	0.109591	0.110242	0.114313	0.114602
414.91	0.117785	0.121226	0.12046	0.115643	0.120862	0.113896	0.112618	0.11268	0.110185	0.113258	0.107767	0.109186	0.114843	0.115438
415.65	0.116183	0.122117	0.11819	0.114833	0.121674	0.114649	0.11363	0.112609	0.110686	0.112646	0.106783	0.112009	0.114662	0.115145
416.39	0.115657	0.123635	0.119367	0.115884	0.123415	0.117381	0.114925	0.114536	0.112478	0.115601	0.109566	0.114248	0.114922	0.116003
417.13	0.116899	0.125455	0.123817	0.118159	0.123638	0.118293	0.116264	0.117308	0.115093	0.118556	0.112735	0.116019	0.117287	0.117895
417.87	0.119528	0.127125	0.125638	0.120047	0.123406	0.118103	0.11783	0.118619	0.116445	0.119148	0.113523	0.117344	0.120845	0.119394
418.61	0.121691	0.129	0.125455	0.121074	0.124655	0.119088	0.119537	0.119739	0.116716	0.118942	0.11376	0.118125	0.122474	0.121016
419.35	0.121608	0.130148	0.125613	0.122587	0.126766	0.119762	0.120623	0.120151	0.117966	0.119844	0.114769	0.118901	0.122623	0.12342
420.09	0.12032	0.130508	0.126836	0.124611	0.128976	0.12077	0.121566	0.120786	0.119634	0.121688	0.116405	0.120264	0.123271	0.124522
420.83	0.122069	0.131108	0.128706	0.126013	0.130387	0.122671	0.123696	0.122421	0.121395	0.123726	0.11842	0.121856	0.124968	0.125323
421.57	0.122627	0.131037	0.128209	0.12706	0.130099	0.122637	0.123608	0.122804	0.122265	0.123614	0.119157	0.122183	0.124261	0.126598
422.3	0.120452	0.130429	0.127192	0.125831	0.129478	0.120975	0.121744	0.123047	0.121236	0.122196	0.119136	0.122299	0.122425	0.126781
423.04	0.122003	0.131704	0.129421	0.124397	0.13129	0.123354	0.12365	0.124793	0.122423	0.123424	0.120178	0.123719	0.125534	0.127271
423.78	0.124797	0.133491	0.131727	0.125293	0.133779	0.127572	0.126226	0.12643	0.124655	0.12602	0.120287	0.124844	0.1285	0.128136
424.52	0.125383	0.133742	0.132256	0.126989	0.134387	0.127576	0.125763	0.126885	0.125245	0.127206	0.119551	0.12523	0.128263	0.128879
425.26	0.126963	0.13532	0.133435	0.130087	0.135086	0.127802	0.1265	0.127729	0.126816	0.12807	0.121545	0.127659	0.130786	0.130559
426	0.129014	0.137803	0.134039	0.132756	0.136836	0.13003	0.128929	0.129608	0.128645	0.129769	0.123866	0.130775	0.134271	0.13262
426.74	0.13035	0.138923	0.134423	0.133717	0.138992	0.132047	0.131701	0.13219	0.130123	0.131652	0.125649	0.132424	0.135198	0.13476
427.48	0.131819	0.139404	0.135837	0.134888	0.140392	0.133658	0.134815	0.134264	0.132506	0.133527	0.128439	0.133365	0.136345	0.136793
428.22	0.132449	0.140689	0.137563	0.13636	0.140626	0.134707	0.136062	0.135536	0.134965	0.135535	0.129219	0.134245	0.13804	0.138414
428.95	0.132503	0.142038	0.138353	0.137569	0.141533	0.135604	0.134905	0.136624	0.13602	0.135898	0.129211	0.135782	0.138634	0.139418
429.69	0.133374	0.142172	0.138748	0.138146	0.143102	0.136443	0.134823	0.138249	0.135887	0.135136	0.13172	0.137509	0.139451	0.139696
430.43	0.134185	0.141279	0.139955	0.138249	0.143947	0.136795	0.137119	0.138959	0.135834	0.135898	0.133497	0.138404	0.141398	0.14045
431.17	0.135048	0.142426	0.141751	0.138768	0.144666	0.137519	0.139945	0.139977	0.137015	0.137764	0.134679	0.139008	0.142774	0.14346
431.91	0.135485	0.143887	0.142478	0.139832	0.14517	0.138149	0.140665	0.140913	0.138186	0.139751	0.136703	0.139309	0.144186	0.146424
432.65	0.135764	0.144978	0.14319	0.140997	0.145046	0.139479	0.14105	0.141749	0.138869	0.14187	0.139044	0.141027	0.145233	0.146514
433.38	0.136108	0.144943	0.143053	0.141025	0.145406	0.140295	0.141849	0.142184	0.139204	0.143405	0.14022	0.143079	0.144713	0.145446
434.12	0.136526	0.144669	0.143153	0.140192	0.146078	0.140757	0.142774	0.142805	0.140593	0.143598	0.140648	0.143618	0.144606	0.146309
434.86	0.136759	0.145864	0.145013	0.141437	0.14687	0.141982	0.142997	0.14386	0.142882	0.142988	0.140145	0.143839	0.146555	0.147831
435.6	0.138117	0.148052	0.146647	0.143185	0.148116	0.142725	0.143364	0.145173	0.14406	0.143862	0.140748	0.144929	0.148079	0.149059
436.34	0.140727	0.148806	0.147405	0.144816	0.150228	0.143697	0.145437	0.146784	0.145323	0.147383	0.142702	0.146837	0.150008	0.15188
437.07	0.143027	0.15009	0.149163	0.146518	0.151786	0.145838	0.148242	0.149747	0.147589	0.149606	0.14524	0.149776	0.152215	0.15412
437.81	0.143254	0.15166	0.150602	0.148414	0.153741	0.148806	0.149777	0.152012	0.149452	0.149938	0.1467	0.152095	0.153754	0.155243
438.55	0.143672	0.15291	0.151291	0.149749	0.156098	0.151306	0.150786	0.152303	0.150332	0.152111	0.14731	0.153438	0.155399	0.157011
439.29	0.143725	0.153797	0.150868	0.149672	0.156776	0.151381	0.15023	0.151739	0.150933	0.154411	0.14687	0.153842	0.15701	0.158576
440.02	0.144049	0.153814	0.150619	0.148583	0.155857	0.149714	0.149242	0.151815	0.149717	0.154074	0.147479	0.153669	0.15795	0.159232
440.76	0.145433	0.153708	0.151195	0.148651	0.15692	0.150114	0.150421	0.152743	0.149416	0.153191	0.149642	0.153675	0.15837	0.160794
441.5	0.146123	0.154648	0.152985	0.149703	0.158624	0.151169	0.152899	0.155214	0.151103	0.154636	0.151742	0.154715	0.159505	0.162462
442.24	0.145867	0.155118	0.15385	0.150554	0.15859	0.152611	0.154217	0.156449	0.153195	0.15729	0.152702	0.156291	0.161788	0.163029
442.97	0.147316	0.155396	0.155353	0.152665	0.15901	0.154393	0.156135	0.157313	0.155541	0.160175	0.154093	0.158601	0.16486	0.164824
443.71	0.149083	0.156398	0.15645	0.154751	0.161338	0.155804	0.157605	0.158228	0.158395	0.162055	0.156536	0.160838	0.165523	0.166936
444.45	0.148359	0.157397	0.156994	0.155994	0.162533	0.155982	0.158303	0.159581	0.160024	0.162086	0.157489	0.162247	0.165169	0.168242
445.18	0.14762	0.158129	0.156601	0.155644	0.162186	0.156355	0.158491	0.159676	0.16012	0.161541	0.157367	0.163308	0.165929	0.168431
445.92	0.147395	0.158663	0.15667	0.154431	0.16219	0.156254	0.158911	0.159902	0.160162	0.161094	0.157625	0.163718	0.166705	0.168354
446.66	0.147315	0.158349	0.156549	0.153629	0.162497	0.156925	0.158967	0.159697	0.15967	0.161505	0.158819	0.163759	0.166812	0.167852
447.4	0.148114	0.158379	0.157348	0.154947	0.163004	0.158269	0.160017	0.160587	0.160128	0.163576	0.15976	0.164311	0.167716	0.168685
448.13	0.149947	0.160335	0.15923	0.157192	0.163999	0.15957	0.161427	0.16239	0.162341	0.16694	0.161692	0.165968	0.17042	0.171251
448.87	0.151126	0.162356	0.160439	0.158996	0.166006	0.160236	0.162682	0.164706	0.164257	0.167864	0.163367	0.167008	0.172273	0.173396
449.61	0.151639	0.163112	0.16042	0.160276	0.167144	0.16138	0.163429	0.165885	0.165211	0.167322	0.164529	0.168021	0.173514	0.175331
450.34	0.152719	0.164261	0.161403	0.16167	0.168388	0.162772	0.164789	0.167238	0.166482	0.168157	0.166054	0.170118	0.174663	0.17757
451.08	0.153103	0.164832	0.163256	0.162799	0.169219	0.164148	0.166229	0.168181	0.167731	0.169493	0.166761	0.171489	0.175521	0.178532
451.81	0.153139	0.165285	0.164724	0.163862	0.17039	0.164746	0.167183	0.169571	0.168535	0.170052	0.167403	0.172167	0.1763	0.178272
452.55	0.154452	0.166617	0.166117	0.165647	0.171546	0.165961	0.168083	0.1706	0.170267	0.171549	0.169335	0.173576	0.177942	0.178969
453.29	0.157338	0.168347	0.16764	0.167733	0.173054	0.16761	0.170611	0.171565	0.172481	0.173814	0.171954	0.175488	0.179719	0.179941
454.02	0.158868	0.167553	0.168053	0.168694	0.174577	0.169663	0.172745	0.171967	0.173233	0.17528	0.172216	0.175872	0.1809	0.181051
454.76	0.158972	0.167056	0.168804	0.168607	0.175832	0.170786	0.173027	0.172973	0.172934	0.176211	0.171985	0.176079	0.181886	0.182745
455.49	0.158896	0.168278	0.169978	0.168353	0.176425	0.171979	0.172871	0.173715	0.173441	0.177157	0.1731	0.1773	0.183279	0.184827
456.23	0.159941	0.169959	0.170745	0.168451	0.1762	0.17241	0.173481	0.174075	0.174963	0.176994	0.174753	0.179119	0.184096	0.185538
456.97	0.160812	0.170811	0.170697	0.168797	0.175865	0.172801	0.173631	0.174647	0.176582	0.177104	0.176228	0.180352	0.185142	0.186722
457.7	0.161182	0.172662	0.171638	0.170081	0.176499	0.173571	0.174573	0.176311	0.1782	0.177935	0.177441	0.181973	0.185644	0.188345
458.44	0.16156	0.173508	0.172093	0.17072	0.176639	0.174083	0.17557	0.177399	0.178517	0.179537	0.178138	0.18357	0.18586	0.188833
459.17	0.162611	0.173542	0.172173	0.171133	0.177569	0.173541	0.176538	0.177801	0.17792	0.180554	0.178576	0.184504	0.185326	0.188075
459.91	0.163334	0.172574	0.17207	0.170785	0.178059	0.172674	0.176604	0.177591	0.177286	0.18141	0.178313	0.18436	0.185971	0.188031
460.64	0.163391	0.173054	0.173261	0.171698	0.178858	0.172846	0.177433	0.178405	0.178492	0.181842	0.178664	0.184402	0.18751	0.189884
461.38	0.163933	0.173407	0.173911	0.173643	0.179593	0.174081	0.178455	0.179489	0.179793	0.183245	0.180145	0.184533	0.188982	0.192127
462.11	0.164519	0.174302	0.175049	0.174954	0.18028	0.175451	0.17961	0.181033	0.181414	0.184434	0.18112	0.18464	0.189267	0.193041
462.85	0.165207	0.174363	0.175759	0.17523	0.181484	0.176986	0.180371	0.181909	0.181603	0.184987	0.180708	0.185457	0.190463	0.193517
463.58	0.165522	0.174449	0.176198	0.174614	0.181759	0.177162	0.180421	0.182883	0.181605	0.184667	0.180425	0.186568	0.192238	0.193992
464.32	0.165725	0.174511	0.176139	0.175342	0.182348	0.177348	0.180849	0.18376	0.182173	0.185683	0.182531	0.18806	0.193858	0.19479
465.05	0.166058	0.176213	0.177433	0.17645	0.182663	0.178047	0.182161	0.184962	0.184186	0.186923	0.184537	0.18997	0.194881	0.19619
465.79	0.167099	0.178381	0.179182	0.177772	0.184713	0.180316	0.183837	0.185621	0.185736	0.188639	0.186244	0.191866	0.196335	0.198369
466.52	0.167916	0.180404	0.180566	0.177817	0.186977	0.182336	0.184434	0.186444	0.186239	0.189362	0.186294	0.192355	0.197757	0.200226
467.26	0.16862	0.180026	0.180489	0.178016	0.187799	0.182816	0.184477	0.187261	0.186584	0.189602	0.186038	0.191932	0.197813	0.199687
467.99	0.169211	0.179605	0.180174	0.179058	0.187114	0.182653	0.184439	0.188079	0.187717	0.189572	0.185957	0.192208	0.197781	0.19936
468.73	0.170334	0.179005	0.179771	0.179764	0.18662	0.182908	0.184867	0.18818	0.188422	0.190181	0.187455	0.193539	0.198239	0.200335
469.46	0.170311	0.179506	0.180595	0.179663	0.186114	0.183164	0.184869	0.187986	0.188127	0.190599	0.188225	0.194408	0.198263	0.201457
470.2	0.170254	0.18021	0.18147	0.179916	0.186531	0.183938	0.185638	0.188539	0.188123	0.191796	0.188308	0.195221	0.198585	0.201624
470.93	0.17097	0.182098	0.182412	0.181179	0.187845	0.184938	0.187484	0.190437	0.190237	0.193808	0.190569	0.196485	0.200331	0.202494
471.67	0.172691	0.182863	0.182444	0.182258	0.190248	0.186595	0.189209	0.191394	0.192104	0.195773	0.193247	0.198414	0.201675	0.203132
472.4	0.173573	0.183403	0.182742	0.182335	0.190453	0.18707	0.189479	0.191613	0.192588	0.195574	0.194122	0.199964	0.20148	0.202824
473.13	0.172745	0.183389	0.183415	0.182782	0.190049	0.187492	0.189552	0.191657	0.192331	0.194917	0.192886	0.199954	0.201019	0.202438
473.87	0.17217	0.183845	0.18422	0.18316	0.190699	0.18758	0.190158	0.192728	0.192464	0.194858	0.193231	0.199795	0.202439	0.204095
474.6	0.17284	0.18402	0.18532	0.184436	0.192198	0.18834	0.191491	0.193944	0.193389	0.196917	0.195602	0.200242	0.204221	0.205407
475.34	0.173413	0.184331	0.185846	0.185506	0.193085	0.189254	0.192552	0.195018	0.194104	0.198071	0.197258	0.201888	0.206224	0.206328
476.07	0.174011	0.184976	0.185808	0.186636	0.19288	0.19009	0.193663	0.195113	0.194672	0.198655	0.197358	0.20224	0.207173	0.206856
476.8	0.174059	0.185471	0.185359	0.186591	0.193238	0.189847	0.193277	0.194313	0.194393	0.197806	0.196329	0.201624	0.207851	0.207928
477.54	0.174898	0.185906	0.186438	0.186941	0.193871	0.190381	0.1934	0.194599	0.195425	0.199153	0.196473	0.201808	0.208374	0.209176
478.27	0.174121	0.185337	0.186884	0.186629	0.1936	0.190949	0.193327	0.195189	0.19562	0.199254	0.196973	0.202837	0.208133	0.209663
479	0.173857	0.18495	0.186136	0.185961	0.192921	0.190816	0.193795	0.195269	0.196306	0.199933	0.197452	0.203335	0.208131	0.209965
479.74	0.174204	0.185366	0.185834	0.185389	0.192693	0.190352	0.193954	0.195506	0.196492	0.200093	0.198023	0.203291	0.207928	0.210005
480.47	0.174594	0.185053	0.185808	0.185347	0.193577	0.190646	0.194218	0.195605	0.197272	0.200628	0.198224	0.202973	0.208324	0.20968
481.2	0.174447	0.185146	0.186538	0.186205	0.194178	0.191585	0.193682	0.196347	0.197656	0.200727	0.198037	0.202395	0.208303	0.209221
481.94	0.173688	0.184411	0.1863	0.186479	0.194253	0.191595	0.192861	0.196381	0.197384	0.200019	0.197352	0.202077	0.20797	0.208673
482.67	0.17414	0.185088	0.186568	0.187023	0.193919	0.19132	0.192817	0.196932	0.197905	0.20023	0.197137	0.202553	0.20811	0.209449
483.4	0.173659	0.184709	0.185996	0.185765	0.193715	0.191398	0.193532	0.196629	0.197897	0.200514	0.197026	0.203758	0.208154	0.210079
484.14	0.174038	0.185317	0.18649	0.185912	0.194117	0.191519	0.194442	0.197032	0.198751	0.20184	0.19816	0.204323	0.209728	0.21144
484.87	0.174143	0.185842	0.187535	0.186844	0.195067	0.192324	0.195431	0.198038	0.199058	0.203171	0.200088	0.205161	0.210943	0.212286
485.6	0.174964	0.186782	0.188738	0.188136	0.19595	0.192749	0.196318	0.199292	0.199499	0.203834	0.200817	0.205645	0.212052	0.213442
486.34	0.174075	0.186293	0.187517	0.187416	0.195865	0.193031	0.195971	0.198967	0.19912	0.203815	0.200451	0.20606	0.211593	0.213113
487.07	0.173239	0.185102	0.186528	0.186576	0.195335	0.192334	0.195709	0.1982	0.198987	0.203271	0.199872	0.206336	0.211121	0.213365
487.8	0.172063	0.183261	0.185223	0.186561	0.19462	0.191715	0.194898	0.197441	0.19891	0.202337	0.200217	0.207078	0.211397	0.213386
488.53	0.171545	0.182943	0.185507	0.186498	0.194608	0.191461	0.195444	0.197757	0.199255	0.202314	0.200814	0.207283	0.212298	0.21429
489.27	0.170465	0.182344	0.18483	0.185583	0.194644	0.19159	0.194602	0.197776	0.198917	0.202814	0.201222	0.206631	0.21125	0.214119
490	0.170149	0.182601	0.184294	0.184842	0.193821	0.191193	0.194867	0.198197	0.199094	0.203927	0.201529	0.206304	0.210319	0.213745
490.73	0.170322	0.182553	0.183915	0.185144	0.193599	0.190578	0.194506	0.198601	0.19923	0.204183	0.201977	0.206667	0.210675	0.213513
491.46	0.170432	0.182806	0.184015	0.18545	0.193621	0.190372	0.194845	0.198826	0.199836	0.203506	0.20185	0.207788	0.212465	0.213476
492.2	0.169949	0.182063	0.184308	0.185662	0.193967	0.190802	0.194632	0.198553	0.199829	0.202769	0.202057	0.208342	0.212384	0.213338
492.93	0.169426	0.181635	0.184195	0.185015	0.192827	0.190162	0.19392	0.197656	0.199112	0.201936	0.20112	0.20842	0.211545	0.212848
493.66	0.169107	0.181041	0.183765	0.184804	0.191893	0.189901	0.193599	0.197192	0.198378	0.202256	0.20163	0.20822	0.210773	0.212789
494.39	0.169052	0.180805	0.183086	0.184291	0.19165	0.189718	0.193643	0.196612	0.197671	0.20198	0.201525	0.208202	0.211196	0.213024
495.12	0.168198	0.179475	0.181614	0.184436	0.191211	0.189808	0.193991	0.196196	0.197519	0.201414	0.20166	0.208134	0.211407	0.212955
495.86	0.166931	0.178203	0.1809	0.183609	0.190488	0.188497	0.193449	0.196105	0.197235	0.200811	0.20073	0.207211	0.211292	0.21277
496.59	0.166627	0.177965	0.180611	0.183572	0.190796	0.188601	0.193065	0.196457	0.197439	0.201097	0.200144	0.206622	0.21077	0.213019
497.32	0.167574	0.17859	0.181484	0.183265	0.191601	0.188867	0.193335	0.197387	0.197372	0.201745	0.200295	0.206438	0.210554	0.213487
498.05	0.168156	0.178994	0.181535	0.183041	0.19191	0.189093	0.192877	0.196914	0.197618	0.201523	0.200425	0.206845	0.210875	0.213433
498.78	0.168089	0.179265	0.181935	0.182718	0.192298	0.188834	0.193071	0.197082	0.198386	0.202242	0.202094	0.207239	0.211983	0.213908
499.51	0.166845	0.178522	0.18173	0.181993	0.191538	0.188383	0.192131	0.196022	0.198562	0.201624	0.201794	0.207792	0.211664	0.213889
500.24	0.165649	0.177294	0.180318	0.180686	0.189959	0.18714	0.191845	0.195379	0.197431	0.200469	0.201196	0.207714	0.210416	0.213086
500.98	0.164412	0.176296	0.17862	0.179998	0.187859	0.18623	0.190725	0.19418	0.196133	0.198968	0.199003	0.206892	0.209564	0.212147
501.71	0.164045	0.17673	0.178271	0.180746	0.187983	0.186675	0.191695	0.195272	0.196524	0.199872	0.199164	0.206542	0.210816	0.212781
502.44	0.164916	0.177099	0.179802	0.182048	0.189541	0.188299	0.192624	0.196514	0.197788	0.20126	0.199594	0.206927	0.212817	0.21429
503.17	0.164953	0.176565	0.180475	0.181753	0.190277	0.18876	0.193332	0.197049	0.19851	0.201912	0.200374	0.208192	0.213358	0.214783
503.9	0.165211	0.176168	0.180481	0.181826	0.190351	0.188765	0.192984	0.196886	0.198851	0.202037	0.199791	0.208654	0.212917	0.2143
504.63	0.164576	0.17651	0.1796	0.181453	0.189852	0.187985	0.192356	0.195919	0.198489	0.201615	0.19988	0.208377	0.212049	0.213778
505.36	0.163938	0.176189	0.179291	0.181098	0.189442	0.18706	0.191796	0.195825	0.198546	0.202013	0.200498	0.206705	0.211866	0.214063
506.09	0.162983	0.174933	0.178449	0.179482	0.188943	0.186379	0.191012	0.194825	0.197832	0.201668	0.201826	0.205747	0.211625	0.214295
506.82	0.163023	0.174933	0.178288	0.179472	0.189355	0.1867	0.191402	0.195066	0.198338	0.202039	0.202891	0.205641	0.212181	0.215081
507.55	0.163262	0.175257	0.178453	0.180055	0.189385	0.186887	0.191532	0.195281	0.198455	0.201251	0.202084	0.206751	0.212042	0.215127
508.28	0.163098	0.175431	0.178402	0.18079	0.189009	0.186852	0.191834	0.195309	0.198385	0.201044	0.20029	0.206693	0.212051	0.214867
509.02	0.161391	0.173713	0.177008	0.179798	0.187079	0.18579	0.190769	0.194296	0.1967	0.20063	0.198302	0.205939	0.211587	0.213569
509.75	0.160137	0.171396	0.175053	0.178041	0.185786	0.184834	0.188978	0.192448	0.195081	0.199975	0.197914	0.204517	0.210712	0.212084
510.48	0.159943	0.171185	0.174807	0.177389	0.185369	0.184531	0.188912	0.192375	0.194761	0.199662	0.198434	0.204113	0.210748	0.212093
511.21	0.160461	0.171452	0.174866	0.177578	0.18553	0.184837	0.189205	0.192728	0.195216	0.200176	0.198709	0.204198	0.210463	0.212504
511.94	0.159558	0.172037	0.175036	0.177529	0.185248	0.184222	0.189418	0.193099	0.194669	0.199827	0.198154	0.204219	0.209839	0.211972
512.67	0.15878	0.171769	0.174526	0.177433	0.185182	0.183624	0.1884	0.192088	0.193487	0.199337	0.197781	0.204191	0.209593	0.210974
513.4	0.159028	0.172353	0.175926	0.178463	0.186445	0.18388	0.189054	0.193135	0.194051	0.199394	0.198809	0.205581	0.20987	0.210894
514.13	0.159605	0.172764	0.176428	0.178723	0.186813	0.184169	0.189214	0.193348	0.194611	0.199777	0.19981	0.206256	0.211174	0.212075
514.86	0.160618	0.173306	0.176976	0.17847	0.187167	0.184902	0.189885	0.194477	0.196013	0.200486	0.201391	0.206583	0.212067	0.213517
515.59	0.159989	0.17289	0.176266	0.177031	0.18602	0.184298	0.18877	0.193362	0.195209	0.20012	0.201188	0.205483	0.211924	0.213048
516.32	0.159659	0.172514	0.17581	0.176677	0.18543	0.184055	0.18892	0.193038	0.195307	0.199754	0.200551	0.20536	0.211643	0.212745
517.05	0.158078	0.171009	0.174361	0.176066	0.184202	0.182543	0.187821	0.191851	0.193949	0.198406	0.19873	0.204351	0.210139	0.211602
517.77	0.15755	0.170298	0.17357	0.176324	0.184111	0.182584	0.188393	0.191913	0.193934	0.198344	0.198218	0.204064	0.209659	0.212128
518.5	0.156778	0.169058	0.172575	0.176055	0.183773	0.182306	0.188097	0.191327	0.193613	0.197932	0.197742	0.203743	0.209262	0.212305
519.23	0.156076	0.168643	0.172272	0.175952	0.183781	0.182516	0.188131	0.191501	0.194382	0.197816	0.197501	0.204282	0.208971	0.211847
519.96	0.15562	0.167919	0.171854	0.175138	0.183415	0.181933	0.187412	0.191151	0.194181	0.197124	0.19669	0.204161	0.208515	0.210637
520.69	0.155293	0.167326	0.171691	0.174272	0.183091	0.18136	0.186525	0.191451	0.193934	0.196579	0.19635	0.203406	0.207826	0.209615
521.42	0.155884	0.16736	0.1719	0.174267	0.183393	0.18202	0.186853	0.191548	0.193847	0.19731	0.197167	0.203609	0.20845	0.209952
522.15	0.155475	0.167349	0.171368	0.173885	0.182914	0.181776	0.186495	0.19174	0.194029	0.197591	0.197447	0.20334	0.20876	0.210937
522.88	0.155404	0.167705	0.171218	0.174254	0.183353	0.182493	0.186632	0.191551	0.194367	0.198256	0.198102	0.203626	0.208711	0.210918
523.61	0.154507	0.167326	0.170746	0.174207	0.182566	0.181776	0.185794	0.1912	0.193818	0.197716	0.197863	0.203983	0.207776	0.210021
524.34	0.154635	0.167675	0.171185	0.174667	0.182973	0.181893	0.185559	0.190917	0.193589	0.197442	0.197388	0.204779	0.207332	0.209295
525.07	0.155417	0.168434	0.172004	0.17476	0.183234	0.182183	0.186375	0.191464	0.193712	0.197613	0.197477	0.205537	0.207772	0.209172
525.8	0.156073	0.169067	0.172452	0.17516	0.183693	0.182114	0.187332	0.191757	0.194458	0.198032	0.197472	0.205049	0.208354	0.21005
526.52	0.15511	0.167621	0.171722	0.174143	0.182737	0.18119	0.18672	0.1913	0.193686	0.197248	0.197396	0.204483	0.208354	0.210081
527.25	0.1546	0.166713	0.171628	0.174606	0.182763	0.181033	0.186399	0.191279	0.193992	0.196961	0.197311	0.204181	0.208179	0.210737
527.98	0.154279	0.165968	0.171193	0.173888	0.182589	0.180485	0.185687	0.191221	0.193254	0.196428	0.196983	0.204401	0.20813	0.210784
528.71	0.154484	0.165861	0.170909	0.173922	0.182231	0.180604	0.185774	0.190965	0.193222	0.196555	0.196242	0.204232	0.208147	0.210891
529.44	0.154193	0.165628	0.17007	0.17333	0.181334	0.179696	0.185171	0.190258	0.192427	0.196013	0.195296	0.203485	0.208424	0.210821
530.17	0.15391	0.165301	0.1694	0.172618	0.180307	0.179224	0.184088	0.18928	0.19128	0.195369	0.194419	0.202709	0.208245	0.210721
530.89	0.154455	0.1661	0.169811	0.172806	0.180536	0.179317	0.184044	0.189501	0.191125	0.195318	0.195312	0.20305	0.208954	0.211411
531.62	0.154402	0.166495	0.169778	0.172449	0.18019	0.178983	0.184355	0.18919	0.190661	0.195473	0.195732	0.204195	0.209125	0.211389
532.35	0.155072	0.167368	0.170644	0.173609	0.181472	0.179867	0.185806	0.190352	0.191709	0.196847	0.197294	0.20586	0.210514	0.212353
533.08	0.154841	0.16709	0.170633	0.173569	0.181865	0.18026	0.186277	0.190582	0.19233	0.197829	0.197741	0.206434	0.2105	0.211976
533.81	0.155092	0.167215	0.171058	0.173716	0.182786	0.181009	0.186452	0.191513	0.193077	0.198449	0.198728	0.206615	0.210888	0.212824
534.53	0.155047	0.166522	0.170516	0.173023	0.182391	0.180584	0.185846	0.190778	0.19279	0.19803	0.198605	0.205938	0.210586	0.212701
535.26	0.156066	0.167281	0.171171	0.17332	0.182676	0.180901	0.186479	0.191058	0.193339	0.197664	0.198824	0.205924	0.211404	0.213695
535.99	0.157554	0.16822	0.171456	0.174016	0.183213	0.18162	0.187114	0.190907	0.193718	0.198028	0.198781	0.206009	0.212269	0.213907
536.72	0.158356	0.169244	0.172456	0.174686	0.183689	0.182438	0.18803	0.191492	0.19421	0.198551	0.198925	0.206719	0.212553	0.214293
537.45	0.159302	0.170093	0.173277	0.175961	0.184346	0.183675	0.189052	0.192235	0.19502	0.19981	0.199808	0.207401	0.212998	0.214786
538.17	0.159393	0.170378	0.174295	0.176864	0.184952	0.183809	0.189582	0.19318	0.196129	0.200903	0.200715	0.208175	0.213301	0.215319
538.9	0.15976	0.17102	0.175098	0.177849	0.185754	0.184543	0.190277	0.193944	0.197483	0.201961	0.201709	0.20884	0.214194	0.21587
539.63	0.160519	0.172156	0.176432	0.178678	0.186801	0.185412	0.190581	0.1951	0.198699	0.202722	0.202343	0.209957	0.215214	0.216909
540.35	0.161391	0.173172	0.177196	0.179374	0.187753	0.186527	0.191344	0.195835	0.19919	0.203346	0.202802	0.210336	0.215788	0.217316
541.08	0.162823	0.174395	0.178503	0.180454	0.188517	0.187902	0.192077	0.197242	0.19986	0.203555	0.203076	0.210884	0.215919	0.217822
541.81	0.16369	0.17504	0.178827	0.180877	0.188927	0.188121	0.192672	0.197635	0.200049	0.203767	0.203287	0.210078	0.215512	0.217376
542.54	0.163362	0.174784	0.178546	0.18032	0.18838	0.187198	0.191964	0.197079	0.19894	0.2025	0.202459	0.209106	0.214212	0.216583
543.26	0.163267	0.174504	0.177978	0.179625	0.187999	0.186499	0.191472	0.196196	0.198171	0.202088	0.20227	0.207719	0.213553	0.216097
543.99	0.162321	0.173744	0.177105	0.179277	0.187578	0.185839	0.19069	0.195226	0.197158	0.201288	0.201468	0.206962	0.212673	0.215131
544.72	0.162671	0.173635	0.177101	0.180089	0.187884	0.186253	0.191038	0.195412	0.197371	0.201656	0.201481	0.207392	0.212614	0.214746
545.44	0.163425	0.174384	0.177937	0.181535	0.188846	0.187242	0.191907	0.196348	0.198448	0.202251	0.202104	0.208965	0.21326	0.215154
546.17	0.163643	0.17455	0.178488	0.181723	0.189014	0.187187	0.192266	0.19669	0.198755	0.202372	0.202213	0.210349	0.213726	0.215464
546.9	0.163822	0.174571	0.178729	0.181217	0.188705	0.18694	0.192269	0.19658	0.19866	0.20206	0.202066	0.21058	0.214224	0.215915
547.62	0.163767	0.174091	0.178474	0.180479	0.187788	0.186285	0.191632	0.195948	0.197818	0.201472	0.201395	0.209783	0.214318	0.215457
548.35	0.164231	0.17416	0.178442	0.180549	0.187522	0.186188	0.191819	0.196025	0.197438	0.201377	0.201522	0.2091	0.214296	0.215266
549.08	0.165157	0.174715	0.178828	0.181251	0.188338	0.18708	0.192382	0.196516	0.198062	0.202159	0.202458	0.209123	0.214367	0.215425
549.8	0.165957	0.175697	0.179571	0.182179	0.189328	0.188186	0.193533	0.197326	0.199023	0.203022	0.203959	0.21021	0.21484	0.216266
550.53	0.16751	0.177249	0.180848	0.183477	0.190947	0.189837	0.1949	0.198335	0.200322	0.204597	0.205414	0.211553	0.215572	0.217792
551.25	0.168175	0.178249	0.181335	0.184157	0.191751	0.190654	0.195496	0.198933	0.200802	0.205195	0.206167	0.212252	0.216141	0.218491
551.98	0.168817	0.178895	0.181706	0.184602	0.192414	0.191059	0.195796	0.199441	0.201255	0.205897	0.206855	0.212353	0.216638	0.219104
552.71	0.168985	0.179225	0.181599	0.184411	0.192413	0.191173	0.195619	0.199474	0.201482	0.206515	0.207542	0.21263	0.217107	0.219093
553.43	0.169233	0.179301	0.18215	0.18438	0.192572	0.191507	0.195708	0.199592	0.202063	0.207259	0.207768	0.212679	0.217521	0.219203
554.16	0.169516	0.179785	0.182933	0.184445	0.192645	0.191846	0.196146	0.199832	0.202287	0.207967	0.207968	0.213481	0.217603	0.219035
554.88	0.170001	0.180129	0.183654	0.185119	0.19336	0.192217	0.196827	0.20035	0.202878	0.208425	0.207543	0.213232	0.218072	0.219241
555.61	0.170183	0.180441	0.183827	0.185554	0.193632	0.191995	0.197054	0.200681	0.20275	0.208087	0.206715	0.212448	0.218305	0.219831
556.34	0.170912	0.181082	0.184132	0.186179	0.193899	0.192194	0.197159	0.200863	0.202866	0.207961	0.206237	0.212271	0.219138	0.220941
557.06	0.170882	0.181294	0.184163	0.186188	0.19383	0.191967	0.196681	0.200683	0.202359	0.207433	0.20581	0.211763	0.219271	0.221718
557.79	0.170103	0.18081	0.183336	0.185343	0.192766	0.191085	0.195241	0.199449	0.200939	0.206058	0.20516	0.21173	0.218311	0.220911
558.51	0.169737	0.180565	0.183062	0.185215	0.192476	0.190845	0.194754	0.199308	0.200327	0.205659	0.205654	0.212116	0.217771	0.220009
559.24	0.169515	0.180301	0.182719	0.184962	0.192012	0.190718	0.194457	0.199041	0.200041	0.20553	0.2056	0.211928	0.217302	0.218977
559.96	0.170292	0.180647	0.183276	0.185175	0.192355	0.191265	0.195266	0.199482	0.200731	0.206036	0.205906	0.212075	0.21732	0.218672
560.69	0.171504	0.181276	0.184135	0.185666	0.192955	0.192354	0.196529	0.199894	0.201645	0.206958	0.206155	0.212006	0.217723	0.21901
561.41	0.172837	0.182454	0.184972	0.186408	0.193911	0.193259	0.19757	0.200334	0.202557	0.207514	0.20657	0.212143	0.218279	0.219767
562.14	0.173771	0.183076	0.185393	0.187055	0.194586	0.194003	0.197703	0.200788	0.202886	0.207741	0.206412	0.212452	0.218673	0.220145
562.86	0.174443	0.183877	0.186087	0.188204	0.195325	0.194683	0.197926	0.201445	0.20341	0.208154	0.20651	0.213479	0.219318	0.220827
563.59	0.174804	0.184132	0.18655	0.188636	0.195555	0.194556	0.197563	0.20169	0.203139	0.207651	0.205881	0.214015	0.219349	0.220904
564.31	0.175484	0.184691	0.187406	0.189165	0.195726	0.194326	0.197781	0.201895	0.203232	0.207449	0.205682	0.214962	0.219482	0.221139
565.04	0.176307	0.185342	0.188192	0.189379	0.195781	0.194116	0.198007	0.201844	0.203233	0.207235	0.206	0.215195	0.219328	0.221167
565.76	0.177014	0.185792	0.188584	0.189349	0.195895	0.193849	0.198231	0.20177	0.203572	0.20719	0.206437	0.215657	0.219217	0.220861
566.49	0.177554	0.186007	0.188594	0.18913	0.195785	0.193552	0.197966	0.20152	0.20357	0.207113	0.20667	0.215611	0.219027	0.220491
567.21	0.178192	0.186418	0.188822	0.189449	0.196071	0.193828	0.198012	0.201627	0.20356	0.207028	0.2068	0.215533	0.218901	0.220362
567.94	0.178863	0.187027	0.189373	0.190029	0.196549	0.19421	0.198212	0.201919	0.203846	0.207052	0.206883	0.215315	0.218928	0.220592
568.66	0.179761	0.18788	0.190143	0.190801	0.197104	0.194976	0.198441	0.202207	0.204018	0.207131	0.207064	0.214722	0.219246	0.221085
569.38	0.18108	0.188895	0.191292	0.191903	0.198048	0.196088	0.199393	0.203091	0.204991	0.207913	0.207879	0.21466	0.220021	0.222042
570.11	0.183393	0.190766	0.192868	0.193526	0.199529	0.197562	0.200946	0.204567	0.206349	0.209382	0.209075	0.215387	0.221377	0.223252
570.83	0.186755	0.193489	0.195294	0.195896	0.201644	0.199853	0.202784	0.20655	0.208223	0.211377	0.21055	0.216306	0.222706	0.224565
571.56	0.189328	0.196053	0.197289	0.197897	0.203529	0.201538	0.204417	0.208344	0.209792	0.212879	0.211859	0.217433	0.223224	0.225169
572.28	0.191049	0.197849	0.198766	0.199114	0.204728	0.202638	0.205306	0.209059	0.210507	0.213801	0.21263	0.218407	0.222945	0.22513
573	0.191441	0.198448	0.199531	0.199348	0.204945	0.202739	0.205522	0.208925	0.21037	0.213721	0.212765	0.218887	0.222105	0.22452
573.73	0.191648	0.198717	0.200132	0.19946	0.205009	0.202663	0.205868	0.208793	0.210212	0.21371	0.212834	0.219184	0.222109	0.224388
574.45	0.192881	0.200017	0.201797	0.200784	0.205822	0.20344	0.206807	0.209564	0.210902	0.214119	0.213321	0.219858	0.222628	0.224931
575.18	0.195113	0.202327	0.203972	0.202844	0.207507	0.204962	0.208259	0.211126	0.212299	0.214907	0.214227	0.220484	0.223726	0.225729
575.9	0.198323	0.205383	0.206683	0.20553	0.210038	0.207271	0.210503	0.213381	0.214237	0.216692	0.215793	0.221607	0.224962	0.226805
576.62	0.201661	0.208463	0.209394	0.208188	0.212748	0.209785	0.213066	0.21556	0.216251	0.218755	0.217658	0.222996	0.2258	0.227741
577.35	0.205267	0.211669	0.212428	0.211234	0.215834	0.212689	0.215883	0.217925	0.218657	0.221252	0.219868	0.224474	0.226863	0.228811
578.07	0.207924	0.214177	0.214762	0.213711	0.218175	0.214828	0.217947	0.219735	0.220296	0.223089	0.221694	0.226073	0.227733	0.22973
578.79	0.210364	0.216268	0.216464	0.215595	0.219857	0.216384	0.219109	0.220952	0.221486	0.223782	0.222914	0.227772	0.228651	0.230533
579.52	0.212549	0.218082	0.217966	0.217192	0.221169	0.217823	0.21994	0.221789	0.222108	0.223986	0.223349	0.229209	0.229434	0.231121
580.24	0.214576	0.21956	0.219171	0.21828	0.222331	0.219071	0.220723	0.222093	0.222442	0.22419	0.223364	0.229966	0.230012	0.231822
580.96	0.216628	0.22131	0.220899	0.219927	0.223947	0.220505	0.221873	0.222731	0.223245	0.2249	0.223663	0.230361	0.230227	0.232382
581.68	0.219352	0.224492	0.224249	0.22318	0.227097	0.223157	0.224615	0.225175	0.225418	0.227316	0.225531	0.231352	0.231311	0.233746
582.41	0.222908	0.228344	0.228156	0.226725	0.230783	0.226224	0.227636	0.228071	0.228107	0.230284	0.227907	0.232896	0.2333	0.235783
583.13	0.226394	0.232012	0.231739	0.229985	0.233915	0.229027	0.230517	0.231019	0.230656	0.232666	0.230507	0.23492	0.235721	0.237717
583.85	0.230066	0.235883	0.235543	0.233337	0.237194	0.232415	0.233616	0.234112	0.233385	0.23513	0.23341	0.237114	0.238784	0.240523
584.58	0.233937	0.239476	0.239118	0.236582	0.24023	0.235767	0.236382	0.236907	0.236212	0.23747	0.236138	0.239006	0.241835	0.243597
585.3	0.237747	0.243059	0.242855	0.240442	0.24349	0.239345	0.239719	0.240312	0.239509	0.240242	0.238972	0.241032	0.244584	0.246623
586.02	0.241976	0.247527	0.247403	0.245187	0.247936	0.243955	0.243958	0.244702	0.243665	0.244118	0.242273	0.243322	0.247703	0.25015
586.74	0.245759	0.251253	0.25116	0.249051	0.251644	0.247618	0.247344	0.24826	0.247048	0.247324	0.244498	0.245157	0.250471	0.252861
587.47	0.248797	0.254492	0.254251	0.252248	0.254688	0.25056	0.250234	0.250861	0.249549	0.249836	0.24645	0.247586	0.252987	0.254997
588.19	0.251235	0.257219	0.256684	0.254669	0.257151	0.252972	0.25249	0.252777	0.251484	0.251787	0.248603	0.25016	0.254842	0.256674
588.91	0.253546	0.259419	0.258811	0.256534	0.259071	0.254453	0.25424	0.254291	0.252865	0.253258	0.250553	0.25312	0.256065	0.257799
589.63	0.25624	0.262037	0.261372	0.258812	0.261606	0.256553	0.256667	0.256466	0.254708	0.255376	0.252925	0.256506	0.257688	0.259297
590.36	0.25881	0.264373	0.263617	0.261032	0.264195	0.258927	0.259031	0.258799	0.256775	0.257751	0.255277	0.259168	0.259135	0.260974
591.08	0.2617	0.26701	0.26625	0.263675	0.267286	0.26175	0.261872	0.261734	0.259604	0.260885	0.258061	0.261968	0.261345	0.263189
591.8	0.264947	0.270233	0.269613	0.266975	0.270787	0.265458	0.265438	0.265396	0.263359	0.264768	0.261443	0.264866	0.26445	0.266116
592.52	0.267815	0.273205	0.272984	0.270508	0.273982	0.269014	0.268824	0.268853	0.267038	0.268319	0.2648	0.267416	0.267387	0.269099
593.24	0.270728	0.276252	0.276526	0.274204	0.277147	0.272468	0.272521	0.272404	0.270924	0.271854	0.268157	0.270078	0.270578	0.272243
593.96	0.273292	0.279042	0.27965	0.277419	0.279992	0.275821	0.275938	0.275591	0.274415	0.275004	0.270972	0.27251	0.273816	0.275417
594.69	0.275441	0.281573	0.282223	0.280394	0.282881	0.278831	0.278958	0.278446	0.277243	0.277905	0.273806	0.274833	0.277261	0.278744
595.41	0.278392	0.284755	0.28517	0.283894	0.28649	0.282482	0.282776	0.282049	0.280805	0.281638	0.277514	0.278092	0.281195	0.282679
596.13	0.2814	0.287837	0.288052	0.287161	0.290167	0.286409	0.286482	0.285708	0.284519	0.285422	0.281356	0.281814	0.28495	0.28656
596.85	0.283513	0.290268	0.290657	0.289774	0.293313	0.289574	0.289494	0.288927	0.28776	0.288831	0.285193	0.285405	0.288597	0.290066
597.57	0.284834	0.291753	0.292531	0.291735	0.295458	0.291999	0.291984	0.291333	0.290455	0.29145	0.28842	0.288861	0.291376	0.292921
598.29	0.285036	0.292264	0.293617	0.292729	0.296643	0.293464	0.293525	0.292892	0.292201	0.29301	0.290645	0.291911	0.293449	0.295202
599.01	0.284355	0.292298	0.294078	0.293148	0.297234	0.293896	0.294298	0.294072	0.29323	0.294109	0.292326	0.294716	0.295625	0.297273
599.74	0.28404	0.292402	0.294499	0.293722	0.297844	0.294271	0.295084	0.295242	0.294105	0.29512	0.293729	0.297199	0.297492	0.299062
600.46	0.284626	0.293123	0.295237	0.294804	0.298941	0.29525	0.296223	0.296799	0.295563	0.296723	0.295325	0.29976	0.299439	0.301243
601.18	0.285117	0.293888	0.295816	0.295759	0.300186	0.296456	0.297449	0.298489	0.297306	0.298715	0.29694	0.302087	0.301666	0.303367
601.9	0.285385	0.294128	0.296124	0.296371	0.301109	0.297757	0.298636	0.299776	0.298698	0.300415	0.298495	0.303518	0.303593	0.304947
602.62	0.285666	0.294506	0.296896	0.297217	0.302073	0.299236	0.299979	0.301483	0.300323	0.30227	0.300115	0.305092	0.305839	0.307037
603.34	0.285394	0.294751	0.297415	0.298004	0.303074	0.300408	0.301251	0.303122	0.302115	0.303925	0.301608	0.307138	0.308463	0.309447
604.06	0.285129	0.295038	0.298037	0.298775	0.304109	0.301533	0.302842	0.304881	0.304001	0.305701	0.303899	0.309524	0.311315	0.311998
604.78	0.284929	0.295357	0.298489	0.299594	0.305137	0.302849	0.304448	0.306909	0.30627	0.308004	0.306673	0.312255	0.314191	0.315022
605.5	0.283759	0.29488	0.298118	0.299863	0.30576	0.303471	0.305612	0.308368	0.308117	0.309762	0.308871	0.314261	0.316271	0.317296
606.22	0.28207	0.29364	0.297174	0.299596	0.305704	0.303638	0.306257	0.308949	0.309193	0.310794	0.310414	0.315433	0.317551	0.318733
606.94	0.280113	0.291864	0.296089	0.298805	0.304936	0.303207	0.306093	0.308984	0.309582	0.311113	0.310958	0.315776	0.318273	0.319661
607.66	0.277558	0.289505	0.294149	0.297241	0.303517	0.3021	0.305181	0.308319	0.309219	0.310704	0.310625	0.31567	0.31818	0.319662
608.38	0.27514	0.287391	0.29215	0.295528	0.302081	0.300839	0.304422	0.30748	0.308745	0.310446	0.310847	0.316341	0.318278	0.319719
609.1	0.273077	0.285504	0.290264	0.293832	0.300624	0.299833	0.303755	0.30664	0.308278	0.310618	0.311128	0.317238	0.319081	0.320317
609.82	0.270872	0.283537	0.288257	0.292113	0.299005	0.298938	0.302944	0.306325	0.30793	0.310935	0.311548	0.317692	0.319616	0.320753
610.54	0.268498	0.281452	0.286008	0.290207	0.297389	0.297766	0.301972	0.305667	0.307432	0.310612	0.311676	0.318077	0.32012	0.321095
611.26	0.266615	0.27971	0.284496	0.288759	0.296154	0.296496	0.301116	0.305161	0.30706	0.310112	0.31127	0.317928	0.32101	0.321845
611.98	0.264822	0.277995	0.283088	0.287471	0.294987	0.295503	0.300272	0.304932	0.30666	0.309544	0.310294	0.317388	0.321511	0.322622
612.7	0.262966	0.276394	0.281602	0.28606	0.294048	0.294387	0.299557	0.304359	0.306351	0.30907	0.30991	0.317047	0.321973	0.323299
613.42	0.261103	0.274326	0.279806	0.284323	0.292819	0.292732	0.298427	0.30294	0.305394	0.30859	0.309443	0.31689	0.322383	0.323761
614.14	0.258938	0.272043	0.277715	0.282369	0.29096	0.291032	0.296772	0.301524	0.30422	0.308031	0.308772	0.316469	0.322236	0.323805
614.86	0.256321	0.269364	0.27498	0.279891	0.288569	0.289036	0.294894	0.299585	0.302796	0.306982	0.307825	0.315479	0.321572	0.323187
615.58	0.254179	0.266861	0.272555	0.277689	0.286312	0.287082	0.292919	0.297897	0.301179	0.305968	0.306997	0.314053	0.320872	0.322489
616.3	0.252044	0.264535	0.270421	0.275715	0.284239	0.285296	0.29097	0.296596	0.299765	0.304791	0.30577	0.312449	0.320441	0.32226
617.02	0.250497	0.263124	0.26918	0.274336	0.282764	0.28428	0.28979	0.295926	0.2991	0.304408	0.305254	0.311562	0.320655	0.32252
617.74	0.248909	0.261126	0.267375	0.272327	0.280784	0.282271	0.287789	0.294446	0.297558	0.303395	0.304548	0.310888	0.320311	0.322436
618.46	0.246304	0.258401	0.26464	0.269589	0.277982	0.279224	0.284895	0.291922	0.295359	0.301269	0.303338	0.310224	0.318999	0.321167
619.18	0.243128	0.255317	0.261529	0.266279	0.274773	0.275783	0.281862	0.288845	0.292823	0.298508	0.301362	0.309108	0.316646	0.318712
619.9	0.240621	0.25272	0.258895	0.26353	0.27194	0.272883	0.279348	0.286208	0.290429	0.296263	0.299334	0.308113	0.314676	0.31678
620.62	0.238435	0.250553	0.256594	0.261142	0.26959	0.270417	0.277164	0.283931	0.288643	0.29429	0.29743	0.30666	0.313321	0.315472
621.34	0.237567	0.250017	0.25615	0.260324	0.268884	0.269954	0.276828	0.283308	0.288539	0.294044	0.297156	0.30627	0.31309	0.31524
622.05	0.237451	0.250152	0.256586	0.260425	0.26913	0.270301	0.277321	0.283752	0.289052	0.294609	0.297369	0.306144	0.313408	0.315688
622.77	0.237622	0.250508	0.256946	0.260733	0.269626	0.270781	0.27782	0.284317	0.289999	0.295474	0.297997	0.305831	0.314093	0.316416
623.49	0.23643	0.249274	0.255514	0.259515	0.268536	0.269618	0.276556	0.283074	0.289181	0.294472	0.297274	0.30451	0.312851	0.314899
624.21	0.234997	0.247587	0.253841	0.258027	0.267009	0.267865	0.275039	0.281582	0.287563	0.292938	0.295789	0.303194	0.311295	0.313223
624.93	0.232883	0.244919	0.250675	0.254926	0.263962	0.264703	0.271738	0.278653	0.284447	0.290293	0.292884	0.300794	0.309224	0.311054
625.65	0.2308	0.242075	0.24726	0.251285	0.260295	0.261266	0.268177	0.275456	0.280908	0.287452	0.289937	0.298672	0.307019	0.308984
626.37	0.229009	0.239594	0.244526	0.248068	0.256821	0.258166	0.265083	0.272322	0.277348	0.284689	0.287101	0.296852	0.304842	0.307184
627.08	0.228798	0.238778	0.243227	0.246461	0.25503	0.256586	0.263472	0.270606	0.275259	0.283174	0.285138	0.29561	0.303536	0.306191
627.8	0.228332	0.23804	0.241994	0.245282	0.25383	0.25552	0.262111	0.269134	0.273786	0.2817	0.283463	0.29398	0.301518	0.304421
628.52	0.228864	0.238232	0.242123	0.245375	0.253879	0.255706	0.262054	0.268748	0.273512	0.281205	0.282895	0.293002	0.300186	0.303275
629.24	0.229197	0.238356	0.241872	0.245239	0.253748	0.255551	0.26145	0.267876	0.272984	0.280566	0.28233	0.291651	0.299123	0.302017
629.96	0.229404	0.238335	0.241647	0.244881	0.253615	0.255202	0.26069	0.267061	0.272222	0.27958	0.281771	0.290345	0.297796	0.300348
630.67	0.228962	0.237812	0.241371	0.24419	0.25276	0.254248	0.259672	0.266087	0.271171	0.278257	0.281189	0.289107	0.296211	0.298876
631.39	0.229392	0.237897	0.241258	0.243632	0.251689	0.253188	0.258733	0.264968	0.269834	0.276981	0.28042	0.288563	0.295469	0.297781
632.11	0.229626	0.237621	0.240646	0.242648	0.250379	0.251556	0.257373	0.263394	0.267806	0.275004	0.278896	0.287682	0.29428	0.296245
632.83	0.229998	0.237213	0.24035	0.242136	0.249195	0.250286	0.256306	0.262169	0.266206	0.273286	0.277377	0.286633	0.292571	0.294444
633.54	0.231054	0.237853	0.240839	0.242637	0.249167	0.250241	0.256363	0.261982	0.265874	0.272784	0.27648	0.285931	0.291524	0.293768
634.26	0.232608	0.238882	0.241708	0.24323	0.249742	0.250785	0.256539	0.262112	0.265714	0.2727	0.275749	0.285416	0.290704	0.292737
634.98	0.233817	0.239705	0.24233	0.243731	0.25012	0.250874	0.256315	0.261918	0.265313	0.271937	0.274444	0.283597	0.288993	0.291174
635.7	0.235442	0.24111	0.243643	0.244798	0.25094	0.251378	0.256618	0.262201	0.26557	0.271724	0.273573	0.281918	0.28787	0.290426
636.41	0.237393	0.243001	0.245222	0.245937	0.252109	0.25217	0.257158	0.26278	0.265946	0.27164	0.2731	0.280923	0.287464	0.28989
637.13	0.239289	0.244692	0.246626	0.246967	0.253048	0.252725	0.25748	0.263176	0.266224	0.271233	0.273025	0.280533	0.287178	0.289234
637.85	0.241417	0.246416	0.24811	0.248544	0.254289	0.253471	0.258185	0.263696	0.266793	0.271092	0.273181	0.280265	0.287631	0.289792
638.57	0.243688	0.248396	0.250113	0.250434	0.255744	0.254719	0.259531	0.264786	0.267694	0.271864	0.273813	0.280985	0.288532	0.29048
639.28	0.245915	0.250527	0.251876	0.252127	0.257143	0.25616	0.260636	0.265473	0.268227	0.272692	0.274351	0.281445	0.288797	0.290654
640	0.248087	0.25236	0.253269	0.253643	0.258483	0.257166	0.26147	0.265832	0.26857	0.273195	0.274693	0.281937	0.288938	0.290809
640.72	0.249944	0.253744	0.25417	0.254603	0.259139	0.257548	0.261605	0.265468	0.268254	0.273231	0.274515	0.281728	0.288385	0.290307
641.43	0.251799	0.255655	0.25541	0.255578	0.259965	0.258018	0.261682	0.265249	0.267724	0.273055	0.274198	0.28149	0.287478	0.289301
642.15	0.253367	0.257105	0.25623	0.256463	0.260578	0.258313	0.26144	0.264867	0.267324	0.272317	0.273874	0.281259	0.286251	0.288074
642.87	0.255563	0.258843	0.257804	0.257785	0.261707	0.25896	0.261785	0.265298	0.267447	0.271915	0.273768	0.28138	0.285876	0.287575
643.58	0.258052	0.261119	0.2598	0.259561	0.263139	0.260337	0.262677	0.265918	0.267781	0.27201	0.2738	0.280821	0.285106	0.287308
644.3	0.261477	0.263991	0.262466	0.261737	0.265033	0.262099	0.264362	0.267251	0.268762	0.272767	0.27432	0.280613	0.285437	0.287559
645.02	0.265167	0.267104	0.265387	0.264222	0.267308	0.264629	0.26649	0.269003	0.270363	0.274309	0.275691	0.281326	0.286367	0.288578
645.73	0.269587	0.271108	0.269456	0.267434	0.270449	0.267858	0.269407	0.271746	0.272583	0.276576	0.27778	0.282867	0.287849	0.290197
646.45	0.273842	0.275319	0.273251	0.271056	0.273776	0.271051	0.272567	0.274235	0.275157	0.278878	0.28019	0.28487	0.289275	0.291643
647.17	0.278181	0.279782	0.277469	0.274627	0.277219	0.274274	0.275928	0.277275	0.278187	0.28165	0.283019	0.287202	0.291138	0.293451
647.88	0.281975	0.283796	0.281568	0.278864	0.280844	0.277953	0.279193	0.280294	0.281073	0.284306	0.285134	0.288884	0.292434	0.295302
648.6	0.286482	0.28805	0.285794	0.282993	0.284662	0.281264	0.282503	0.283587	0.284342	0.286938	0.287159	0.290391	0.293448	0.296668
649.31	0.290214	0.291988	0.289326	0.286802	0.288495	0.284509	0.285631	0.286364	0.287046	0.289567	0.288995	0.291776	0.294655	0.29797
650.03	0.294474	0.296144	0.293231	0.290604	0.291878	0.288096	0.288747	0.289441	0.289815	0.291929	0.290672	0.293206	0.296377	0.299676
650.75	0.298236	0.299406	0.296248	0.293615	0.294872	0.291292	0.291264	0.291724	0.291731	0.293571	0.291831	0.294609	0.297882	0.301019
651.46	0.302237	0.303144	0.299756	0.296829	0.298113	0.294471	0.294039	0.294632	0.294123	0.295995	0.293959	0.296713	0.300131	0.302857
652.18	0.306215	0.307084	0.3037	0.300552	0.302025	0.298199	0.297559	0.297818	0.29691	0.298885	0.29645	0.299294	0.303081	0.305836
652.89	0.310374	0.310985	0.307744	0.304412	0.305613	0.301828	0.301	0.30116	0.299805	0.301477	0.29873	0.30178	0.305282	0.308052
653.61	0.313609	0.314116	0.310967	0.307715	0.308955	0.304657	0.303825	0.304045	0.302254	0.303656	0.300818	0.303973	0.30651	0.309248
654.32	0.31772	0.31824	0.315434	0.312536	0.313081	0.308222	0.307315	0.307773	0.30556	0.306515	0.30358	0.306895	0.308669	0.311372
655.04	0.321764	0.322371	0.319405	0.316385	0.316862	0.311624	0.310578	0.310644	0.308562	0.30924	0.306029	0.30974	0.310711	0.31339
655.75	0.325055	0.326149	0.322893	0.319696	0.319782	0.31462	0.31326	0.313088	0.310794	0.311061	0.3084	0.311923	0.312685	0.314801
656.47	0.328307	0.329595	0.326243	0.323054	0.323061	0.317433	0.315699	0.315508	0.313305	0.313353	0.310941	0.314134	0.315074	0.317178
657.18	0.332287	0.33395	0.330326	0.326951	0.326904	0.321135	0.318933	0.318665	0.316368	0.316493	0.313832	0.316691	0.318402	0.320199
657.9	0.336055	0.338005	0.333974	0.330323	0.330507	0.324735	0.322527	0.321922	0.319681	0.319741	0.316439	0.318336	0.321755	0.323278
658.61	0.339732	0.342142	0.338223	0.334402	0.33474	0.328935	0.326844	0.32588	0.323472	0.323443	0.320266	0.320953	0.325267	0.326712
659.33	0.343336	0.34564	0.34201	0.338181	0.338474	0.332755	0.330717	0.329328	0.327063	0.327367	0.32377	0.323975	0.328002	0.329451
660.04	0.347519	0.34961	0.345949	0.342134	0.342101	0.336843	0.3349	0.332998	0.330731	0.331269	0.327564	0.327293	0.331486	0.332447
660.76	0.351654	0.353268	0.349661	0.346166	0.346086	0.340901	0.339312	0.336722	0.334816	0.335227	0.331584	0.331078	0.334852	0.335901
661.47	0.355447	0.357168	0.354221	0.350562	0.35021	0.344848	0.343479	0.340875	0.338775	0.339337	0.335864	0.335927	0.338618	0.33935
662.19	0.359384	0.361181	0.358474	0.354872	0.354235	0.348777	0.347533	0.345154	0.34294	0.34335	0.33975	0.340181	0.342362	0.342845
662.9	0.363817	0.365236	0.362727	0.35934	0.35848	0.353005	0.351757	0.349427	0.347336	0.347356	0.343609	0.344129	0.346228	0.346675
663.62	0.367123	0.368752	0.366388	0.363228	0.362485	0.356926	0.355613	0.353288	0.351489	0.351065	0.347263	0.348256	0.349749	0.350246
664.33	0.370838	0.372821	0.371043	0.367349	0.366894	0.361311	0.359948	0.357949	0.355825	0.355435	0.351314	0.352702	0.353925	0.354404
665.05	0.374287	0.376085	0.374329	0.370671	0.370576	0.365423	0.363704	0.361656	0.359672	0.359283	0.355091	0.356576	0.356993	0.358113
665.76	0.376753	0.378454	0.376897	0.373311	0.373495	0.368476	0.366742	0.364669	0.362701	0.36233	0.358389	0.360317	0.359539	0.361043
666.48	0.378744	0.381079	0.379572	0.376074	0.376568	0.371663	0.370019	0.36812	0.365871	0.365847	0.361876	0.363992	0.362399	0.364156
667.19	0.38175	0.384335	0.383082	0.379634	0.380301	0.375597	0.374122	0.372571	0.370002	0.370039	0.366287	0.368232	0.366267	0.368161
667.9	0.383798	0.386756	0.385846	0.382835	0.383361	0.37885	0.377487	0.376124	0.373279	0.373452	0.369603	0.371337	0.369345	0.371294
668.62	0.386288	0.389774	0.388928	0.386285	0.386915	0.382202	0.381016	0.379769	0.376945	0.377017	0.373361	0.374353	0.372948	0.374574
669.33	0.389022	0.392463	0.391627	0.389445	0.390036	0.385574	0.384483	0.38316	0.380286	0.380325	0.376458	0.376951	0.376364	0.377759
670.04	0.391839	0.395346	0.394769	0.392759	0.39335	0.388935	0.38783	0.386702	0.38391	0.383514	0.379814	0.380227	0.380053	0.381521
670.76	0.394694	0.398165	0.397796	0.395757	0.396512	0.392027	0.391047	0.389816	0.38739	0.386832	0.3828	0.383439	0.383729	0.385551
671.47	0.397604	0.401262	0.401064	0.398771	0.39971	0.395189	0.394321	0.393295	0.391159	0.390355	0.386904	0.387423	0.388024	0.390046
672.19	0.400089	0.40382	0.403594	0.401336	0.402215	0.398005	0.397243	0.396345	0.394431	0.393863	0.39019	0.391128	0.391914	0.394219
672.9	0.402004	0.406272	0.405842	0.403846	0.404791	0.400657	0.399918	0.399254	0.397621	0.397194	0.393368	0.394707	0.395635	0.398039
673.61	0.403942	0.408331	0.407856	0.406227	0.407326	0.403109	0.402477	0.401843	0.400592	0.40047	0.396421	0.398291	0.399336	0.401612
674.33	0.40558	0.410502	0.40981	0.408502	0.409705	0.405371	0.405113	0.404698	0.403175	0.403287	0.399408	0.401527	0.40279	0.404997
675.04	0.407219	0.412203	0.411374	0.410616	0.411736	0.407597	0.40747	0.406939	0.405581	0.405971	0.401857	0.404242	0.405744	0.407901
675.75	0.408885	0.413963	0.413067	0.412597	0.414041	0.409769	0.410026	0.409449	0.408096	0.408707	0.404641	0.407155	0.408603	0.410796
676.47	0.410496	0.415569	0.414973	0.414291	0.416074	0.411811	0.412304	0.411589	0.410579	0.411379	0.407594	0.410076	0.411439	0.413403
677.18	0.412838	0.417849	0.417284	0.416666	0.418405	0.414412	0.415303	0.414593	0.413447	0.414211	0.410701	0.412968	0.414957	0.416649
677.89	0.41497	0.419555	0.419397	0.418781	0.420583	0.416974	0.417521	0.417115	0.416103	0.417009	0.413453	0.415142	0.418361	0.419717
678.6	0.417475	0.421989	0.421967	0.421205	0.423198	0.419803	0.420341	0.420224	0.419261	0.420083	0.416653	0.418029	0.422222	0.423503
679.32	0.419731	0.424223	0.424628	0.423846	0.425788	0.422777	0.423204	0.423107	0.422594	0.423216	0.420151	0.421363	0.42612	0.426847
680.03	0.422872	0.427328	0.427849	0.427319	0.429182	0.426343	0.426737	0.427046	0.426401	0.426836	0.424312	0.425892	0.430273	0.430953
680.74	0.425359	0.429983	0.430506	0.430039	0.432124	0.429195	0.429606	0.430179	0.429542	0.430101	0.428082	0.429865	0.433475	0.434342
681.46	0.427823	0.432734	0.433322	0.432846	0.43501	0.432133	0.433057	0.433385	0.43304	0.433449	0.432234	0.434423	0.436445	0.437502
682.17	0.429381	0.434276	0.434961	0.434464	0.436849	0.433864	0.435323	0.435388	0.435534	0.436147	0.436042	0.438316	0.438118	0.439037
682.88	0.430647	0.435602	0.436105	0.435532	0.438173	0.435103	0.436611	0.437086	0.437223	0.437961	0.438667	0.441173	0.439275	0.44041
683.59	0.431802	0.436682	0.436984	0.436417	0.439148	0.436141	0.437699	0.438251	0.438445	0.4393	0.440259	0.443018	0.440409	0.4416
684.31	0.43313	0.43764	0.438116	0.437235	0.439963	0.437182	0.438685	0.439335	0.439732	0.440582	0.44169	0.444504	0.441715	0.4429
685.02	0.433687	0.438038	0.438551	0.437264	0.440179	0.437418	0.438708	0.439633	0.440133	0.441156	0.442131	0.445073	0.442827	0.443978
685.73	0.435018	0.439203	0.439569	0.438151	0.441118	0.438547	0.439614	0.440767	0.44099	0.44219	0.442516	0.445983	0.444897	0.446303
686.44	0.43683	0.44066	0.441029	0.439791	0.442536	0.440116	0.441264	0.442356	0.442592	0.443884	0.443583	0.447273	0.447049	0.448735
687.15	0.438768	0.442464	0.442696	0.441448	0.444117	0.441678	0.442879	0.443951	0.444242	0.44574	0.445101	0.448598	0.449159	0.45109
687.87	0.440323	0.444026	0.443963	0.442733	0.445456	0.442866	0.444119	0.445157	0.445631	0.44715	0.44606	0.449515	0.450951	0.453019
688.58	0.442366	0.445897	0.445578	0.444486	0.446982	0.444254	0.445851	0.446785	0.447181	0.448643	0.447508	0.4515	0.452814	0.454954
689.29	0.444235	0.447554	0.447205	0.44632	0.448258	0.445459	0.446961	0.448169	0.448812	0.449974	0.449183	0.453767	0.454328	0.456401
690	0.446286	0.449632	0.44893	0.447936	0.449535	0.446646	0.447773	0.449245	0.450145	0.451108	0.451076	0.45599	0.455875	0.457772
690.71	0.448623	0.451588	0.450709	0.449379	0.450748	0.447665	0.448665	0.450122	0.451174	0.4521	0.452419	0.457893	0.457489	0.459116
691.42	0.451568	0.454289	0.45345	0.451732	0.452801	0.449622	0.450682	0.45229	0.453232	0.453966	0.454707	0.460383	0.459908	0.461474
692.14	0.455533	0.457882	0.456898	0.455171	0.455934	0.452816	0.453691	0.455325	0.456509	0.457082	0.458183	0.463223	0.463089	0.464656
692.85	0.460171	0.462072	0.460885	0.458812	0.459581	0.456361	0.457121	0.458467	0.45991	0.460546	0.461923	0.465963	0.466079	0.467654
693.56	0.464647	0.466077	0.464719	0.462329	0.463114	0.45953	0.460472	0.461446	0.462773	0.463641	0.464959	0.468133	0.468696	0.470092
694.27	0.468944	0.470182	0.468465	0.46592	0.46656	0.462725	0.463924	0.464746	0.465693	0.466682	0.467876	0.470392	0.471471	0.472832
694.98	0.473296	0.47398	0.471917	0.469414	0.469731	0.465842	0.467076	0.467438	0.46836	0.46948	0.470591	0.472653	0.473667	0.474993
695.69	0.477895	0.477946	0.475415	0.472645	0.472879	0.468798	0.469632	0.469632	0.470428	0.471549	0.472602	0.47499	0.475267	0.476716
696.4	0.48232	0.481782	0.478748	0.475894	0.475948	0.471761	0.472204	0.47191	0.472458	0.473576	0.474427	0.477294	0.476766	0.478324
697.11	0.48677	0.485912	0.482321	0.479373	0.479255	0.474944	0.475112	0.474446	0.474608	0.47572	0.476368	0.479607	0.47852	0.480134
697.83	0.491302	0.489813	0.485879	0.482683	0.482465	0.477998	0.477652	0.476681	0.476653	0.47769	0.478022	0.481663	0.480041	0.481697
698.54	0.496167	0.494172	0.489807	0.486243	0.485984	0.481358	0.480101	0.479213	0.47893	0.479618	0.479621	0.483496	0.481734	0.483318
699.25	0.500414	0.498072	0.493523	0.489713	0.48909	0.484246	0.48246	0.4816	0.480975	0.481442	0.480898	0.48489	0.483261	0.484706
699.96	0.504405	0.502053	0.497394	0.493346	0.49202	0.487045	0.484949	0.484292	0.482919	0.483201	0.482027	0.486055	0.484829	0.48629
700.67	0.508816	0.506207	0.501341	0.497149	0.495173	0.490031	0.487377	0.487074	0.485132	0.484921	0.483103	0.48715	0.486623	0.488085
701.38	0.513981	0.511019	0.505844	0.501503	0.498909	0.493735	0.490503	0.490438	0.48795	0.487257	0.484993	0.488943	0.488862	0.490349
702.09	0.519267	0.516152	0.510575	0.506081	0.502678	0.497424	0.494023	0.493655	0.490745	0.489725	0.487366	0.491159	0.490992	0.49258
702.8	0.525033	0.52184	0.515811	0.511221	0.507062	0.5015	0.498249	0.497442	0.494114	0.492642	0.490144	0.493999	0.49298	0.494709
703.51	0.531385	0.528225	0.521642	0.516786	0.512239	0.506305	0.503072	0.501711	0.498135	0.496389	0.493738	0.497106	0.495291	0.497041
704.22	0.537701	0.534605	0.52772	0.522332	0.517583	0.511215	0.507878	0.50591	0.50212	0.500414	0.497752	0.500305	0.49791	0.499557
704.93	0.543928	0.540834	0.533691	0.527653	0.522758	0.515877	0.512531	0.509903	0.505932	0.50436	0.501456	0.503348	0.500523	0.50218
705.64	0.550061	0.546921	0.539625	0.533044	0.528	0.520552	0.517282	0.514054	0.509997	0.508192	0.50474	0.506191	0.502729	0.504489
706.35	0.55626	0.552834	0.545524	0.538521	0.533561	0.525765	0.522146	0.518626	0.51426	0.512252	0.508188	0.508912	0.505162	0.507035
707.06	0.562407	0.558579	0.551415	0.543989	0.539071	0.530968	0.526809	0.52314	0.518515	0.516417	0.511882	0.511689	0.508314	0.510322
707.77	0.568789	0.564227	0.557147	0.54964	0.544527	0.536119	0.531559	0.52763	0.522803	0.52046	0.515353	0.51458	0.511829	0.513836
708.48	0.575724	0.570701	0.563533	0.555965	0.550647	0.54181	0.537051	0.532744	0.527744	0.524919	0.519549	0.518217	0.515596	0.517688
709.19	0.583	0.577827	0.570349	0.562684	0.557034	0.547889	0.54278	0.538276	0.532903	0.529584	0.524151	0.522264	0.519648	0.521554
709.9	0.590484	0.585266	0.577493	0.569728	0.563759	0.554382	0.548509	0.5439	0.53806	0.534438	0.528688	0.526452	0.524246	0.525852
710.61	0.59858	0.593377	0.585293	0.577383	0.57094	0.561242	0.555018	0.549842	0.543736	0.53982	0.533279	0.530627	0.529172	0.530511
711.32	0.606645	0.601504	0.59305	0.584932	0.578063	0.568057	0.561687	0.555905	0.549397	0.545189	0.537862	0.53471	0.533772	0.534805
712.03	0.614428	0.609251	0.600321	0.591905	0.585009	0.574572	0.567977	0.561499	0.554884	0.550211	0.542484	0.538866	0.537924	0.538692
712.74	0.621812	0.616651	0.607295	0.598647	0.591829	0.580916	0.574038	0.566985	0.560307	0.555118	0.546991	0.543044	0.541842	0.542367
713.45	0.629129	0.624021	0.614511	0.605747	0.598858	0.58749	0.58044	0.57288	0.56624	0.560382	0.551968	0.54777	0.546171	0.54672
714.16	0.636371	0.631307	0.621695	0.61263	0.605807	0.593953	0.586966	0.578988	0.572382	0.565738	0.557233	0.552881	0.550366	0.551146
714.87	0.642806	0.638022	0.628454	0.619288	0.612448	0.600267	0.592867	0.584832	0.577945	0.570662	0.562177	0.557837	0.554165	0.555135
715.57	0.649288	0.644837	0.635272	0.626161	0.619008	0.606636	0.598639	0.590568	0.583522	0.57553	0.567093	0.562881	0.558556	0.559576
716.28	0.655693	0.651632	0.642371	0.633044	0.625509	0.613158	0.60461	0.596618	0.589086	0.580653	0.571972	0.567883	0.563303	0.564276
716.99	0.662019	0.658436	0.649517	0.640037	0.632103	0.619956	0.610948	0.602877	0.594843	0.586232	0.576924	0.5727	0.568235	0.569086
717.7	0.669099	0.665517	0.656718	0.647239	0.63889	0.627226	0.61792	0.609372	0.601036	0.592423	0.582367	0.57758	0.573447	0.574182
718.41	0.676252	0.672787	0.664367	0.654819	0.646242	0.63481	0.625222	0.616225	0.607616	0.599106	0.588443	0.582715	0.579235	0.579614
719.12	0.683664	0.680559	0.672372	0.662501	0.654073	0.642408	0.632882	0.623604	0.614788	0.60617	0.595126	0.588841	0.585725	0.585855
719.83	0.690736	0.687997	0.680161	0.670017	0.66196	0.650164	0.640713	0.631115	0.622063	0.613384	0.602133	0.595557	0.592259	0.592473
720.54	0.697911	0.695597	0.688198	0.677813	0.669881	0.658035	0.648558	0.638821	0.629617	0.620734	0.609177	0.602423	0.599153	0.599318
721.24	0.705623	0.703407	0.696281	0.685519	0.677645	0.66589	0.656269	0.646597	0.637339	0.62813	0.61666	0.610081	0.606541	0.606557
721.95	0.712206	0.710573	0.703948	0.692706	0.685118	0.67331	0.663505	0.653996	0.644481	0.635317	0.624338	0.617982	0.613677	0.613492
722.66	0.718292	0.717352	0.711224	0.699928	0.692253	0.68048	0.670815	0.661143	0.651477	0.64233	0.631645	0.625626	0.620751	0.620524
723.37	0.724762	0.72425	0.718193	0.707375	0.699261	0.687791	0.678329	0.668128	0.658722	0.649478	0.6388	0.633062	0.628146	0.627697
724.08	0.730564	0.730638	0.724814	0.714189	0.706185	0.695003	0.685541	0.674963	0.66582	0.656419	0.645874	0.639885	0.634986	0.634057
724.78	0.735636	0.736438	0.731051	0.720419	0.712722	0.701669	0.692619	0.681631	0.672491	0.66294	0.653026	0.646951	0.64108	0.640194
725.49	0.73972	0.74162	0.736728	0.726656	0.719047	0.707961	0.699055	0.687765	0.67882	0.669322	0.659839	0.653743	0.647145	0.646333
726.2	0.743974	0.746774	0.742147	0.732866	0.725531	0.714361	0.705131	0.694036	0.685178	0.675631	0.666116	0.660109	0.6534	0.65271
726.91	0.748489	0.752008	0.747437	0.739003	0.732077	0.721008	0.711378	0.700333	0.692005	0.682329	0.672693	0.666714	0.660087	0.659571
727.62	0.752669	0.756899	0.752683	0.744938	0.738599	0.72762	0.717837	0.70712	0.698842	0.689511	0.679975	0.674114	0.66661	0.666493
728.32	0.756677	0.761131	0.757663	0.750906	0.744782	0.734034	0.724336	0.713804	0.705415	0.696662	0.687342	0.681869	0.672959	0.673718
729.03	0.761417	0.766466	0.763042	0.757693	0.751335	0.740901	0.730999	0.720871	0.712438	0.704213	0.695043	0.690049	0.680242	0.681268
729.74	0.766256	0.771775	0.768548	0.764248	0.758349	0.74836	0.738149	0.728384	0.719871	0.712152	0.703172	0.698315	0.687956	0.688958
730.45	0.770288	0.776719	0.773584	0.770175	0.764599	0.755158	0.745273	0.735851	0.727409	0.719671	0.711065	0.706297	0.695193	0.696441
731.15	0.773606	0.781143	0.778531	0.775873	0.770655	0.76138	0.751852	0.742977	0.734414	0.727047	0.718375	0.714322	0.702533	0.70365
731.86	0.775986	0.784272	0.782677	0.780098	0.775595	0.766535	0.757376	0.749083	0.739995	0.733171	0.724368	0.72103	0.70903	0.710123
732.57	0.777562	0.78669	0.786249	0.783403	0.779318	0.770907	0.761839	0.754108	0.744909	0.738568	0.729573	0.726439	0.715233	0.716087
733.28	0.778579	0.788972	0.789373	0.786408	0.783115	0.774837	0.766066	0.759351	0.74987	0.743774	0.73489	0.732106	0.721511	0.721761
733.98	0.779134	0.790679	0.792025	0.7893	0.786483	0.77837	0.770352	0.764186	0.754942	0.748819	0.73969	0.737691	0.727541	0.727682
734.69	0.780452	0.792617	0.794971	0.792869	0.790092	0.782293	0.77499	0.76933	0.760236	0.754408	0.745268	0.744149	0.734146	0.734352
735.4	0.781479	0.79405	0.797796	0.796167	0.793715	0.78637	0.779614	0.774162	0.765321	0.759919	0.751244	0.750494	0.740737	0.741045
736.1	0.781698	0.79534	0.799724	0.799125	0.796457	0.790359	0.78382	0.779051	0.770682	0.764923	0.7575	0.756573	0.747051	0.747124
736.81	0.781796	0.796555	0.801503	0.801929	0.799913	0.794341	0.788171	0.783941	0.776179	0.770104	0.764027	0.763536	0.754023	0.75342
737.52	0.78188	0.797749	0.803267	0.80474	0.803798	0.79846	0.792678	0.788889	0.781918	0.775633	0.770776	0.770522	0.761092	0.760435
738.22	0.781472	0.798211	0.804688	0.807077	0.807009	0.802121	0.796815	0.793236	0.787229	0.781552	0.77754	0.777151	0.768148	0.767523
738.93	0.780038	0.797913	0.805158	0.80833	0.809724	0.804967	0.80042	0.797079	0.79202	0.786805	0.783961	0.782887	0.774594	0.773926
739.64	0.777646	0.796807	0.805057	0.808846	0.811469	0.807197	0.803591	0.800556	0.79621	0.791274	0.789287	0.787708	0.780814	0.779755
740.34	0.77554	0.795548	0.804847	0.809559	0.813027	0.808968	0.806307	0.80409	0.800233	0.795597	0.794161	0.792426	0.786988	0.786073
741.05	0.773846	0.794268	0.804825	0.810349	0.814962	0.811036	0.808942	0.807077	0.80438	0.800114	0.798641	0.796474	0.792589	0.792268
741.76	0.772086	0.793305	0.804876	0.811383	0.816507	0.813393	0.812021	0.810687	0.808707	0.804715	0.803329	0.800605	0.797996	0.798262
742.46	0.769305	0.791525	0.804276	0.811213	0.816913	0.814701	0.814382	0.813326	0.811815	0.808572	0.807282	0.804959	0.803344	0.803535
743.17	0.766573	0.789577	0.803343	0.811053	0.817287	0.815991	0.816233	0.815933	0.814703	0.812336	0.810887	0.809301	0.808032	0.809149
743.87	0.763186	0.786617	0.801406	0.810043	0.816595	0.816326	0.81673	0.817106	0.816197	0.815265	0.813799	0.812918	0.812059	0.813729
744.58	0.758952	0.783224	0.798718	0.808107	0.815393	0.815648	0.816501	0.817597	0.817214	0.817355	0.81598	0.815931	0.814731	0.817063
745.29	0.753882	0.779367	0.795473	0.805267	0.813445	0.814701	0.816172	0.81773	0.817739	0.819087	0.818407	0.819123	0.817315	0.819696
745.99	0.748084	0.775281	0.791408	0.802133	0.811049	0.812631	0.815373	0.817552	0.817854	0.820273	0.820178	0.822151	0.820189	0.822447
746.7	0.742205	0.770153	0.786859	0.79869	0.808228	0.810392	0.813854	0.816634	0.817766	0.821007	0.821298	0.824248	0.822697	0.82526
747.4	0.736155	0.764967	0.782275	0.795073	0.805415	0.808191	0.812153	0.815854	0.817603	0.820915	0.821659	0.825771	0.82454	0.827428
748.11	0.72956	0.759231	0.777285	0.790864	0.801987	0.805618	0.810317	0.81444	0.817067	0.820507	0.822255	0.827095	0.826421	0.828932
748.81	0.72241	0.753569	0.771912	0.786182	0.798107	0.802196	0.808371	0.813296	0.816359	0.819612	0.822364	0.828174	0.828127	0.830331
749.52	0.714616	0.746184	0.76555	0.780674	0.793186	0.798082	0.805225	0.810579	0.81455	0.818161	0.821599	0.828546	0.829483	0.831459
750.23	0.706199	0.738266	0.758588	0.774362	0.78768	0.793286	0.801269	0.807453	0.812386	0.81604	0.820271	0.82857	0.830381	0.831918
750.93	0.696875	0.729363	0.750908	0.767325	0.780966	0.787983	0.796588	0.80361	0.80932	0.813654	0.81901	0.828471	0.830631	0.831723
751.64	0.6871	0.720625	0.74276	0.75984	0.774256	0.782372	0.791697	0.799234	0.805726	0.811281	0.817331	0.827921	0.830581	0.831065
752.34	0.677674	0.711561	0.734325	0.752343	0.767519	0.776371	0.786886	0.794859	0.80227	0.808763	0.815881	0.82674	0.830112	0.830572
753.05	0.668115	0.702523	0.725928	0.74486	0.760733	0.770324	0.781541	0.790325	0.798416	0.80584	0.813673	0.825638	0.829214	0.829663
753.75	0.658571	0.693357	0.717761	0.737564	0.754199	0.764521	0.77594	0.785501	0.794564	0.803017	0.811688	0.824683	0.828307	0.828909
754.46	0.649124	0.685252	0.71	0.730046	0.747553	0.758487	0.770655	0.780959	0.790687	0.799531	0.809665	0.82303	0.827527	0.827838
755.16	0.639499	0.676445	0.701551	0.722847	0.740843	0.75209	0.764825	0.775869	0.786068	0.795862	0.806544	0.820839	0.826303	0.826651
755.87	0.630212	0.667907	0.693252	0.71547	0.734012	0.745811	0.759129	0.771134	0.781673	0.791749	0.803399	0.817985	0.824475	0.825181
756.57	0.62094	0.658792	0.684813	0.707855	0.72674	0.739345	0.753272	0.76608	0.777391	0.787856	0.800196	0.81512	0.822852	0.823769
757.28	0.610844	0.649362	0.676067	0.699917	0.719212	0.73262	0.747134	0.760981	0.772282	0.783641	0.796648	0.812387	0.821167	0.821941
757.98	0.599939	0.638956	0.66617	0.690435	0.710179	0.724312	0.740086	0.754363	0.766517	0.778603	0.792192	0.80814	0.818582	0.819194
758.68	0.589642	0.628919	0.656523	0.681316	0.701753	0.716691	0.733441	0.74847	0.76118	0.77374	0.78789	0.804543	0.815845	0.816549
759.39	0.57953	0.618552	0.646808	0.672602	0.693578	0.709644	0.726772	0.742859	0.756133	0.769557	0.78346	0.800995	0.813077	0.814339
760.09	0.569737	0.608722	0.637636	0.663803	0.685287	0.702419	0.720399	0.73736	0.751143	0.765308	0.77979	0.797096	0.810591	0.812305
760.8	0.559305	0.598321	0.628001	0.654404	0.676956	0.694807	0.713358	0.730858	0.745353	0.760237	0.775236	0.793323	0.80786	0.809858
761.5	0.548435	0.588002	0.617985	0.644891	0.66803	0.686345	0.705667	0.724012	0.73875	0.753939	0.769954	0.789043	0.804291	0.806604
762.21	0.537215	0.576877	0.607302	0.634293	0.65827	0.677276	0.697004	0.715978	0.731499	0.747384	0.763609	0.783554	0.800073	0.802685
762.91	0.52596	0.565721	0.596636	0.624081	0.64891	0.668168	0.688295	0.708586	0.724201	0.740494	0.757493	0.778366	0.795215	0.798156
763.61	0.514235	0.554183	0.585446	0.613199	0.638579	0.65814	0.679	0.699903	0.716104	0.733055	0.750916	0.772286	0.789447	0.792422
764.32	0.50251	0.542497	0.574106	0.60218	0.628236	0.647973	0.669605	0.690664	0.70792	0.72529	0.744335	0.766035	0.783773	0.786563
765.02	0.490406	0.530328	0.561971	0.590543	0.617513	0.637538	0.659751	0.681194	0.699309	0.717464	0.736913	0.759428	0.777231	0.780007
765.73	0.478603	0.5186	0.550332	0.579399	0.606856	0.626956	0.649666	0.672027	0.690799	0.709768	0.729716	0.752234	0.770215	0.773075
766.43	0.466901	0.506721	0.538772	0.567873	0.59625	0.61676	0.639879	0.662871	0.682515	0.702145	0.722003	0.744273	0.763287	0.766335
767.13	0.455292	0.495237	0.527542	0.55714	0.586059	0.606919	0.630612	0.654081	0.674352	0.694604	0.71457	0.736552	0.75662	0.759393
767.84	0.443846	0.483744	0.516302	0.546306	0.575498	0.597271	0.621114	0.644746	0.666171	0.686719	0.706742	0.728902	0.750303	0.753033
768.54	0.433024	0.472466	0.505454	0.535794	0.56516	0.587894	0.611561	0.635668	0.658069	0.679059	0.699063	0.721552	0.744268	0.747199
769.24	0.421893	0.461223	0.494231	0.524826	0.554556	0.577614	0.602074	0.626365	0.649313	0.67122	0.691508	0.713899	0.736939	0.740064
769.95	0.411226	0.450421	0.483825	0.514343	0.544213	0.567989	0.592609	0.617528	0.641019	0.663272	0.683783	0.706494	0.729996	0.733328
770.65	0.400306	0.438873	0.47232	0.502925	0.533005	0.557467	0.582417	0.607864	0.631816	0.654262	0.675134	0.698703	0.723511	0.72671
771.35	0.389527	0.427893	0.46116	0.492043	0.522148	0.547239	0.572316	0.598179	0.622585	0.645501	0.667365	0.691536	0.716381	0.719563
772.06	0.378638	0.416453	0.449242	0.480487	0.510494	0.53625	0.561577	0.587747	0.612683	0.635769	0.658818	0.684148	0.708704	0.712271
772.76	0.367957	0.405055	0.437564	0.468954	0.499313	0.525222	0.551198	0.577406	0.602657	0.626256	0.650281	0.676161	0.700527	0.703955
773.46	0.35682	0.393549	0.42572	0.457077	0.487869	0.513789	0.540735	0.566964	0.592346	0.616348	0.641057	0.667492	0.692079	0.69522
774.16	0.346233	0.38261	0.41461	0.445775	0.476863	0.503021	0.529968	0.556667	0.582438	0.60652	0.631422	0.659119	0.684163	0.687488
774.87	0.334358	0.370143	0.402121	0.433112	0.464332	0.490635	0.518032	0.544488	0.57072	0.595036	0.620493	0.648627	0.674323	0.677845
775.57	0.323271	0.35889	0.390891	0.421696	0.45314	0.479304	0.507146	0.53373	0.560359	0.58501	0.610799	0.639119	0.664776	0.668356
776.27	0.313032	0.348042	0.380099	0.410835	0.442441	0.468312	0.496729	0.52338	0.550568	0.575522	0.601443	0.63046	0.655921	0.659721
776.97	0.303507	0.338236	0.370246	0.400778	0.432765	0.45833	0.487352	0.514073	0.541593	0.566594	0.593171	0.622033	0.647296	0.651308
777.68	0.294624	0.32922	0.361315	0.391581	0.423463	0.449103	0.478461	0.505318	0.533103	0.5583	0.584886	0.613637	0.639425	0.643421
778.38	0.285742	0.320246	0.352229	0.382316	0.413993	0.439849	0.469459	0.496383	0.524468	0.549904	0.57619	0.604896	0.630978	0.635371
779.08	0.276444	0.310616	0.342379	0.372562	0.404082	0.430159	0.460361	0.487212	0.515404	0.540954	0.56739	0.595638	0.621915	0.626507
779.78	0.268258	0.302264	0.333714	0.363918	0.395547	0.421529	0.451901	0.479331	0.507541	0.532994	0.55966	0.587482	0.613595	0.618409
780.49	0.260668	0.294466	0.325311	0.35589	0.387115	0.413285	0.443764	0.47124	0.499636	0.525159	0.551977	0.579321	0.605489	0.610313
781.19	0.252399	0.286079	0.316444	0.347001	0.37795	0.404217	0.434655	0.462406	0.490458	0.516085	0.543186	0.569972	0.59639	0.601312
781.89	0.243837	0.277094	0.307351	0.337641	0.36832	0.394534	0.424658	0.452822	0.480854	0.506422	0.533587	0.560125	0.587002	0.591995
782.59	0.235228	0.268176	0.298056	0.328188	0.359	0.384809	0.414702	0.443441	0.471403	0.496707	0.524131	0.550915	0.57737	0.582396
783.29	0.227084	0.259537	0.288893	0.319124	0.349943	0.37536	0.405262	0.434229	0.462005	0.487436	0.51545	0.541755	0.56772	0.572944
784	0.219339	0.251292	0.280179	0.310208	0.341111	0.366121	0.395796	0.424905	0.452571	0.478048	0.506342	0.531925	0.558106	0.5636
784.7	0.211946	0.243347	0.271987	0.301757	0.332342	0.35717	0.386762	0.415704	0.443375	0.468889	0.497382	0.522603	0.549246	0.554586
785.4	0.203776	0.23467	0.263299	0.292404	0.322937	0.347417	0.37714	0.405879	0.433662	0.45905	0.487791	0.513194	0.539573	0.545249
786.1	0.196095	0.226324	0.25479	0.283347	0.313747	0.338095	0.367928	0.396278	0.424218	0.449456	0.478239	0.503892	0.53033	0.535858
786.8	0.189532	0.218929	0.246943	0.275159	0.305241	0.329545	0.35964	0.387263	0.415433	0.440695	0.468926	0.494636	0.521642	0.526994
787.5	0.183049	0.211682	0.239013	0.266891	0.296427	0.320728	0.350877	0.377803	0.406281	0.431621	0.45894	0.484388	0.512627	0.517948
788.21	0.176219	0.204014	0.230903	0.258112	0.287147	0.311679	0.341448	0.367924	0.396488	0.421718	0.448179	0.473617	0.503026	0.508253
788.91	0.169155	0.196263	0.222759	0.249498	0.277908	0.302547	0.331875	0.358094	0.386593	0.411754	0.437962	0.463622	0.493383	0.49808
789.61	0.162041	0.188466	0.214309	0.240517	0.26862	0.29315	0.32224	0.348062	0.376378	0.401678	0.42752	0.453991	0.482991	0.487706
790.31	0.155612	0.181244	0.206388	0.232126	0.259977	0.284536	0.313157	0.338725	0.366768	0.392129	0.41739	0.4447	0.472959	0.477837
791.01	0.149618	0.174445	0.198999	0.224379	0.251859	0.276141	0.304605	0.32983	0.357613	0.383098	0.407813	0.435796	0.463335	0.468191
791.71	0.143122	0.167524	0.191566	0.216462	0.243589	0.267511	0.2956	0.320685	0.348239	0.373563	0.397915	0.426714	0.45344	0.457977
792.41	0.136622	0.160555	0.184206	0.20865	0.235299	0.259052	0.286713	0.311971	0.33885	0.364079	0.388446	0.417814	0.443164	0.447706
793.11	0.130486	0.154255	0.177347	0.201433	0.227775	0.250999	0.278449	0.303634	0.330115	0.354886	0.379418	0.409036	0.433378	0.43782
793.81	0.124925	0.14835	0.170886	0.194602	0.22052	0.243102	0.270464	0.29557	0.321524	0.345685	0.369878	0.399717	0.423583	0.427997
794.51	0.1199	0.142649	0.164644	0.188017	0.21337	0.235637	0.262549	0.287474	0.312943	0.336607	0.360129	0.38974	0.414016	0.418351
795.21	0.11551	0.137624	0.15905	0.182136	0.206756	0.228592	0.255214	0.279974	0.304836	0.328065	0.35102	0.379813	0.405123	0.409061
795.92	0.111333	0.132972	0.153717	0.176462	0.200539	0.221956	0.247891	0.272455	0.29699	0.319587	0.341979	0.369736	0.39615	0.399939
796.62	0.107358	0.128524	0.148545	0.171106	0.194551	0.215743	0.240984	0.26539	0.289517	0.311599	0.33388	0.360318	0.387192	0.391353
797.32	0.103436	0.124137	0.143481	0.165702	0.188551	0.209579	0.234119	0.258236	0.281765	0.303573	0.325789	0.350992	0.378391	0.382821
798.02	0.0997755	0.119689	0.138578	0.160261	0.182465	0.203189	0.227121	0.250986	0.273834	0.295484	0.317614	0.341911	0.369596	0.374303
798.72	0.0967379	0.115616	0.134139	0.155146	0.176942	0.197254	0.220532	0.243961	0.266305	0.287827	0.309909	0.333649	0.36124	0.366266
799.42	0.0941653	0.11247	0.130528	0.150822	0.172182	0.192067	0.214754	0.237906	0.259923	0.281034	0.302864	0.326231	0.353616	0.35875
800.12	0.0911904	0.109059	0.126604	0.146351	0.167265	0.186709	0.208687	0.231558	0.253403	0.273901	0.295514	0.318522	0.345353	0.350794
800.82	0.0879985	0.105364	0.122365	0.141586	0.162071	0.180967	0.202433	0.224995	0.246387	0.266481	0.288031	0.310747	0.336535	0.342175
801.52	0.0849796	0.101727	0.118207	0.136794	0.156742	0.175197	0.196287	0.218444	0.239255	0.25907	0.280267	0.302608	0.327462	0.332866
802.22	0.0821993	0.0981667	0.114333	0.132083	0.151529	0.169416	0.190265	0.211735	0.232269	0.251746	0.272093	0.294144	0.318102	0.32337
802.92	0.0794352	0.0947005	0.110446	0.127605	0.14654	0.163802	0.184269	0.205061	0.2254	0.244494	0.264021	0.285309	0.308811	0.313908
803.62	0.0766699	0.0914606	0.106653	0.123437	0.141734	0.158655	0.178541	0.198729	0.218709	0.237622	0.256196	0.276401	0.299637	0.304566
804.32	0.0736641	0.0880396	0.102703	0.119155	0.136863	0.153472	0.172746	0.192304	0.211981	0.23069	0.248798	0.267625	0.290671	0.295556
805.02	0.0706995	0.0845898	0.0986711	0.114709	0.131999	0.148141	0.166909	0.185896	0.205181	0.223804	0.241579	0.259359	0.281944	0.286644
805.71	0.0676183	0.0811501	0.0946781	0.110254	0.12701	0.142852	0.161243	0.1795	0.198379	0.216931	0.234175	0.251081	0.273173	0.2776
806.41	0.0644049	0.0774496	0.0907088	0.105775	0.122046	0.137426	0.155583	0.173094	0.191558	0.209952	0.226571	0.243115	0.264303	0.268847
807.11	0.0609888	0.0736336	0.0866621	0.10132	0.117298	0.131961	0.14975	0.166848	0.184924	0.20285	0.219289	0.235563	0.25586	0.260562
807.81	0.057828	0.0702161	0.082907	0.0972329	0.112937	0.126937	0.144334	0.16113	0.178857	0.196184	0.212586	0.22864	0.247699	0.252513
808.51	0.0549679	0.0670034	0.0792718	0.0932714	0.108688	0.122145	0.139185	0.155575	0.173061	0.189748	0.20606	0.222079	0.239552	0.244444
809.21	0.0521115	0.0637436	0.0754699	0.0892133	0.104294	0.117223	0.133998	0.15007	0.167154	0.1831	0.19917	0.215481	0.231495	0.236334
809.91	0.0491603	0.0606036	0.0717104	0.085336	0.100019	0.112353	0.128753	0.144518	0.161024	0.176266	0.19186	0.208406	0.223523	0.228383
810.61	0.0462787	0.0574964	0.068062	0.0814104	0.0957167	0.107396	0.123374	0.138841	0.15472	0.169381	0.184687	0.201245	0.215566	0.220643
811.31	0.043452	0.054371	0.0644236	0.0772799	0.0912246	0.102453	0.117762	0.132908	0.148332	0.162523	0.177783	0.194354	0.207887	0.21298
812.01	0.0410876	0.0517872	0.0611321	0.0734351	0.0868893	0.0978633	0.112443	0.127267	0.142233	0.156087	0.171159	0.187698	0.200595	0.205419
812.71	0.0392109	0.049505	0.0580785	0.0699541	0.0828219	0.0936534	0.107554	0.12186	0.136296	0.150054	0.164649	0.18092	0.193628	0.198145
813.4	0.0375659	0.0473841	0.0553767	0.0666995	0.0790956	0.0897466	0.102945	0.116725	0.130613	0.144188	0.158224	0.174276	0.18702	0.191134
814.1	0.0359788	0.0454141	0.0530691	0.0636656	0.0756679	0.0860261	0.0984677	0.111805	0.125183	0.138597	0.151969	0.167894	0.180681	0.184528
814.8	0.0344144	0.0433424	0.0506559	0.0605868	0.0720974	0.0820874	0.0938982	0.106746	0.119692	0.132995	0.14578	0.161444	0.173917	0.1777
815.5	0.0328232	0.0411469	0.0482554	0.0575471	0.0684577	0.0782356	0.0894947	0.101631	0.114321	0.127366	0.139645	0.155078	0.166842	0.170641
816.2	0.0313842	0.0392816	0.0461886	0.0550227	0.0653824	0.074835	0.0856796	0.0971462	0.109493	0.122156	0.133839	0.149133	0.160133	0.163739
816.9	0.0298486	0.0374261	0.0441473	0.0527198	0.0626404	0.0715594	0.0821121	0.0930097	0.104942	0.117055	0.128101	0.143133	0.153749	0.157015
817.59	0.0282205	0.035435	0.0420195	0.0503258	0.0598219	0.0682636	0.0785219	0.0888451	0.100446	0.111835	0.122469	0.137127	0.147416	0.150433
818.29	0.0266351	0.0333651	0.0397915	0.0477533	0.0569175	0.0648914	0.0748356	0.0846781	0.0958413	0.106646	0.117134	0.131555	0.141101	0.143938
818.99	0.0249283	0.0312618	0.0373656	0.0451551	0.0538211	0.0613288	0.0711336	0.0804703	0.0912413	0.101462	0.111927	0.126117	0.134849	0.137538
819.69	0.023066	0.0291506	0.0347365	0.0425297	0.0506352	0.0576916	0.067349	0.0762158	0.0866738	0.0962563	0.106631	0.120594	0.128788	0.131214
820.39	0.0213909	0.0273433	0.0324783	0.0401487	0.0478814	0.0546225	0.0639162	0.0724369	0.0826018	0.0917712	0.101903	0.115402	0.123264	0.125428
821.08	0.0201023	0.0259099	0.0306942	0.0381065	0.0456622	0.052008	0.0611341	0.069395	0.0791304	0.0881462	0.0978547	0.110818	0.118258	0.120104
821.78	0.0192668	0.0247599	0.0292044	0.0363495	0.0437341	0.0497443	0.0586903	0.0666358	0.0760153	0.084867	0.0940254	0.10663	0.113366	0.114989
822.48	0.0191476	0.0241249	0.0282175	0.0349955	0.0421304	0.0479629	0.0566598	0.0641769	0.0733178	0.0819771	0.0904341	0.102582	0.108798	0.110466
823.18	0.018832	0.023366	0.0271453	0.0335976	0.0405097	0.0460657	0.0545804	0.0616064	0.0704601	0.0789822	0.0865023	0.0979793	0.10438	0.106197
823.88	0.0179034	0.0223222	0.0258798	0.032102	0.0387515	0.0440855	0.0523028	0.0589173	0.0674839	0.0757933	0.0820993	0.0930076	0.099985	0.102012
824.57	0.0170025	0.0214062	0.0248164	0.0307775	0.0372367	0.0424316	0.0502461	0.0565848	0.0648047	0.0729575	0.0780517	0.0884652	0.0959289	0.0982975
825.27	0.0162662	0.020492	0.0238579	0.0295441	0.0358666	0.0409172	0.048372	0.0544846	0.0622808	0.0704434	0.0746306	0.0843307	0.091897	0.0947136
825.97	0.0153693	0.0193788	0.0228144	0.0282736	0.0343167	0.0391548	0.0463611	0.052253	0.0596293	0.0677202	0.0712713	0.0804544	0.0877222	0.0908828
826.66	0.0141601	0.0179284	0.0214299	0.0267227	0.0324121	0.0369884	0.0438974	0.0496474	0.0565816	0.0644987	0.0676819	0.0765087	0.0834376	0.0868264
827.36	0.0127816	0.0162979	0.0197972	0.0249305	0.0302462	0.0345216	0.0411152	0.0468342	0.0534767	0.0611457	0.0643637	0.0723624	0.0793402	0.0827303
828.06	0.0113988	0.0148981	0.0183484	0.0233414	0.0283352	0.0322146	0.0386338	0.0443042	0.0506987	0.0580555	0.0616767	0.0687341	0.0756467	0.0789769
828.76	0.0102271	0.0139637	0.0173616	0.0222651	0.0269498	0.0304145	0.0366896	0.0423925	0.0484805	0.0554344	0.0595774	0.0659949	0.0722767	0.0754765
829.45	0.00940359	0.0133338	0.0167172	0.0214166	0.0258288	0.0288237	0.0349672	0.040833	0.0464657	0.0529512	0.0576342	0.0634101	0.0689073	0.0717751
830.15	0.00843526	0.0124458	0.0156795	0.020196	0.0243929	0.0267538	0.0328554	0.038725	0.0440024	0.0499733	0.055263	0.0604515	0.0652298	0.067628
830.85	0.00756542	0.0115404	0.0146589	0.0188179	0.0228369	0.0247405	0.0306392	0.0365483	0.0414515	0.0468447	0.0528047	0.0578357	0.0618025	0.0638115
831.54	0.00678307	0.0107546	0.0137624	0.0174467	0.0213819	0.0228339	0.028615	0.0343364	0.0390459	0.0438387	0.0505202	0.0557797	0.0588701	0.0606241
832.24	0.00606206	0.0100135	0.0126856	0.0159959	0.019793	0.0208485	0.0265884	0.0320706	0.0366089	0.040833	0.048094	0.0537015	0.0561221	0.0576312
832.94	0.00554316	0.00933263	0.011789	0.0146814	0.0182382	0.019005	0.0245762	0.0297604	0.0341072	0.0378144	0.0452706	0.0514161	0.053563	0.0548432
833.63	0.00513349	0.0086407	0.011018	0.0134396	0.0167873	0.0173034	0.0226821	0.0276312	0.0315719	0.0348783	0.0420786	0.0491178	0.0509505	0.0521639
834.33	0.00476139	0.00781116	0.010148	0.012231	0.0153517	0.0157464	0.0208085	0.02553	0.0291022	0.032107	0.0389497	0.0468603	0.048447	0.0494992
835.03	0.00464251	0.00728659	0.00944704	0.0113092	0.0142055	0.0145662	0.0192552	0.023603	0.0269739	0.0298373	0.0363405	0.0448451	0.0462483	0.0473783
835.72	0.00482115	0.00707626	0.00910102	0.0106894	0.0134202	0.0138806	0.018249	0.0221887	0.0254677	0.0282537	0.0342615	0.0432323	0.0442991	0.0456475
836.42	0.00480773	0.0067087	0.00862411	0.0101688	0.012786	0.0132671	0.0174315	0.0210527	0.0241816	0.0268772	0.0321767	0.0412106	0.0422246	0.0436383
837.11	0.0045133	0.00615794	0.00797231	0.00959192	0.012137	0.0125194	0.0166187	0.0198473	0.0228658	0.0254663	0.029922	0.0387701	0.0400914	0.0413695
837.81	0.00454134	0.00587595	0.00772431	0.00925202	0.0117715	0.0121983	0.0160889	0.0191249	0.0219437	0.0243297	0.0279884	0.0363573	0.0379191	0.0392749
838.51	0.00453707	0.00567374	0.00763611	0.00893391	0.011676	0.0120706	0.0157704	0.018399	0.0212498	0.0234002	0.0264337	0.0340112	0.0357989	0.0371892
839.2	0.0044475	0.00575908	0.00771451	0.00903374	0.0118514	0.0122437	0.0157674	0.0181997	0.0209662	0.0228737	0.0254994	0.0320622	0.0338547	0.0353043
839.9	0.00416244	0.00572758	0.00777909	0.00912941	0.0119545	0.0122347	0.015633	0.0179567	0.0205681	0.0223522	0.0245708	0.0299834	0.0319162	0.03343
840.59	0.00345306	0.00528963	0.00729959	0.00866859	0.0115984	0.0116338	0.0149328	0.0172123	0.0197676	0.021295	0.0232188	0.0276394	0.0296729	0.0312102
841.29	0.00246453	0.00438136	0.00638012	0.00774544	0.010808	0.0105672	0.0136997	0.0159691	0.0185081	0.0197665	0.0215135	0.0253704	0.0273771	0.0287532
841.99	0.00191538	0.00393507	0.00597279	0.0072974	0.0102832	0.00980841	0.0128746	0.0149934	0.0173854	0.0183827	0.0200275	0.0233245	0.0255582	0.0267701
842.68	0.00210199	0.004173	0.00637897	0.00753447	0.0103894	0.0097783	0.0127026	0.0146105	0.0168605	0.0176595	0.0190048	0.021784	0.024233	0.0254033
843.38	0.00232991	0.00447845	0.00661757	0.0076757	0.0103876	0.00967054	0.0123578	0.0141054	0.016254	0.0168601	0.0179371	0.0202792	0.0228898	0.0239473
844.07	0.00259556	0.00472238	0.00677402	0.00790105	0.0103507	0.00953632	0.0119454	0.0136366	0.0156459	0.0162329	0.0168784	0.0189262	0.021805	0.0226637
844.77	0.00298037	0.00491386	0.00692017	0.00809251	0.0102209	0.00934018	0.0114938	0.0133747	0.0150471	0.0155861	0.0159309	0.0180059	0.0207194	0.021586
845.46	0.00347251	0.00499219	0.00682235	0.00781877	0.0099296	0.00899084	0.0108888	0.0125481	0.0141948	0.0148314	0.0151142	0.0172954	0.0198445	0.0208655
846.16	0.0040279	0.00498533	0.0066469	0.00751064	0.00956538	0.0087505	0.0103774	0.0119017	0.0135374	0.014278	0.0146663	0.0169042	0.0192373	0.0205022
846.85	0.00440485	0.00499219	0.00656006	0.00722714	0.00914045	0.00854931	0.0099979	0.0114996	0.0129059	0.0141273	0.0145341	0.0168981	0.0186635	0.0202461
847.55	0.00477603	0.00507911	0.00651291	0.00706046	0.00882462	0.00843765	0.00984681	0.0112544	0.0125291	0.0141693	0.014766	0.0173186	0.0182261	0.020021
848.24	0.00452427	0.00466867	0.00584877	0.00626546	0.00803288	0.00780003	0.00905039	0.0104383	0.0116974	0.0137181	0.0146895	0.0178485	0.0174325	0.0193774
848.94	0.00444689	0.00450986	0.00542473	0.00580588	0.00744547	0.00719209	0.00851073	0.00977672	0.0110992	0.0134117	0.0149354	0.0187439	0.0167779	0.0188986
849.63	0.00485591	0.00492587	0.00571274	0.00628328	0.00763354	0.00737767	0.0087358	0.0100146	0.0112451	0.0138506	0.0156399	0.0199684	0.0165164	0.0186906
850.33	0.00461021	0.00496474	0.00572077	0.00637656	0.00755555	0.00734534	0.00878703	0.0100988	0.0111263	0.0138314	0.0159498	0.0207862	0.0158714	0.0180907
851.02	0.00432505	0.0050671	0.00572593	0.00654892	0.00752917	0.0073633	0.00891392	0.0101778	0.0112059	0.0137648	0.016075	0.0210353	0.0151397	0.0175646
851.72	0.00371027	0.00492587	0.00553257	0.00663453	0.00726035	0.00710531	0.00886268	0.0101289	0.0111287	0.0133787	0.0155752	0.0203136	0.0141035	0.0164386
852.41	0.00344516	0.00499505	0.00535706	0.00673146	0.00699112	0.00690428	0.00862444	0.00992568	0.01078	0.0128607	0.0148564	0.0193001	0.0128052	0.0148802
853.1	0.00384654	0.0054722	0.00584131	0.00722833	0.00734459	0.0071879	0.00880728	0.0100641	0.0109203	0.0124341	0.014264	0.01846	0.0122357	0.0139021
853.8	0.00452123	0.00619464	0.00663022	0.00793445	0.00787161	0.0076634	0.00903191	0.0101713	0.0110269	0.0121603	0.0138063	0.017589	0.0119589	0.0131477
854.49	0.0052873	0.00681606	0.00731918	0.00846434	0.00830678	0.00808663	0.00915649	0.0103322	0.0111119	0.0120713	0.0132579	0.0164146	0.0116671	0.0125369
855.19	0.00525555	0.00659046	0.00719823	0.00803823	0.00795195	0.00778145	0.00855002	0.0097055	0.010464	0.0111485	0.0119101	0.014685	0.0110082	0.0114643
855.88	0.00515118	0.00628868	0.00696449	0.00731467	0.00751197	0.00721723	0.00793488	0.00884765	0.00972691	0.0101927	0.010736	0.0132293	0.0107083	0.0109241
856.58	0.00585479	0.00650667	0.00707098	0.00718011	0.00755383	0.00724476	0.00773815	0.00839031	0.00958757	0.0101201	0.0104515	0.012731	0.010989	0.0112269
857.27	0.00641507	0.00649864	0.00704047	0.00709558	0.00742254	0.00726511	0.00755457	0.00801552	0.00937985	0.0102426	0.0104186	0.012794	0.0118293	0.0118213
857.96	0.00710418	0.00678678	0.00749202	0.0071807	0.00779071	0.00754777	0.00762288	0.00809761	0.00947349	0.0105861	0.0108634	0.0137239	0.012835	0.0128366
858.66	0.00791413	0.00745562	0.0083232	0.00783427	0.0085935	0.00798288	0.00822747	0.00852059	0.0101855	0.0113388	0.0118615	0.0151465	0.0144727	0.0144991
859.35	0.00830062	0.00770124	0.0084872	0.00803703	0.00876079	0.00808723	0.00837562	0.00868497	0.0104206	0.011827	0.0125866	0.0160693	0.015088	0.0152891
860.04	0.00835472	0.00774555	0.00832436	0.00803286	0.0088183	0.0079565	0.00851371	0.00876659	0.0106012	0.0120504	0.0130061	0.0164853	0.0153639	0.0158763
860.74	0.00819121	0.00761092	0.00814252	0.00793385	0.00878322	0.00760228	0.00847204	0.00861451	0.0105085	0.0119386	0.0132479	0.016837	0.0154916	0.0160397
861.43	0.00825943	0.00772771	0.00813964	0.00825302	0.00904953	0.00771972	0.00873283	0.00886586	0.0107077	0.0123312	0.0137951	0.0171847	0.0154757	0.0163348
862.13	0.00853427	0.00797636	0.00813156	0.00872415	0.00928781	0.00809623	0.00914338	0.0092355	0.0109396	0.0126745	0.0143392	0.017477	0.0151456	0.0161462
862.82	0.00857302	0.00825454	0.00848143	0.00925202	0.00960283	0.00835242	0.00958595	0.00978379	0.0112234	0.0128571	0.0144075	0.0175517	0.0148728	0.0157851
863.51	0.00869791	0.00853923	0.00877262	0.00948238	0.0100144	0.00860455	0.00980024	0.0102025	0.0113319	0.0127661	0.014217	0.0172685	0.0141944	0.0150408
864.21	0.00829201	0.00815142	0.00821409	0.0091336	0.00950087	0.00827261	0.00938369	0.00983383	0.0108083	0.0120408	0.0132341	0.016051	0.0131739	0.0139242
864.9	0.00742982	0.00727912	0.00715044	0.00809728	0.00860729	0.00766819	0.00839943	0.00883766	0.00951912	0.0106039	0.0113006	0.0139835	0.0116466	0.0122762
865.59	0.0065926	0.00642463	0.00618359	0.00736351	0.00785956	0.00705145	0.00755873	0.00788246	0.00837868	0.00939386	0.00968782	0.0120249	0.0104691	0.0112014
866.28	0.00573744	0.00539206	0.00524526	0.00655308	0.00704724	0.00630177	0.00654125	0.00693169	0.00727468	0.00797283	0.0079483	0.0102555	0.00945494	0.0102523
866.98	0.00494801	0.00472695	0.00446858	0.0059418	0.00631876	0.0056971	0.00575501	0.00625033	0.00635523	0.00671574	0.00643037	0.0087864	0.00873629	0.00970265
867.67	0.00419776	0.0041108	0.0038127	0.00509492	0.00560692	0.00499144	0.00496487	0.00546571	0.00535148	0.00545228	0.00493919	0.00729655	0.00806395	0.00916868
868.36	0.00381612	0.00369557	0.00352253	0.00458924	0.00519155	0.00441238	0.00435714	0.00495544	0.00466342	0.00460046	0.00379542	0.00603874	0.00770187	0.00898027
869.06	0.00322394	0.00304614	0.00283557	0.00375267	0.0043603	0.0035497	0.00351716	0.00409994	0.00376369	0.00359735	0.00270222	0.0045375	0.00693647	0.00831603
869.75	0.00189781	0.0017712	0.00155244	0.00229562	0.00270198	0.00181999	0.00189248	0.00242174	0.00207012	0.00205674	0.000947876	0.00257067	0.00547011	0.00706456
870.44	0.000967815	0.000610918	0.000479439	0.0010688	0.00144104	0.000359264	0.000425747	0.00092474	0.000566595	0.000492473	-0.000760082	0.000882282	0.00395766	0.00555258
871.13	0.000571493	0.000168482	0.000265156	0.000672752	0.000910463	-0.00060125	-0.000149409	0.000442247	-3.23042e-05	-0.00023296	-0.00150192	4.58345e-05	0.00289223	0.00463171
871.83	0.000558208	0.000131162	0.000398929	0.000560163	0.000725282	-0.00122398	-0.000435244	0.000236039	-0.00020377	-0.000596963	-0.00206939	-0.000534379	0.0024893	0.00411532
872.52	0.000739403	0.000342687	0.00064958	0.000435294	0.000644573	-0.00158369	-0.000541363	0.000159456	-0.000418594	-0.000606828	-0.00256079	-0.00124801	0.00207647	0.00354551
873.21	0.00117397	0.000828906	0.00128877	0.000889215	0.0010607	-0.00117818	-0.000120815	0.000443399	7.63649e-05	-3.54458e-05	-0.0024282	-0.00170712	0.00195321	0.00344938
873.9	0.00154724	0.00100678	0.00172698	0.00113573	0.00131441	-0.000979105	4.55333e-05	0.00066181	0.000350802	0.000288904	-0.00249811	-0.00222654	0.00194294	0.0032424
874.59	0.00108086	0.000447356	0.00134558	0.000663368	0.000909333	-0.00137893	-0.000492971	-1.26619e-05	3.87682e-05	-0.000165002	-0.00316719	-0.00340405	0.00135852	0.00255225
875.29	0.000747256	0.000150952	0.00109226	0.00030343	0.0007377	-0.00160129	-0.000894519	-0.000564247	-0.000325869	-0.000469858	-0.00334769	-0.00372983	0.00094562	0.00200318
875.98	0.00125017	0.000666395	0.00156097	0.000836409	0.00141616	-0.00094386	-0.000290017	-0.000219229	0.000139817	-7.90227e-05	-0.00298061	-0.0032297	0.00118819	0.00206214
876.67	0.00172703	0.00143702	0.00234214	0.00146933	0.00227975	-0.000100658	0.000505219	0.000534438	0.000865472	0.00073921	-0.00206215	-0.00245681	0.0015312	0.00225891
877.36	0.00212987	0.00196762	0.00282702	0.00197139	0.00288346	0.000675191	0.000955447	0.00102453	0.00150746	0.00152575	-0.000997221	-0.00170712	0.00192183	0.00262661
878.05	0.00235416	0.00231869	0.0031618	0.00227502	0.00328187	0.00129238	0.0013306	0.00144704	0.00197216	0.00211279	-0.000102431	-0.00121989	0.00186706	0.00262945
878.75	0.0025076	0.00260236	0.00351339	0.00254176	0.00353006	0.00181231	0.00178814	0.00173298	0.00236885	0.00248842	0.000585351	-0.000596583	0.00182086	0.00281057
879.44	0.00256765	0.00248864	0.00344259	0.00229974	0.00330628	0.0017065	0.00173715	0.00179366	0.00225253	0.00246037	0.00109735	2.99682e-05	0.00178435	0.00278615
880.13	0.00259556	0.00240621	0.00332272	0.00205728	0.00307354	0.00155936	0.00182741	0.00170062	0.00223599	0.00270414	0.00191487	0.00129463	0.00185679	0.00288214
880.82	0.00252337	0.00241019	0.00328448	0.00197786	0.00285624	0.00137919	0.00180045	0.00183816	0.00215157	0.00297203	0.00289562	0.00289884	0.00185052	0.00276287
881.51	0.00233536	0.00220618	0.00300151	0.00179025	0.00241685	0.00104918	0.00161292	0.00159316	0.00190313	0.00280121	0.00330711	0.00372658	0.00162127	0.00257552
882.2	0.00174641	0.00168777	0.00231082	0.00112809	0.00175494	0.000470048	0.00106076	0.000950119	0.00121403	0.00224361	0.00339569	0.00369043	0.000889269	0.00191533
882.89	0.00132215	0.00125161	0.00160929	0.000747827	0.00112115	-1.64837e-05	0.000613349	0.000535015	0.000851347	0.00177482	0.0033517	0.00355119	0.000445544	0.00165244
883.58	0.000842717	0.000601295	0.000833974	0.000155789	0.00031399	-0.00070412	8.93197e-05	-5.87021e-05	0.000172134	0.00114512	0.00274675	0.00293788	-0.00021522	0.00104512
884.28	0.000316129	4.9181e-05	0.000188652	-0.000365825	-0.000365003	-0.00135604	-0.000380425	-0.000649884	-0.000633898	0.000484328	0.00178521	0.00213939	-0.000653849	0.000529024
884.97	-0.00012904	-0.000265029	-0.000315936	-0.000704451	-0.000771327	-0.00175904	-0.000821114	-0.000886591	-0.00106243	-3.07973e-05	0.00116906	0.00186549	-0.000817724	0.000303108
885.66	-0.000360492	-0.000281412	-0.000420066	-0.000661187	-0.000785389	-0.00179774	-0.00095568	-0.00103648	-0.00119717	-1.9757e-05	0.00084097	0.00201718	-0.000900489	0.000310448
886.35	-0.000437013	-0.000325472	-0.000558112	-0.000522597	-0.000812951	-0.0017907	-0.00107274	-0.00112776	-0.00143024	-0.000257352	0.000438484	0.0018053	-0.00123932	9.14181e-05
887.04	-0.000211027	-5.14362e-05	-0.000430817	-0.000105389	-0.000581156	-0.00135957	-0.000779745	-0.00106519	-0.00132309	-0.000542991	-0.000245431	0.00130642	-0.00123252	0.00013657
887.73	0.000232248	0.000527148	-9.06145e-05	0.000437053	-4.95863e-05	-0.000731744	-0.000326765	-0.000560798	-0.00100442	-0.000534285	-0.000991778	0.00084519	-0.000864777	0.000434125
888.42	0.00092853	0.00126068	0.000732973	0.00144759	0.000867548	7.18291e-05	0.000439771	0.000539048	-0.000102191	1.22033e-05	-0.00122396	0.000965309	0.0002966	0.00145311
889.11	0.0020008	0.00220277	0.00187486	0.00260479	0.00203113	0.00113948	0.00150337	0.00165671	0.00102617	0.00086496	-0.000838134	0.00131585	0.00163609	0.00260504
889.8	0.00309698	0.00333371	0.00303801	0.00380288	0.00328811	0.0022642	0.00261068	0.00272455	0.00214508	0.00187111	-0.000295106	0.00197881	0.00316392	0.0038363
890.49	0.00402364	0.00420896	0.00398644	0.00463718	0.00422599	0.00318245	0.00352422	0.00360752	0.00306039	0.00267139	0.00027165	0.00291422	0.00443425	0.00504138
891.18	0.00493398	0.00486698	0.00489341	0.00549621	0.00514365	0.00415554	0.00442318	0.00440275	0.00387805	0.00372452	0.0011411	0.00366969	0.00560242	0.0061216
891.87	0.00578145	0.00541324	0.00547693	0.00627437	0.00590957	0.00499263	0.00533819	0.0052705	0.00459218	0.00461456	0.00212741	0.00429887	0.00659782	0.00698027
892.56	0.00615319	0.00580204	0.00585164	0.00687897	0.00644915	0.00568458	0.00594256	0.0058838	0.00514816	0.00507878	0.0026638	0.00446388	0.00735164	0.00744783
893.25	0.00589881	0.00571727	0.00575119	0.00686291	0.00643657	0.00571321	0.00584788	0.00600458	0.00510715	0.00505703	0.00298289	0.00431667	0.00742444	0.00732329
893.94	0.00515424	0.00515518	0.00530546	0.00645025	0.0061004	0.00511115	0.0053701	0.00580097	0.00466698	0.00476258	0.00320023	0.00421342	0.00700805	0.00687191
894.63	0.0045322	0.00457955	0.00484357	0.00597327	0.00559208	0.00453729	0.00493476	0.00539228	0.00429488	0.00439789	0.00345495	0.0042247	0.00626461	0.00608555
895.32	0.00395608	0.00394591	0.00433012	0.00539897	0.00491448	0.00394221	0.00441493	0.00481633	0.00382827	0.00404876	0.00365113	0.00441282	0.00530448	0.00503053
896.01	0.00327924	0.0033206	0.003727	0.00467979	0.00410708	0.00319016	0.00377381	0.00425161	0.00328108	0.0035786	0.0039055	0.004822	0.004187	0.00409881
896.7	0.00271449	0.00275877	0.00326051	0.00413558	0.00352608	0.00278292	0.0033283	0.00387863	0.00293559	0.00333493	0.00432958	0.00517626	0.00338598	0.00344369
897.39	0.00221593	0.00229539	0.00275234	0.00370247	0.00310873	0.00240625	0.00306016	0.00355413	0.00278601	0.00322896	0.00477982	0.00553438	0.00257271	0.00281171
898.08	0.00155753	0.00161287	0.00212523	0.00304034	0.002503	0.00174433	0.00246213	0.00287631	0.00248167	0.00277899	0.00490118	0.00526606	0.00140524	0.00198278
898.77	0.000373467	0.000369276	0.000936134	0.00174909	0.00130706	0.000470048	0.00122171	0.00150017	0.00148329	0.00182675	0.0044202	0.00418554	-0.000437711	0.000514901
899.46	-0.000884421	-0.00100275	-0.000481739	0.000191523	-9.12794e-05	-0.00108482	-0.000179168	-3.0503e-05	0.000263222	0.000750852	0.00342257	0.00293847	-0.00220563	-0.00102066
900.15	-0.00142816	-0.0017229	-0.00130529	-0.00079798	-0.000915868	-0.0020193	-0.00101276	-0.00098767	-0.00045204	0.000107517	0.00268148	0.00217482	-0.0030147	-0.0017406
900.84	-0.00166012	-0.00209322	-0.00168234	-0.0014492	-0.00138235	-0.00240353	-0.00146037	-0.00160053	-0.000935848	-8.25087e-05	0.00229252	0.00144435	-0.00332314	-0.00198107
901.53	-0.00174722	-0.00216184	-0.00177768	-0.00184296	-0.00152219	-0.00257738	-0.00183603	-0.00198799	-0.0013793	-0.000261417	0.00193557	0.000617998	-0.00339923	-0.00181984
902.22	-0.00190277	-0.00223946	-0.00188823	-0.00221656	-0.0016721	-0.00279971	-0.00227699	-0.0024438	-0.00197319	-0.000744335	0.00111801	-0.000463362	-0.00339078	-0.00164337
902.91	-0.00213268	-0.00247783	-0.00210642	-0.00256422	-0.00192744	-0.00311195	-0.0027842	-0.00298431	-0.00263633	-0.00140979	4.30404e-05	-0.00179841	-0.00363925	-0.00184456
903.59	-0.00218608	-0.00253459	-0.00230253	-0.002701	-0.00210524	-0.00333635	-0.00322883	-0.00335455	-0.00308097	-0.00213957	-0.000819984	-0.00289479	-0.0037333	-0.00194624
904.28	-0.00217048	-0.00240476	-0.00240731	-0.00272428	-0.00218487	-0.00341404	-0.00354739	-0.00348189	-0.00337131	-0.00262445	-0.00146205	-0.0032921	-0.00344882	-0.0017569
904.97	-0.00222268	-0.00229569	-0.00243153	-0.00272661	-0.00225663	-0.00350807	-0.00361397	-0.00347847	-0.00365506	-0.00292181	-0.00210498	-0.00322212	-0.00295434	-0.00150169
905.66	-0.00154776	-0.00162492	-0.00183522	-0.0021851	-0.00176022	-0.00301024	-0.00311178	-0.00287569	-0.00337714	-0.00287448	-0.00211644	-0.00249245	-0.00188678	-0.00068784
906.35	-0.000284561	-0.000389859	-0.000714775	-0.00100484	-0.000653746	-0.00177839	-0.00203478	-0.00167621	-0.00241384	-0.00206844	-0.00135148	-0.00123395	-0.00062152	0.000438643
907.04	0.00112923	0.000928028	0.000583217	0.000377855	0.00070722	-0.000291904	-0.000579257	-0.000294581	-0.0011175	-0.000891657	-0.000286625	0.00013164	0.000501838	0.00151709
907.73	0.002222	0.00178368	0.00141434	0.00135888	0.00176399	0.000769542	0.000542039	0.000667574	-8.8684e-05	-5.1715e-05	0.000367496	0.00105189	0.00135282	0.00225041
908.42	0.00276425	0.00210449	0.00164624	0.00181024	0.00216873	0.00131895	0.00107832	0.00117975	0.000511902	0.000387187	0.000488244	0.00142784	0.00151581	0.00236386
909.1	0.00314436	0.00226527	0.00169969	0.00222381	0.00243046	0.00172068	0.00157015	0.0016076	0.000960826	0.000752016	0.000621165	0.00174453	0.00144513	0.0022816
909.79	0.0035558	0.00261373	0.00178328	0.00268019	0.00279385	0.00213048	0.00214935	0.00206768	0.00152337	0.00127623	0.00108884	0.00218191	0.00153519	0.00233889
910.48	0.00366648	0.00272065	0.00186462	0.00284697	0.00284603	0.00233285	0.00244511	0.00218336	0.0018642	0.00180575	0.00144205	0.00232307	0.0013853	0.00228557
911.17	0.00362209	0.00257335	0.0018851	0.00283989	0.00270368	0.0023293	0.00261009	0.00207	0.00200108	0.00202171	0.00151991	0.00224215	0.000996286	0.00207632
911.86	0.00382099	0.00273203	0.00207685	0.00307572	0.00290275	0.00257796	0.00284212	0.00220881	0.00244032	0.00226639	0.00206529	0.00242292	0.000742448	0.0019159
912.54	0.00394756	0.00308371	0.00231651	0.0034179	0.00334887	0.00297612	0.00317069	0.00256704	0.00300301	0.00281349	0.00277237	0.00249029	0.000525153	0.00179803
913.23	0.00379787	0.00313951	0.0023279	0.00349758	0.00352893	0.00305911	0.00330713	0.00265852	0.00329943	0.00306448	0.00317275	0.00214648	9.99803e-05	0.0014735
913.92	0.00339288	0.00279688	0.00202392	0.00335888	0.00330288	0.00280484	0.00292262	0.00246052	0.00316273	0.00276671	0.0032668	0.00160768	-0.000742882	0.000777668
914.61	0.00329564	0.00275592	0.00194768	0.00335534	0.00312859	0.00269642	0.00277455	0.00244837	0.00300538	0.00254629	0.00345556	0.00146793	-0.00143185	0.000207129
915.3	0.0035783	0.00302849	0.00220036	0.00348755	0.00323134	0.00274441	0.00291498	0.00251551	0.00295452	0.00251706	0.00375201	0.00183244	-0.00146242	4.51423e-05
915.98	0.0038934	0.00330579	0.00241276	0.00362393	0.00345848	0.00284869	0.00304605	0.00259483	0.00305802	0.00257668	0.00399175	0.00216065	-0.00129256	3.49849e-05
916.67	0.00426536	0.00345049	0.00262525	0.00372845	0.00355279	0.00313975	0.00324125	0.00262957	0.00302904	0.00274624	0.003963	0.00228645	-0.00112093	9.02893e-05
917.36	0.00459619	0.00346417	0.00279909	0.00372018	0.00362154	0.00325184	0.00338948	0.00269153	0.00285045	0.00257961	0.00371349	0.0023981	-0.00115435	-0.000114528
918.05	0.00467482	0.00336731	0.00286978	0.00365699	0.00363688	0.00314212	0.0032489	0.00259946	0.00251357	0.00200886	0.00332849	0.00211459	-0.00158468	-0.000746988
918.73	0.00465409	0.00308087	0.00277115	0.00355721	0.00348518	0.00284691	0.00291616	0.00234767	0.00206599	0.00135958	0.00237907	0.0010513	-0.00208072	-0.00139484
919.42	0.00460228	0.00275308	0.00259619	0.00336361	0.00314051	0.00256079	0.00267	0.00196187	0.00164069	0.000715927	0.00123896	-0.000244956	-0.00245591	-0.0018631
920.11	0.00467177	0.00249546	0.00274094	0.0033577	0.00300261	0.00243349	0.00253493	0.00185261	0.00135954	0.000269715	0.000585958	-0.000913331	-0.00261967	-0.00216189
920.79	0.00433479	0.00218572	0.00266799	0.00318779	0.00274281	0.0020796	0.00229485	0.00169369	0.00102323	0.000226689	7.69908e-05	-0.00132242	-0.00276418	-0.00234152
921.48	0.00360627	0.00157202	0.00221004	0.00261362	0.00208379	0.00141463	0.00177934	0.001073	0.000727186	4.24226e-05	-0.000563375	-0.00196106	-0.00328819	-0.00278634
922.17	0.00246271	0.000546391	0.00114564	0.00180671	0.00120251	0.000451189	0.000979434	0.000162911	0.000183886	-0.000431545	-0.0012439	-0.00283117	-0.00430171	-0.00359179
922.86	0.00135724	-0.000379128	0.000159754	0.00117683	0.000465147	-0.000444252	0.000332269	-0.000551601	-0.000318238	-0.000835402	-0.00152427	-0.0032886	-0.00519165	-0.00412029
923.54	0.000236472	-0.00140467	-0.000771318	0.000354413	-0.000154375	-0.00147282	-0.000555355	-0.00125863	-0.000955775	-0.00160205	-0.00198009	-0.00356202	-0.00596605	-0.00439966
924.23	-0.000881412	-0.00239857	-0.00169983	-0.000512069	-0.000652058	-0.00249778	-0.0015261	-0.00199315	-0.0014156	-0.00240028	-0.00260237	-0.00384982	-0.00640563	-0.00451862
924.92	-0.00144619	-0.00289523	-0.00249912	-0.00106034	-0.00112613	-0.00293306	-0.00214864	-0.00249244	-0.00164621	-0.00266141	-0.00305766	-0.00391621	-0.00622201	-0.0040521
925.6	-0.00168655	-0.00306366	-0.00315244	-0.00149764	-0.00139583	-0.00308273	-0.00238846	-0.00279964	-0.0017837	-0.00254935	-0.0029493	-0.00340289	-0.00578505	-0.00339365
926.29	-0.00208166	-0.00343283	-0.00369135	-0.0019788	-0.00175573	-0.00331064	-0.0027175	-0.00316661	-0.00194688	-0.00243438	-0.00274756	-0.00234987	-0.00547947	-0.00294721
926.97	-0.0024878	-0.00382746	-0.00421782	-0.00233597	-0.00201719	-0.00371475	-0.0030828	-0.00343907	-0.0020755	-0.00238063	-0.00258309	-0.00118649	-0.00504626	-0.00254912
927.66	-0.00272999	-0.00393559	-0.00440401	-0.00243497	-0.00204355	-0.00371417	-0.00312684	-0.00368339	-0.00204919	-0.0023945	-0.0026096	-0.000317771	-0.00426965	-0.00168833
928.35	-0.00190337	-0.00323201	-0.00378906	-0.00177182	-0.00127505	-0.00295528	-0.00257187	-0.0031689	-0.00145893	-0.00211991	-0.00229255	0.000726282	-0.00277886	-0.000317556
929.03	-0.000693591	-0.0020634	-0.00257795	-0.000459427	-7.38138e-05	-0.00172914	-0.0014656	-0.00211975	-0.000548258	-0.00120933	-0.00150434	0.00211991	-0.00093223	0.0013382
929.72	0.000629469	-0.000728583	-0.00105844	0.000899777	0.00111041	-0.000315436	-0.000215343	-0.000767679	0.000665413	-0.000170811	-0.000468925	0.00353223	0.000803902	0.00292872
930.41	0.00171916	0.000359093	0.000128592	0.00198139	0.00202094	0.00088338	0.000789335	0.000185942	0.00155108	0.000850986	0.000286208	0.00448465	0.00223402	0.0039496
931.09	0.00264652	0.00160323	0.00125241	0.00312644	0.00279385	0.00202222	0.00192297	0.00123862	0.00257797	0.00202054	0.00127422	0.00543619	0.00332301	0.00451595
931.78	0.00312431	0.00221356	0.00193914	0.00363987	0.00314676	0.00252348	0.00267	0.00183758	0.0031651	0.00263514	0.00226023	0.0063141	0.0036574	0.0046454
932.46	0.00293666	0.00214255	0.00205636	0.00357315	0.00300488	0.00247611	0.00271757	0.00184856	0.0030663	0.00251998	0.00258208	0.00646556	0.00336079	0.00388184
933.15	0.00270781	0.00191141	0.0018851	0.00343915	0.0026107	0.00224467	0.00225202	0.00157294	0.00273281	0.00194523	0.00230654	0.00600478	0.00269786	0.0028952
933.83	0.00251791	0.00173374	0.00179864	0.00327097	0.00229391	0.00204115	0.00184265	0.00118668	0.0021498	0.00136191	0.0017919	0.0050407	0.00209701	0.00205307
934.52	0.00229656	0.00155103	0.00166671	0.00285168	0.00184321	0.00178216	0.00145885	0.000603595	0.00167017	0.000922025	0.00111801	0.00371888	0.0014856	0.00138688
935.21	0.00159687	0.000911601	0.000681914	0.00203257	0.000951123	0.000861554	0.000672977	-0.000186438	0.000734247	0.00015867	0.000507663	0.00254821	0.000430761	0.000259632
935.89	0.000399423	-0.000112474	-0.000421763	0.000831129	-0.000110998	-0.000127732	-0.000217093	-0.0012328	-0.000389839	-0.000786101	-0.00016606	0.00171209	-0.000851172	-0.000799933
936.58	-0.00058881	-0.00105407	-0.00143176	-9.66078e-05	-0.000913057	-0.00100671	-0.00122527	-0.00216098	-0.00132192	-0.00171261	-0.00057851	0.00118326	-0.00162259	-0.00165573
937.26	-0.00136984	-0.00171952	-0.00226196	-0.000838308	-0.00154746	-0.00182002	-0.00201676	-0.00309861	-0.00204218	-0.00236965	-0.000893791	0.000803392	-0.00211068	-0.00218379
937.95	-0.00208046	-0.00220346	-0.00280986	-0.00146379	-0.00217029	-0.00273419	-0.00244245	-0.00352985	-0.00261998	-0.00294259	-0.0010589	0.000685084	-0.00257281	-0.00266073
938.63	-0.00245842	-0.00272787	-0.00329356	-0.00174499	-0.00252339	-0.00317098	-0.00287525	-0.00401483	-0.00315095	-0.00332451	-0.00125599	0.000491504	-0.00294475	-0.0028934
939.32	-0.00210807	-0.00245141	-0.00326714	-0.00133596	-0.0023026	-0.00306928	-0.00273374	-0.00382832	-0.0033002	-0.00328184	-0.00116169	0.000522095	-0.00275515	-0.00289397
940	-0.00155317	-0.00189966	-0.00282112	-0.000710297	-0.0017664	-0.00270026	-0.0021678	-0.00329401	-0.00299406	-0.00273649	-0.000749795	0.00122863	-0.00223671	-0.0021501
940.69	-0.00135782	-0.00143341	-0.00228901	-0.000272788	-0.00131437	-0.00243281	-0.00144	-0.00260688	-0.0024261	-0.00224191	-0.00034417	0.00216124	-0.00151846	-0.00139765
941.37	-0.00100117	-0.000995988	-0.00208782	0.000120644	-0.000749951	-0.00215581	-0.000920149	-0.00195419	-0.00183167	-0.00167673	0.000615095	0.00349669	-0.000717932	-0.0005126
942.06	-0.000788114	-0.0008561	-0.00184198	0.000693279	-0.000362187	-0.00197535	-0.000480144	-0.00129765	-0.00120537	-0.00118441	0.00153086	0.00476734	-2.61274e-05	0.00021842
942.74	-0.000398453	-0.00055756	-0.00121606	0.00129192	0.000156121	-0.00138304	0.000127272	-0.000684939	-0.000246626	-0.000417031	0.00221453	0.00538919	0.00102191	0.00106378
943.43	3.79957e-05	-0.000109083	-0.000581869	0.00187493	0.0006299	-0.000865136	0.000512232	-0.000109916	0.000547775	0.000138906	0.00279922	0.00538086	0.00157395	0.00163205
944.11	0.000357774	0.00041567	-9.40122e-05	0.00227796	0.00124941	-0.000471304	0.000963638	0.000649129	0.00114806	0.000789855	0.00309765	0.00540288	0.00187961	0.0022487
944.8	0.000773234	0.000609786	0.000477738	0.00260479	0.00169101	0.00017135	0.00149634	0.0013356	0.00177808	0.00117367	0.00347023	0.00527914	0.00223744	0.00248017
945.48	0.000781692	0.00049772	0.000529907	0.00270376	0.00209058	0.000705263	0.00159593	0.00149381	0.0020536	0.00162606	0.00355028	0.00493134	0.00237163	0.00305712
946.16	0.00049843	0.00036475	0.000565068	0.00224324	0.00206057	0.000626844	0.00164807	0.00137659	0.00185476	0.00171998	0.00332849	0.00454581	0.00241447	0.00327196
946.85	-0.000405081	-0.000641669	-8.49517e-05	0.00123789	0.00123811	2.06055e-05	0.000810973	0.000508508	0.00138311	0.00124767	0.00254793	0.00355948	0.00157566	0.00267259
947.53	-0.00149668	-0.00186139	-0.00087986	-1.81522e-05	0.00027057	-0.000879237	-0.000203674	-0.000546428	0.000734247	0.000324958	0.00185338	0.00221734	0.000523447	0.00154824
948.22	-0.00240265	-0.00297833	-0.00197056	-0.00139259	-0.000999647	-0.00172679	-0.00159357	-0.0019095	-0.000453801	-0.000548215	0.00123045	0.000925266	-0.000660087	0.000257374
948.9	-0.00364296	-0.00418423	-0.00271925	-0.00251591	-0.0021972	-0.00280498	-0.00261829	-0.00305118	-0.00151922	-0.0016501	2.48538e-05	-0.000483318	-0.00249093	-0.00148257
949.58	-0.00415279	-0.00462797	-0.0033003	-0.003318	-0.00308663	-0.00330305	-0.00362381	-0.00406729	-0.00245005	-0.00265333	-0.00107825	-0.00186219	-0.0040266	-0.00310242
950.27	-0.00444241	-0.00494775	-0.00367507	-0.00411513	-0.00383128	-0.00375911	-0.00441152	-0.00495416	-0.00352166	-0.00363465	-0.0019463	-0.00273308	-0.00552546	-0.00454822
950.95	-0.00437793	-0.00518465	-0.0038918	-0.00443983	-0.0042539	-0.0040275	-0.0047194	-0.00526019	-0.00411088	-0.00402979	-0.00243724	-0.00326528	-0.00619457	-0.00539611
951.64	-0.00445196	-0.00554644	-0.00405007	-0.00500401	-0.00502997	-0.00445542	-0.00506802	-0.00600558	-0.00458481	-0.00478392	-0.00309257	-0.00348217	-0.00665741	-0.00629019
952.32	-0.00466919	-0.00571663	-0.00449819	-0.0052569	-0.0055221	-0.00465	-0.00555182	-0.00664485	-0.00523585	-0.00511082	-0.0038749	-0.00377294	-0.0073689	-0.0071025
953	-0.00422507	-0.00566642	-0.0042784	-0.00503179	-0.00571791	-0.00465466	-0.00549188	-0.00664485	-0.00526661	-0.00547019	-0.00428144	-0.00403615	-0.00739012	-0.00790276
953.69	-0.00393172	-0.00538289	-0.00413087	-0.00457312	-0.00580188	-0.00463369	-0.00548323	-0.00677973	-0.00513661	-0.00572375	-0.00460904	-0.00440101	-0.00747499	-0.00840225
954.37	-0.00320138	-0.00435048	-0.00309283	-0.00339876	-0.00477757	-0.0038729	-0.00455018	-0.00584831	-0.00432436	-0.00526758	-0.0041854	-0.00390806	-0.00661266	-0.00783738
955.05	-0.00174722	-0.00256213	-0.00149442	-0.00146029	-0.00290811	-0.00217338	-0.0029083	-0.00430443	-0.00293105	-0.00379194	-0.00307451	-0.00239896	-0.0047587	-0.00611385
955.74	6.9963e-05	-0.00045706	0.000713116	0.000946722	-0.000599164	-0.000123024	-0.000597911	-0.00196107	-0.000761153	-0.00180927	-0.00147413	-0.000384115	-0.0022757	-0.00364831
956.42	0.00220502	0.00179049	0.00255859	0.00319781	0.00151171	0.00196013	0.00146939	-4.25886e-05	0.00144616	8.31056e-05	8.18411e-05	0.00148326	0.000665643	-0.00100996
957.1	0.00372487	0.00326649	0.00394128	0.00459457	0.00320693	0.00339421	0.00300314	0.00160298	0.00277241	0.00148026	0.00152295	0.00333797	0.00271615	0.00122389
957.79	0.00516644	0.00454584	0.00522634	0.00600117	0.00467404	0.00456763	0.00441434	0.00320378	0.00409679	0.00291586	0.00307018	0.00511204	0.00462997	0.00297473
958.47	0.00577839	0.00536173	0.00588551	0.00670886	0.00562633	0.00513915	0.0051314	0.00422255	0.00493602	0.00382124	0.00419919	0.00654489	0.00583494	0.00427143
959.15	0.00597278	0.00555521	0.00602505	0.00711582	0.00617699	0.00536439	0.00522001	0.00469704	0.00512082	0.00420716	0.00468544	0.00697698	0.00645597	0.00501398
959.84	0.00612016	0.00561247	0.00633471	0.00697536	0.00649777	0.00512723	0.00531041	0.00522448	0.00536456	0.0041344	0.00465664	0.00705461	0.00692378	0.00568176
960.52	0.00600519	0.00585189	0.00655604	0.00680105	0.00680905	0.00521243	0.00523656	0.00526934	0.00549065	0.0041743	0.00455311	0.00669285	0.00705596	0.00626126
961.2	0.00632327	0.00636554	0.00709746	0.00711463	0.00734115	0.0057144	0.00549955	0.00570182	0.00570544	0.00449594	0.0045868	0.00670896	0.00755562	0.00690115
961.88	0.00650077	0.00641373	0.00717347	0.00712236	0.00742483	0.00604798	0.00557759	0.00564059	0.00571378	0.00464275	0.00429713	0.0062831	0.00748569	0.00707489
962.57	0.00615197	0.00575679	0.00665725	0.00644253	0.00653438	0.00531433	0.00488162	0.00506665	0.00508516	0.00415904	0.00338774	0.00527439	0.00668549	0.00651149
963.25	0.00569834	0.00487784	0.00579596	0.00538415	0.00573424	0.0044897	0.00388099	0.00391057	0.00402387	0.00343039	0.00221819	0.0039394	0.00554316	0.00552972
963.93	0.00519879	0.0042335	0.00505612	0.00433189	0.00484552	0.00380143	0.00293672	0.00309769	0.00292554	0.00263924	0.00104812	0.00271432	0.00418815	0.00443671
964.61	0.00456632	0.00360664	0.00447431	0.003644	0.00422428	0.00316228	0.00232244	0.00237429	0.00207189	0.00211279	5.2134e-05	0.0019912	0.00325262	0.00354494
965.3	0.00357648	0.00291125	0.00381498	0.0027126	0.00338011	0.00231806	0.00151742	0.00161049	0.00133362	0.00127332	-0.00104621	0.000876983	0.00193495	0.0025409
965.98	0.00254703	0.00193582	0.00294847	0.00167855	0.00224689	0.00133903	0.000575354	0.000371388	0.000418998	0.000383115	-0.00234199	-0.000343605	0.000975222	0.00141632
966.66	0.00176215	0.00135366	0.00241048	0.000903884	0.00140994	0.000631561	0.000116762	-0.000192766	-0.000184395	-0.000398453	-0.00334829	-0.0014501	3.97605e-06	0.000682149
967.34	0.00118063	0.00086572	0.00203701	0.000613522	0.000839317	0.000274428	-0.000159912	-0.000799852	-0.000629206	-0.000661952	-0.00384906	-0.00218211	-0.000580113	0.000144472
968.02	0.000887434	0.000741132	0.00177418	0.000619386	0.000443711	0.000107748	-0.000202507	-0.00101006	-0.000930573	-0.000743175	-0.00385027	-0.00199732	-0.000653282	-0.000116784
968.71	0.00065242	0.000371539	0.00141604	0.000447018	0.000176415	-0.000121258	-0.000298767	-0.0010692	-0.00107298	-0.000835982	-0.00361769	-0.00169307	-0.000686175	-0.000102681
969.39	0.000362603	9.15829e-05	0.00122629	0.000252453	0.000110462	-0.000228949	-0.000431162	-0.0010359	-0.0012616	-0.00077856	-0.0035738	-0.00170419	-0.000651013	5.30427e-05
970.07	8.92651e-05	5.31383e-05	0.00121322	0.000206754	0.00021757	-8.30008e-05	-0.000357095	-0.00098767	-0.00115793	-0.000789001	-0.0033922	-0.00162283	-0.00058692	0.000129232
970.75	-0.000168227	1.30013e-05	0.00107409	0.000322767	0.000102008	0.000144848	-7.00418e-05	-0.000583215	-0.000821542	-0.00087542	-0.00319247	-0.00143136	-0.000650446	4.11922e-05
971.43	-0.000358082	-0.000306267	0.00100312	0.000626423	0.000295381	0.000460029	0.000317665	-9.95586e-05	-0.000634484	-0.000838882	-0.00281321	-0.00142316	-0.000735511	-0.000129194
972.11	-3.43742e-05	-0.000303442	0.00139274	0.0011005	0.000790764	0.00108695	0.000885836	0.000535591	-5.28631e-06	-0.000444897	-0.00211885	-0.00166966	-0.000628893	-0.000191803
972.79	0.000738798	0.000222207	0.00205864	0.00196315	0.00170402	0.00204825	0.00175121	0.00130327	0.0010615	0.000561126	-0.0013539	-0.00152213	-9.48464e-05	0.000278829
973.48	0.0021729	0.00155047	0.00332158	0.00337895	0.00316208	0.00350578	0.0031995	0.00278131	0.00251416	0.00185593	-0.000170907	-0.000740321	0.000618998	0.00133311
974.16	0.00405468	0.00291694	0.00486706	0.00480707	0.00469511	0.00516715	0.00467093	0.00417082	0.00421895	0.00339057	0.00143962	0.000240979	0.0016589	0.0024518
974.84	0.00555232	0.00413533	0.00603137	0.00614725	0.00607183	0.00660651	0.00598162	0.0053981	0.00557275	0.00471324	0.00292674	0.00117795	0.00253843	0.00338341
975.52	0.00663057	0.00490586	0.0066653	0.00696584	0.00689664	0.00748847	0.0067742	0.00613065	0.00637132	0.00550054	0.00372999	0.00168967	0.00287165	0.00392113
976.2	0.00718449	0.00516033	0.00687069	0.00709082	0.00699684	0.00781502	0.00689398	0.00615167	0.00658953	0.00561178	0.00393914	0.00174984	0.00263843	0.00373271
976.88	0.00737768	0.00510313	0.00659054	0.00675287	0.00656927	0.00761966	0.00657207	0.00569016	0.00633734	0.00525814	0.00394954	0.00200773	0.00243389	0.00349431
977.56	0.00749485	0.0047201	0.00611293	0.00610212	0.00593128	0.00709035	0.00601772	0.00521691	0.00600907	0.00482604	0.00399971	0.00237861	0.00236021	0.00332711
978.24	0.00743227	0.00411194	0.00565076	0.00525551	0.00536724	0.00633761	0.00528737	0.0044702	0.00525635	0.00428227	0.00379603	0.0023089	0.00198516	0.00288157
978.92	0.00705269	0.00361462	0.00521774	0.00437448	0.00455102	0.00541148	0.00440372	0.00349263	0.00440998	0.00348194	0.00347878	0.00233902	0.00142405	0.00230543
979.6	0.00650812	0.00310648	0.00453268	0.00357728	0.00345905	0.00437551	0.00347009	0.0025323	0.00371155	0.0027094	0.00293102	0.00239456	0.000877886	0.00182013
980.29	0.00590981	0.0024443	0.00371329	0.00262305	0.00215287	0.00326726	0.00256723	0.00160356	0.00264711	0.00180108	0.00230106	0.00233371	0.000286937	0.00126633
980.97	0.00497729	0.00130773	0.00273468	0.00150693	0.000728669	0.00204174	0.00141903	0.000472207	0.00143791	0.000595457	0.00160082	0.00203253	-0.000408771	0.00052055
981.65	0.00347434	-1.69577e-05	0.00140524	0.000442328	-0.00058003	0.000686984	8.52328e-05	-0.000741825	0.000141579	-0.000829023	0.000586565	0.0015151	-0.00134805	-0.000641642
982.33	0.00218563	-0.000954816	0.000181852	-0.000544236	-0.00169736	-0.000283668	-0.000993537	-0.00166417	-0.000880164	-0.00200887	-0.000364157	0.00115026	-0.0021429	-0.00166304
983.01	0.0016562	-0.00152692	-0.0003182	-0.00122912	-0.00233847	-0.000792275	-0.00147317	-0.0021249	-0.00136584	-0.00267296	-0.000735876	0.00096472	-0.00251916	-0.00215909
983.69	0.00165196	-0.00173022	-0.000278579	-0.00117949	-0.00230035	-0.000796976	-0.00116065	-0.00196049	-0.00129674	-0.00274631	-0.000803043	0.000783966	-0.00233164	-0.00207654
984.37	0.00196445	-0.00160803	0.000107063	-0.000602131	-0.00176359	-0.000398965	-0.000434077	-0.00130396	-0.000691959	-0.00241993	-0.000620278	0.000634474	-0.00191732	-0.00174566
985.05	0.00246757	-0.0010428	0.000920241	0.000379613	-0.000937236	0.0004011	0.000572432	-0.00036187	0.000373729	-0.00168367	-1.21233e-05	0.000551511	-0.00158015	-0.00133859
985.73	0.00315955	1.13054e-06	0.0020814	0.00186611	0.000122299	0.00148078	0.00208072	0.0010528	0.00173267	-0.000697344	0.00101228	0.000895236	-0.00101384	-0.000792048
986.41	0.00426353	0.00152834	0.00341576	0.0037131	0.00161464	0.00291803	0.00395874	0.00280969	0.00365172	0.000862049	0.00249976	0.00166195	-5.4525e-05	0.000220678
987.09	0.00557187	0.00298694	0.00471644	0.00537941	0.003329	0.00428156	0.00554093	0.00442019	0.00547816	0.00254336	0.00399481	0.00253934	0.00084203	0.00120352
987.77	0.00642181	0.00401608	0.00588666	0.00665356	0.00477715	0.0053787	0.00666038	0.00571582	0.00678339	0.00389394	0.00520107	0.00342917	0.00141493	0.00199752
988.45	0.00700182	0.00489385	0.00695701	0.00761372	0.00602954	0.00624502	0.00755457	0.00678376	0.00799023	0.00504351	0.00634548	0.00441045	0.00208103	0.00281114
989.13	0.00759365	0.00558269	0.00770817	0.00825422	0.0070123	0.00682354	0.00834884	0.00761118	0.00887179	0.00610064	0.00727712	0.00519648	0.00280876	0.00355745
989.81	0.00815495	0.00596993	0.00827182	0.00869548	0.00775055	0.00717174	0.00887162	0.00818733	0.00934684	0.00703277	0.008044	0.00569688	0.00344036	0.00428681
990.49	0.00822071	0.00619234	0.00865011	0.00897276	0.00817699	0.007146	0.00908913	0.00846425	0.0094891	0.00772609	0.00853767	0.00600538	0.00391238	0.00477203
991.16	0.00759611	0.0061201	0.00840404	0.00878271	0.00799442	0.00681636	0.0087912	0.0082935	0.00917824	0.00778051	0.00869348	0.00602266	0.00372385	0.00449714
991.84	0.00666609	0.00584387	0.00779062	0.00805553	0.00738815	0.00625339	0.00794677	0.00779045	0.00861468	0.0074582	0.00877327	0.00605722	0.00308325	0.00395074
992.52	0.00584685	0.00541038	0.00727368	0.00715927	0.00675982	0.00562434	0.0070844	0.00721775	0.00805485	0.00724248	0.00875162	0.00627952	0.00260414	0.00347554
993.2	0.00520489	0.00498533	0.00672167	0.00645322	0.00643828	0.00503134	0.00647311	0.00679662	0.00742164	0.00710601	0.00848698	0.0065425	0.00226142	0.00309349
993.88	0.00452549	0.00458297	0.00595729	0.00568721	0.00612155	0.00435172	0.00562312	0.00619195	0.00665692	0.00674407	0.00814281	0.00647212	0.00187733	0.00280149
994.56	0.0034792	0.00371723	0.00503434	0.00455492	0.00519612	0.0033076	0.00432707	0.00508237	0.00544307	0.00584083	0.00728945	0.00588684	0.00121382	0.00214719
995.24	0.00214987	0.00261942	0.00392814	0.00335888	0.00397114	0.00225887	0.00314011	0.00389315	0.00411577	0.00482134	0.00605402	0.00497354	0.000641182	0.00161449
995.92	0.00127497	0.00195967	0.00309562	0.00244753	0.00306446	0.00146956	0.00241869	0.00304263	0.00318403	0.00395316	0.00521886	0.00428344	0.000379024	0.0012901
996.6	0.000980509	0.00159018	0.00228349	0.00185905	0.00243782	0.000873942	0.00180689	0.00235519	0.00245745	0.00322896	0.00452677	0.00366554	0.000283527	0.000844939
997.28	0.000807068	0.00155897	0.00166842	0.00168384	0.00212229	0.000847987	0.00146412	0.00202027	0.00199577	0.00264625	0.00381193	0.00292368	0.000212486	0.000463496
997.95	0.000406063	0.00143078	0.00140524	0.00150811	0.00167969	0.000747132	0.00141376	0.00175089	0.00176039	0.00209702	0.00302013	0.00218722	0.000195437	0.000178339
998.63	0.000185185	0.00100451	0.00105195	0.00118446	0.00112002	0.000651017	0.00121117	0.00149035	0.00134304	0.00147618	0.00216518	0.00141605	8.35047e-05	0.000110607
999.31	0.000102536	0.000506209	0.000532175	0.000761318	0.000635543	0.000513073	0.00075074	0.000777687	0.00068365	0.00083119	0.0011952	0.000750414	2.44249e-05	4.62709e-05
999.99	5.66933e-05	0.000148125	0.000282159	0.000365548	0.000204603	0.000257344	0.00033519	0.000221067	0.000181536	0.000407544	0.000476107	0.000202766	-7.04268e-05	1.97492e-05
1000.67	0	0	0	0	0	0	0	0	0	0	0	0	0	0
1001.35	2.23145e-05	0.000221641	-8.77831e-05	0.000124158	1.12703e-06	-0.000113607	0.000127272	9.03706e-05	1.64467e-05	-0.000332844	-0.000279962	0.000198063	0.000202257	0.000307625
1002.03	0.000514129	0.000430381	7.70372e-05	0.000427674	3.94477e-05	0.00027266	0.000554313	0.000221643	0.000299075	-0.000207985	-0.00013152	0.000685672	0.000661661	0.000786712
1002.7	0.00145284	0.000957486	0.000714818	0.00108289	0.00047925	0.00105567	0.00127264	0.0006474	0.00103265	0.000486074	0.000177039	0.00141664	0.00150213	0.00144406
1003.38	0.0025446	0.00154139	0.00131036	0.00183964	0.00116861	0.00186611	0.00201972	0.00124035	0.00185004	0.00145636	0.000806959	0.00227464	0.00245388	0.00202926
1004.06	0.00335763	0.00211415	0.00197385	0.00240336	0.00161464	0.00263186	0.00259424	0.00161396	0.00223895	0.00204564	0.00131435	0.00290771	0.00295456	0.00232017
1004.74	0.00403764	0.00234085	0.00217475	0.00276682	0.00178379	0.00325065	0.00280158	0.00162147	0.0025827	0.0023844	0.00184121	0.00327403	0.00328352	0.00277025
1005.41	0.00442312	0.0026325	0.00268965	0.0033105	0.00219761	0.00385726	0.00316128	0.00197285	0.00303377	0.00275033	0.00269917	0.00415943	0.00366943	0.00353072
1006.09	0.00507186	0.00312413	0.00313156	0.00401086	0.00295778	0.00456882	0.00347303	0.00246226	0.00375776	0.00346144	0.00398808	0.00555223	0.00454788	0.00474692
1006.77	0.00596055	0.00412792	0.0034112	0.00471176	0.00401379	0.00548898	0.00431823	0.00313885	0.00452985	0.00423473	0.00526856	0.00715555	0.00523204	0.00580755
1007.45	0.00649587	0.00505681	0.00427692	0.00550214	0.00479766	0.00626055	0.00508652	0.00396168	0.00532115	0.00508701	0.00628521	0.0083513	0.00584358	0.00656075
1008.13	0.00729549	0.00605762	0.00506815	0.0065727	0.00571825	0.00716575	0.00580233	0.00512838	0.00617288	0.00597219	0.00746887	0.00928735	0.00645886	0.00772057
1008.8	0.00817216	0.00705844	0.00568806	0.00758989	0.00693557	0.00812322	0.00663785	0.00553449	0.00667124	0.00676296	0.00832876	0.00994637	0.00733893	0.00849091
1009.48	0.00903583	0.00752866	0.00633471	0.00858497	0.00760773	0.00888567	0.00738176	0.00581439	0.00728603	0.00763973	0.00930678	0.0104222	0.00758799	0.00894916
1010.16	0.00953118	0.00774728	0.00675504	0.00869309	0.00803633	0.00918863	0.00756883	0.005997	0.00738758	0.00817233	0.0100611	0.0102453	0.0077516	0.00892094
1010.83	0.00933026	0.00775533	0.00688565	0.00865963	0.00805527	0.00899745	0.00729924	0.00603785	0.00714509	0.00784145	0.0100661	0.0100209	0.00761573	0.00853867
1011.51	0.00913128	0.00767708	0.0064353	0.00842314	0.00790375	0.00909062	0.00678843	0.00582722	0.00659847	0.00716154	0.00968968	0.00919492	0.00702017	0.00829245
1012.19	0.00911896	0.00771793	0.0064468	0.00841956	0.00783603	0.00911768	0.00663785	0.00551875	0.00633258	0.00646618	0.00945668	0.00838844	0.00659205	0.00819756
1012.87	0.00890777	0.00794642	0.00640828	0.00851331	0.00815345	0.00886765	0.00667935	0.00555198	0.00667481	0.00624918	0.00946411	0.00799205	0.00651651	0.00844028
1013.54	0.00873298	0.00780828	0.0063192	0.00849659	0.00835216	0.0086628	0.00662778	0.00581614	0.0065448	0.00561237	0.00875409	0.00744118	0.00637239	0.00799119
1014.22	0.00866407	0.00714463	0.0061451	0.0078778	0.00789514	0.00815201	0.00646896	0.00542258	0.00632602	0.00490185	0.00790323	0.00656756	0.00612288	0.00760227
1014.9	0.0087699	0.00698434	0.00625081	0.00779909	0.0075372	0.00747349	0.00616394	0.00507014	0.00588521	0.00430222	0.00736651	0.00593091	0.00553569	0.00670685
1015.57	0.00886222	0.00667712	0.00642553	0.00786289	0.00695561	0.00728727	0.00582777	0.00477152	0.00569414	0.00387928	0.00668576	0.00509124	0.00564443	0.00604035
1016.25	0.00928651	0.006517	0.00658479	0.00785275	0.00699799	0.00722501	0.00587451	0.00494787	0.00573937	0.00369873	0.00670977	0.00452028	0.0059357	0.00569605
1016.93	0.00924462	0.00675175	0.00712856	0.00801914	0.00741108	0.00770115	0.00642156	0.0049601	0.00620982	0.00399363	0.00654974	0.00428285	0.00661973	0.00562002
1017.6	0.00947139	0.00726877	0.00809289	0.00882095	0.00763469	0.00814002	0.00739839	0.00584297	0.00751187	0.00454643	0.00694007	0.00418672	0.00717375	0.00624695
1018.28	0.00959715	0.00767247	0.00855998	0.00894826	0.00815861	0.00855351	0.00782729	0.00633734	0.00778985	0.00487188	0.00723644	0.00420749	0.00782677	0.00676645
1018.96	0.0101635	0.00843317	0.00931161	0.00999739	0.00858948	0.00934559	0.00805558	0.00721892	0.00866861	0.00515934	0.00766008	0.00498424	0.00873745	0.00779525
1019.63	0.0109229	0.00898682	0.00973367	0.0106084	0.00925902	0.00990055	0.00868697	0.0074677	0.00882563	0.00626863	0.00807302	0.00518042	0.00969533	0.00900965
1020.31	0.0110646	0.0093205	0.0102976	0.0109193	0.0094905	0.00976506	0.00942664	0.00833339	0.00950591	0.00704517	0.00929501	0.0063934	0.0106076	0.00955323
1020.98	0.0110831	0.00976369	0.0103023	0.0105868	0.00982526	0.00979697	0.00978352	0.0089293	0.00976054	0.00773969	0.00970641	0.0073342	0.0110461	0.00985385
1021.66	0.0109415	0.00882872	0.0102704	0.010513	0.00962933	0.00996259	0.0098695	0.00900862	0.0094777	0.00817411	0.00992839	0.00794238	0.0111149	0.00982268
1022.34	0.0104074	0.00882757	0.00982114	0.010194	0.00912204	0.00995175	0.0095573	0.0085429	0.00905467	0.00892441	0.00985645	0.00849509	0.0109721	0.00973381
1023.01	0.00974329	0.00863955	0.00893563	0.00965239	0.00828725	0.00929026	0.00899496	0.00834865	0.00874471	0.00850287	0.00946039	0.00855022	0.00976388	0.00898891
1023.69	0.00906292	0.00731303	0.00843176	0.00875164	0.00756989	0.00923493	0.00834468	0.00772541	0.00812247	0.00789648	0.00896197	0.00803455	0.00963145	0.00904249
1024.36	0.0085884	0.00707511	0.00790366	0.00833957	0.00775686	0.00871446	0.00767398	0.00743726	0.00726871	0.00829611	0.00910617	0.00811357	0.00864589	0.00862212
1025.04	0.00828463	0.00686717	0.00727943	0.00831748	0.0077408	0.00887306	0.00756051	0.00686619	0.0074318	0.00795921	0.00856672	0.0083549	0.00846804	0.00874416
1025.72	0.0086493	0.00668	0.00730939	0.00834972	0.00767483	0.00858474	0.00745183	0.00726281	0.00766788	0.007635	0.0088011	0.00915951	0.00795981	0.00846675
1026.39	0.00858779	0.00619636	0.00676942	0.00778002	0.00771613	0.00829901	0.00671314	0.00707674	0.00662471	0.00757586	0.00942942	0.00994697	0.00777068	0.00819641
1027.07	0.00859209	0.006217	0.0070871	0.00834733	0.00815804	0.00814842	0.00657859	0.00758482	0.00665573	0.0069997	0.00921637	0.010421	0.00712467	0.00796992
1027.74	0.00862654	0.00565656	0.00685918	0.00785335	0.00798237	0.00803925	0.00682816	0.00728037	0.00648399	0.0069436	0.00937305	0.0110311	0.00682856	0.00783202
1028.42	0.00851705	0.00604157	0.00707731	0.00776094	0.00828381	0.00762805	0.00689398	0.00787484	0.00698151	0.00684087	0.0100127	0.0118739	0.00632801	0.0073187
1029.09	0.00867145	0.00632883	0.00731745	0.00791656	0.00882405	0.00804525	0.00681096	0.00768557	0.0070412	0.00671279	0.00983289	0.0118292	0.00656264	0.00717871
1029.77	0.0088179	0.00598827	0.0076903	0.00815277	0.00870559	0.00800627	0.00692364	0.00735237	0.00686215	0.00598044	0.00976655	0.0116246	0.00657994	0.00668049
1030.44	0.0094831	0.00674314	0.00785579	0.0081844	0.00876884	0.00830981	0.00693609	0.00738574	0.00712061	0.00616783	0.00994637	0.0113042	0.00675183	0.00653096
1031.12	0.00991232	0.0067552	0.00866975	0.00785693	0.0091629	0.00827921	0.00720308	0.00811872	0.00737623	0.00545287	0.00991536	0.0108919	0.00625309	0.00654127
1031.79	0.0106163	0.00714176	0.00893737	0.00799826	0.00994229	0.00911106	0.00744114	0.0081064	0.00693197	0.00612186	0.00954528	0.0103343	0.00703056	0.00665929
1032.47	0.0113579	0.00724233	0.0088414	0.008043	0.0100317	0.00914834	0.00782788	0.00877482	0.00660384	0.00663549	0.00922504	0.0104914	0.00674144	0.00634885
1033.14	0.0115096	0.00774267	0.00935212	0.00754698	0.0102012	0.00973736	0.00819951	0.00889288	0.00707762	0.00597278	0.00955581	0.0104559	0.00725864	0.00687019
1033.82	0.011771	0.00794815	0.00942389	0.00759346	0.0103213	0.00939432	0.00825424	0.00922609	0.00673566	0.00548112	0.00977647	0.0104613	0.00747182	0.00693325
1034.49	0.0112186	0.0073642	0.00914093	0.00698012	0.00954695	0.00879255	0.00776548	0.00834278	0.00576139	0.0054511	0.00849687	0.00946808	0.00754522	0.00691261
1035.17	0.011046	0.00715613	0.00893506	0.00700928	0.00866075	0.00836862	0.00699007	0.00773654	0.00544783	0.00478315	0.00757063	0.00883916	0.00733951	0.00624466
1035.84	0.0103871	0.00649749	0.00761766	0.00580114	0.00717956	0.00832181	0.00587865	0.00588964	0.00477149	0.00444779	0.00677811	0.00830339	0.00752499	0.0060455
1036.51	0.00954351	0.00581236	0.00652844	0.00485918	0.00662305	0.00777726	0.00532696	0.00504568	0.00370385	0.0036413	0.00566081	0.00724218	0.00701151	0.00518925
1037.19	0.00915037	0.00504137	0.00585164	0.00426625	0.00570854	0.00739624	0.00471223	0.0039158	0.00307695	0.00240602	0.00485888	0.00664034	0.00652631	0.00456898
1037.86	0.00818015	0.00358612	0.00543563	0.00384955	0.00428062	0.00657602	0.00377911	0.00360752	0.00231512	0.00165639	0.00471853	0.00627714	0.00521134	0.00445837
1038.54	0.0074427	0.00292434	0.00488481	0.00321787	0.00403996	0.00651745	0.00306427	0.00372012	0.00236413	0.00200769	0.0042047	0.00639877	0.00437917	0.00426174
1039.21	0.00693686	0.0028919	0.0047737	0.00298373	0.00407067	0.00597098	0.00261773	0.00386295	0.00143556	0.00165289	0.00331261	0.00626223	0.00384303	0.00363142
1039.89	0.00671325	0.00264387	0.00391099	0.00340964	0.00376873	0.00599247	0.00221916	0.00304379	0.00131594	0.00112997	0.00328451	0.00606437	0.00432696	0.00314123
1040.56	0.00629635	0.00247897	0.00389156	0.00355189	0.0036187	0.00571917	0.0020989	0.00346014	0.00182468	0.000351128	0.00401745	0.00634689	0.00438663	0.00289691
1041.23	0.00596361	0.00309111	0.0043244	0.00330519	0.00380739	0.00590175	0.00194877	0.00305422	0.00251062	1.97579e-05	0.00473753	0.00545107	0.00425353	0.00273334
1041.91	0.00605105	0.00273032	0.00394585	0.00355898	0.00312178	0.00530718	0.00130367	0.00317421	0.00252893	-0.000628878	0.00418879	0.00515485	0.0034604	0.0022799
1042.58	0.00615931	0.00204429	0.00334726	0.00315181	0.0029419	0.00508852	0.000543792	0.00307682	0.00239071	-0.000433286	0.00353133	0.00490935	0.00317823	0.00230316
1043.25	0.00683882	0.00196933	0.00318918	0.00274148	0.00317457	0.00497119	-1.75115e-05	0.00384727	0.00255316	-0.000588839	0.00454147	0.00507518	0.00270701	0.00152842
1043.93	0.00695156	0.00139562	0.00264292	0.00254411	0.00378806	0.00529526	-0.0001249	0.00406391	0.00309351	-0.000639903	0.00470934	0.00537432	0.00224829	0.00107849
1044.6	0.00694666	0.00148069	0.00327307	0.00242809	0.00427606	0.00497	0.000252244	0.00492226	0.00372103	-0.000849902	0.00496065	0.00470319	0.00155856	0.00072171
1045.27	0.00702266	0.00172012	0.00399673	0.00248816	0.00462221	0.00490152	0.000214865	0.00488908	0.00398593	-0.000729832	0.00514647	0.00465151	0.0012685	0.000619423
1045.95	0.00647934	0.0015238	0.00425976	0.00261127	0.00531475	0.00485925	4.43657e-05	0.00541034	0.00400845	-0.000368263	0.00459477	0.004585	0.00124514	0.000285604
1046.62	0.00654607	0.000892908	0.00427234	0.00109815	0.00578791	0.00521183	4.43657e-05	0.00439868	0.00409916	-0.000620174	0.00375384	0.00352276	0.00185851	-0.000916502
1047.29	0.00685169	0.000421894	0.00452696	7.3202e-05	0.00593471	0.00524937	5.1955e-05	0.00334818	0.00391124	-0.00127307	0.00343845	0.00236975	0.00270872	-0.00172936
1047.97	0.00693869	-0.000628687	0.00460308	-0.0010323	0.00570626	0.00544665	-7.47109e-05	0.00216369	0.00434115	-0.002032	0.00362423	0.00148975	0.00344551	-0.0021967
1048.64	0.00669916	-0.00149144	0.00514552	-0.00237499	0.00575993	0.0055164	3.0355e-05	0.00161858	0.00475486	-0.00214304	0.0037037	0.000939987	0.00385621	-0.00248517
1049.31	0.00663424	-0.00231143	0.00578448	-0.00351321	0.00591185	0.00568816	9.92453e-05	0.00063299	0.00473823	-0.00183183	0.0035295	0.000175725	0.00418069	-0.00291358
1049.99	0.0063857	-0.00330382	0.00598427	-0.00443867	0.00578278	0.00564819	-2.91864e-06	-0.000193341	0.00463908	-0.00203374	0.00306591	9.63756e-05	0.00463399	-0.0035403
1050.66	0.00604861	-0.00426372	0.00616923	-0.00537895	0.00619356	0.00588265	0.000126688	-0.00107896	0.00474179	-0.00194755	0.00287548	-6.63927e-05	0.00568701	-0.00403086

## Sheet: Fig. 3d
nm	abs	abs	abs	abs	abs	abs	abs	abs	abs	abs	abs	abs	abs
379.3	0.117476	0.11974	0.158479	0.117903	0.0850921	0.145126	0.144491	0.124267	0.139924	0.112344	0.155337	0.13263	0.1232
380.05	0.128282	0.123883	0.15694	0.111326	0.0874602	0.14247	0.137385	0.125016	0.145937	0.111264	0.152687	0.13285	0.12391
380.79	0.115122	0.119161	0.15243	0.111299	0.079262	0.136145	0.131101	0.120272	0.138699	0.103876	0.14908	0.12894	0.11926
381.53	0.10799	0.116682	0.146564	0.104649	0.077544	0.133919	0.123928	0.114816	0.134285	0.0998361	0.140411	0.12251	0.11983
382.28	0.10856	0.119674	0.145947	0.101858	0.0788494	0.136842	0.128209	0.105671	0.1331	0.103392	0.13494	0.11971	0.11865
383.02	0.101219	0.111983	0.139277	0.0943707	0.075292	0.124261	0.124694	0.103377	0.125351	0.101519	0.13067	0.11928	0.11414
383.76	0.0945702	0.100818	0.138442	0.0871833	0.0624988	0.120338	0.121904	0.10136	0.128922	0.0945513	0.127723	0.11267	0.10507
384.51	0.0905537	0.0991487	0.131751	0.0831181	0.0583814	0.111047	0.114332	0.0973399	0.128075	0.0922195	0.123155	0.10852	0.09906
385.25	0.0837943	0.0991417	0.130068	0.0780797	0.0559633	0.107353	0.111191	0.0953644	0.120127	0.0866495	0.113999	0.1064	0.09453
385.99	0.0822724	0.0928515	0.129449	0.0854019	0.0536988	0.110747	0.106877	0.0937045	0.116939	0.0838036	0.116617	0.10158	0.09171
386.73	0.077537	0.0929603	0.129817	0.0897477	0.0496159	0.108187	0.102648	0.0900807	0.116678	0.0853824	0.118469	0.09739	0.09138
387.48	0.0763692	0.0935765	0.130069	0.0826026	0.0494293	0.105672	0.102733	0.0884532	0.114878	0.0824981	0.116198	0.09307	0.09423
388.22	0.0825434	0.0858875	0.124147	0.0815715	0.0458883	0.104536	0.0993544	0.0874859	0.112899	0.0755084	0.11481	0.0932	0.09127
388.96	0.0848856	0.0842923	0.117993	0.0814812	0.0441906	0.098361	0.0956779	0.0832106	0.10998	0.0766899	0.110588	0.09178	0.08959
389.71	0.0790774	0.0845133	0.113758	0.0732508	0.0388296	0.0982948	0.0918212	0.0827481	0.108239	0.0792253	0.109703	0.09104	0.08522
390.45	0.0761048	0.0845819	0.111434	0.0711593	0.0408218	0.0959651	0.0937187	0.0822837	0.109083	0.0782534	0.106583	0.08856	0.08191
391.19	0.0743587	0.0777557	0.112575	0.0692712	0.0383623	0.095063	0.0971892	0.074301	0.106326	0.0708362	0.101222	0.08573	0.07978
391.93	0.0702578	0.0764435	0.111726	0.066088	0.0360211	0.0948119	0.095574	0.0731344	0.101685	0.0658431	0.0985382	0.07841	0.07616
392.67	0.0625918	0.0743287	0.108802	0.064887	0.0334701	0.094468	0.0905625	0.0729065	0.0986381	0.0654136	0.0952208	0.0781	0.07502
393.42	0.0601848	0.0716482	0.107058	0.066635	0.0352829	0.0904656	0.0829382	0.069699	0.0968541	0.065569	0.0958759	0.07967	0.07695
394.16	0.0632824	0.0666206	0.104379	0.0681069	0.0362106	0.0888977	0.0854838	0.0652823	0.0938806	0.0651499	0.0970524	0.08323	0.07394
394.9	0.063337	0.0671973	0.101702	0.0633615	0.0351169	0.0896995	0.0842618	0.0662555	0.0947351	0.0639424	0.0954283	0.08085	0.07482
395.64	0.0611544	0.0687414	0.100848	0.0600493	0.0337949	0.0904115	0.0849548	0.0668815	0.0955871	0.064227	0.0954575	0.07882	0.07543
396.39	0.0558611	0.0678399	0.0984886	0.060251	0.0325941	0.0880785	0.0845241	0.0685006	0.0927993	0.0626097	0.0933305	0.07553	0.07296
397.13	0.0540704	0.0660456	0.0977057	0.0601913	0.0334266	0.0893881	0.084108	0.0673121	0.0913178	0.0618155	0.0930305	0.07385	0.07108
397.87	0.0593693	0.0681285	0.101045	0.0619918	0.0368413	0.0901711	0.0832593	0.0671224	0.090741	0.0618363	0.0947894	0.0758	0.07042
398.61	0.0583445	0.0679157	0.0994099	0.0607178	0.0323212	0.0886676	0.0811847	0.065224	0.090704	0.0608281	0.0934002	0.07603	0.06759
399.35	0.0541103	0.0673332	0.100158	0.0599319	0.0302745	0.0881453	0.0804525	0.0654457	0.0934939	0.0590873	0.0888808	0.07639	0.06637
400.09	0.0553039	0.0679287	0.100426	0.0597873	0.0323323	0.0864859	0.0810107	0.062594	0.0937485	0.0568508	0.0862457	0.07548	0.06806
400.83	0.0568878	0.0668962	0.0978321	0.0586411	0.0299177	0.0835936	0.0800298	0.0616775	0.0899796	0.0556301	0.0861638	0.07396	0.06975
401.58	0.0525611	0.0615156	0.0962171	0.0555502	0.0249763	0.080199	0.0775656	0.0617715	0.0880963	0.0554146	0.0845179	0.07204	0.06489
402.32	0.0506466	0.0590502	0.0955827	0.0536233	0.0235339	0.0771759	0.076237	0.0583541	0.0873929	0.0539064	0.0834373	0.06925	0.06218
403.06	0.0509052	0.0608502	0.0948277	0.0522512	0.0227085	0.079401	0.07543	0.0583348	0.0862337	0.0510085	0.0833811	0.06807	0.0642
403.8	0.0513488	0.0603765	0.0922838	0.0496339	0.0203682	0.0778001	0.0745974	0.0571143	0.0842977	0.0487546	0.0815949	0.06689	0.06231
404.54	0.0493212	0.057015	0.0899058	0.0483691	0.0167897	0.0725876	0.0718189	0.0522751	0.0824804	0.048311	0.0805209	0.06546	0.05757
405.28	0.0472613	0.0570683	0.0894229	0.0494071	0.0169374	0.0721319	0.0693594	0.0518521	0.0819738	0.0496012	0.0804082	0.06452	0.05707
406.02	0.045588	0.059198	0.0891085	0.0514822	0.0184559	0.0740758	0.0701248	0.0540195	0.0825629	0.0492842	0.0801821	0.06656	0.05982
406.76	0.0459995	0.05698	0.0884528	0.0498488	0.0199806	0.0741342	0.0693739	0.0536175	0.0804945	0.0483312	0.0803324	0.06671	0.06051
407.5	0.0468294	0.0528951	0.0869083	0.0465076	0.020771	0.073518	0.0667154	0.0522453	0.0790812	0.0486141	0.0796215	0.06488	0.05884
408.25	0.0451836	0.0513041	0.0859301	0.0457504	0.0185069	0.0727476	0.0661534	0.051821	0.0787022	0.0489689	0.0791104	0.06377	0.05742
408.99	0.0448037	0.0511558	0.0860119	0.0477074	0.0166643	0.0703984	0.0673185	0.0494309	0.0791218	0.0460414	0.0778251	0.06305	0.05866
409.73	0.0439204	0.0507764	0.084913	0.0472586	0.0160474	0.0682251	0.0665396	0.0498938	0.0789483	0.0454853	0.0766337	0.06117	0.05817
410.47	0.0435789	0.0502102	0.0852348	0.0462299	0.0158216	0.0691928	0.0670795	0.0529968	0.0783883	0.0459715	0.0776844	0.05871	0.05666
411.21	0.0431142	0.0496775	0.0837193	0.0469131	0.0163324	0.0694998	0.0679472	0.0530606	0.076927	0.0458541	0.0766691	0.05876	0.05785
411.95	0.0419181	0.0501421	0.0823186	0.045407	0.0137361	0.0682466	0.0673089	0.0514768	0.0755771	0.0474205	0.074194	0.05951	0.05625
412.69	0.0413719	0.0512806	0.082906	0.0440344	0.0119882	0.0674945	0.0663167	0.0489798	0.0752856	0.0468155	0.0729367	0.05893	0.05478
413.43	0.040174	0.0478374	0.0806549	0.0439001	0.0110136	0.067482	0.0650431	0.0457372	0.0747602	0.0439527	0.0724106	0.0577	0.05373
414.17	0.0379106	0.0431075	0.0784894	0.0421182	0.0124588	0.0655992	0.0627599	0.0455685	0.0726802	0.0420424	0.0713321	0.05798	0.05197
414.91	0.0358731	0.0420693	0.0786128	0.0381768	0.0140179	0.0634957	0.0611143	0.0471162	0.0713421	0.0414723	0.0715616	0.05948	0.0498
415.65	0.0356671	0.0438804	0.0785041	0.0364324	0.0125895	0.0635266	0.0612014	0.0469764	0.0711589	0.0424625	0.0718366	0.05975	0.0494
416.39	0.0367311	0.0448487	0.0787408	0.0396414	0.0105567	0.0636887	0.0628304	0.0470533	0.0721205	0.04306	0.0720338	0.05911	0.0501
417.13	0.0369327	0.0440902	0.0776313	0.0421393	0.0113731	0.0632107	0.0623628	0.0467436	0.0726686	0.0422144	0.0725798	0.05848	0.05068
417.87	0.0353198	0.0440192	0.0748682	0.0412552	0.0118973	0.0624001	0.0597596	0.0463162	0.0718892	0.0413047	0.0724149	0.05817	0.05131
418.61	0.0333113	0.0425934	0.0744737	0.0401803	0.0107556	0.061032	0.0585628	0.0471008	0.0710541	0.0412945	0.0715082	0.05822	0.05152
419.35	0.0340201	0.0411232	0.0755164	0.0408961	0.00967731	0.0616054	0.0605689	0.047275	0.0714464	0.0407417	0.0697462	0.05844	0.05131
420.09	0.0346163	0.0421776	0.0750608	0.0405121	0.010606	0.0627346	0.0623642	0.0466745	0.0715242	0.0401208	0.0688212	0.05864	0.05225
420.83	0.034252	0.0428388	0.0750174	0.039669	0.0130836	0.0628663	0.0623364	0.0468974	0.0717109	0.0413546	0.070887	0.05904	0.05316
421.57	0.033139	0.0408872	0.0739689	0.0385638	0.0119736	0.0618475	0.0619566	0.0460824	0.0724538	0.0427704	0.0718827	0.0592	0.05321
422.3	0.0306078	0.0385214	0.0718281	0.0364838	0.00872566	0.0604948	0.0606141	0.0447839	0.0715422	0.0418165	0.0697364	0.05771	0.05303
423.04	0.0290751	0.0391122	0.072643	0.0367455	0.00849068	0.0606674	0.0596896	0.045823	0.0703489	0.0418651	0.0691281	0.05766	0.05321
423.78	0.0291705	0.0410228	0.0741171	0.0376162	0.00913072	0.0612096	0.0597198	0.046592	0.0706467	0.0427985	0.070811	0.0599	0.05335
424.52	0.0291288	0.0406881	0.0732441	0.0365469	0.0086323	0.0606886	0.0596492	0.0455804	0.0716169	0.0421465	0.0716561	0.06048	0.0535
425.26	0.0309385	0.0401028	0.0738569	0.037508	0.00984191	0.0609527	0.0615792	0.045779	0.073238	0.0429405	0.0721106	0.06077	0.05425
426	0.0328778	0.0403185	0.0757719	0.0396673	0.011843	0.0619057	0.0639303	0.0469135	0.0743804	0.0443739	0.0728136	0.06165	0.05398
426.74	0.0323485	0.0414989	0.0756122	0.0405422	0.0129413	0.0631977	0.0642036	0.0479331	0.0749307	0.0458181	0.0737872	0.06141	0.0545
427.48	0.0328171	0.0429258	0.0749989	0.0417718	0.0129763	0.0656178	0.0645098	0.0486007	0.0752726	0.0482221	0.0751521	0.06094	0.0565
428.22	0.0341757	0.0431028	0.0753051	0.0424675	0.012462	0.0670199	0.0652333	0.0492503	0.0753271	0.0490204	0.0755478	0.06179	0.05727
428.95	0.0346837	0.0436236	0.0759854	0.0424902	0.0136148	0.0673268	0.0662573	0.0505898	0.0760828	0.0475925	0.0751608	0.06336	0.05766
429.69	0.0357493	0.0457053	0.0769677	0.0425946	0.0152419	0.0675118	0.0674926	0.0517368	0.0773488	0.047605	0.0755936	0.06463	0.05822
430.43	0.0369204	0.0471476	0.0782438	0.044222	0.0161694	0.0683133	0.0683289	0.0521668	0.0776182	0.0487692	0.0777411	0.06613	0.05853
431.17	0.0377283	0.0479091	0.0794509	0.0455036	0.0177518	0.0697854	0.0679781	0.0537546	0.0780759	0.0502477	0.0797084	0.06813	0.06041
431.91	0.0381151	0.0476445	0.079959	0.0446364	0.0185432	0.0704885	0.0676208	0.0555107	0.0794736	0.0510287	0.0800112	0.06867	0.06209
432.65	0.0378239	0.0473155	0.0791636	0.0443125	0.0185399	0.0699841	0.0680206	0.0562871	0.0802154	0.051205	0.0798998	0.0679	0.0626
433.38	0.0375713	0.0473753	0.0780049	0.0459396	0.0185547	0.0697882	0.0681497	0.0552669	0.0790275	0.0509022	0.0799142	0.06703	0.0621
434.12	0.0376269	0.0470209	0.0779477	0.0474621	0.0190119	0.0700998	0.0677799	0.053871	0.0785053	0.0514996	0.0797653	0.06738	0.06167
434.86	0.03722	0.0472797	0.0786771	0.048784	0.0195149	0.0707014	0.0693099	0.0550931	0.0796866	0.0525115	0.0807754	0.06867	0.06156
435.6	0.0374888	0.0491213	0.0794541	0.048778	0.0199203	0.0707238	0.0712765	0.0573226	0.0804019	0.0533128	0.0820486	0.06985	0.06312
436.34	0.0396588	0.0511951	0.0819647	0.0493267	0.0214203	0.0719897	0.0724756	0.0586348	0.081593	0.0551272	0.0834398	0.07153	0.06615
437.07	0.0424087	0.0521814	0.0842604	0.0519379	0.0234198	0.074011	0.0734376	0.0602962	0.0833676	0.057582	0.0840173	0.07339	0.06841
437.81	0.0435689	0.0520218	0.0844513	0.0542551	0.0242783	0.0747907	0.074596	0.0618164	0.084598	0.058082	0.0846576	0.07471	0.06831
438.55	0.0440647	0.0530061	0.0845686	0.054096	0.0257926	0.0754236	0.0757729	0.0621478	0.0858684	0.0586082	0.0858941	0.07569	0.06857
439.29	0.0440473	0.0541103	0.0850364	0.0528475	0.0273391	0.0762009	0.0766498	0.0620219	0.0873428	0.0594736	0.0871335	0.07614	0.06871
440.02	0.0443676	0.0541284	0.0850807	0.052234	0.0270603	0.0759378	0.077091	0.0621109	0.0879566	0.0600493	0.0875619	0.07605	0.06893
440.76	0.0449816	0.0538363	0.0861441	0.0532304	0.0261159	0.0753099	0.076927	0.0626919	0.0883551	0.0600386	0.0880997	0.07665	0.06984
441.5	0.0466199	0.0551943	0.0877436	0.0555737	0.0275929	0.0763353	0.077229	0.0638387	0.0891639	0.0617632	0.0886202	0.07835	0.07242
442.24	0.0468628	0.0566598	0.0881115	0.0585144	0.0299938	0.0777703	0.0786528	0.0652801	0.0901528	0.0628489	0.0893997	0.07999	0.07414
442.97	0.0474318	0.0586598	0.0894473	0.0609927	0.0315978	0.0800256	0.0803332	0.0675496	0.0913649	0.0642212	0.0912473	0.08142	0.07491
443.71	0.0488546	0.0610139	0.0910048	0.0627313	0.0330187	0.0817687	0.0811479	0.0688813	0.0927696	0.0658996	0.0930247	0.08245	0.07515
444.45	0.0505346	0.0627545	0.0913662	0.0644529	0.0350639	0.0833807	0.081707	0.0696835	0.094134	0.0682946	0.0943979	0.08353	0.07697
445.18	0.0510983	0.0631002	0.0915047	0.0655186	0.0359431	0.0844275	0.0826343	0.0707604	0.0942791	0.0687656	0.0951178	0.08436	0.07873
445.92	0.0517176	0.0630349	0.0921676	0.0647151	0.0361574	0.0843842	0.0836745	0.071791	0.0939585	0.0680233	0.0953375	0.08518	0.07928
446.66	0.0518704	0.0632816	0.0918413	0.0636098	0.0367778	0.0835785	0.0846866	0.0714115	0.0943714	0.0675488	0.0959006	0.08537	0.07888
447.4	0.052649	0.0635511	0.0922924	0.0641439	0.0374343	0.083672	0.0856796	0.0714973	0.09529	0.067939	0.0967082	0.08539	0.07925
448.13	0.0544934	0.0644858	0.0943047	0.0662178	0.0378688	0.0851344	0.0873329	0.0730156	0.0967347	0.0700531	0.0979528	0.08612	0.08062
448.87	0.0560623	0.0663533	0.0953494	0.067559	0.0388037	0.086638	0.0882637	0.0747949	0.0977992	0.071763	0.0990852	0.0881	0.08214
449.61	0.0567494	0.0675637	0.0960859	0.0680516	0.040535	0.0880174	0.0888479	0.0754424	0.0985539	0.0725793	0.0997075	0.09009	0.0837
450.34	0.0589631	0.069101	0.0982046	0.0693079	0.0436328	0.0897426	0.0900662	0.0772181	0.100202	0.0737425	0.100919	0.09144	0.08548
451.08	0.0610259	0.0713588	0.100191	0.0714904	0.0452005	0.0916952	0.0919894	0.0789621	0.102736	0.0757815	0.102767	0.09241	0.08682
451.81	0.0618323	0.0737781	0.101168	0.0726891	0.0450491	0.0931459	0.0935207	0.0799008	0.104571	0.077283	0.103738	0.09385	0.08803
452.55	0.062417	0.0750085	0.102697	0.073446	0.0456017	0.0946886	0.0948428	0.080908	0.106105	0.0790574	0.104639	0.09594	0.08943
453.29	0.0646885	0.0761186	0.104644	0.0743357	0.0480974	0.0958785	0.0964413	0.0832	0.107871	0.0811103	0.106818	0.09752	0.09145
454.02	0.066108	0.0768503	0.105949	0.0756367	0.0499547	0.0967363	0.0977135	0.0845129	0.108386	0.0820961	0.108641	0.09791	0.09242
454.76	0.0673754	0.0777032	0.106664	0.0769061	0.050956	0.0978954	0.0983025	0.085686	0.108802	0.0822921	0.109544	0.09875	0.09325
455.49	0.0682569	0.0788537	0.107517	0.0779472	0.0517578	0.0996334	0.0980796	0.0866156	0.10966	0.0833205	0.1106	0.09988	0.09418
456.23	0.0694312	0.0806355	0.108437	0.0791226	0.0525531	0.100412	0.0989821	0.0875158	0.111175	0.0849195	0.111666	0.10072	0.09559
456.97	0.0698183	0.0822906	0.109526	0.0808757	0.0538041	0.101996	0.100773	0.0881887	0.112458	0.0868165	0.112609	0.10218	0.09681
457.7	0.0710445	0.0837526	0.110471	0.0832808	0.0559714	0.103852	0.102913	0.0902329	0.113956	0.0888279	0.113843	0.10445	0.0978
458.44	0.0721494	0.0837974	0.111628	0.0850489	0.0579106	0.10472	0.103781	0.0920633	0.114864	0.0899927	0.114941	0.10498	0.09858
459.17	0.0740706	0.0840037	0.112866	0.0859245	0.0594964	0.104606	0.104247	0.093271	0.115662	0.0901213	0.115675	0.10512	0.09923
459.91	0.0758824	0.084559	0.114172	0.0862475	0.0597779	0.105201	0.105562	0.0936134	0.116505	0.0904312	0.116233	0.10637	0.1003
460.64	0.0774098	0.086259	0.11568	0.0873943	0.0606279	0.106172	0.107977	0.0945921	0.117345	0.0921949	0.117389	0.10738	0.10105
461.38	0.0780498	0.0874179	0.116823	0.0887698	0.0622729	0.107363	0.109133	0.0955395	0.117747	0.0935832	0.118616	0.10819	0.10138
462.11	0.0784591	0.089094	0.117385	0.0887604	0.0639195	0.108619	0.109681	0.0966942	0.118127	0.0939882	0.119523	0.10827	0.10189
462.85	0.0796569	0.0905387	0.118223	0.0890827	0.0648757	0.110668	0.110315	0.0983955	0.11936	0.0945915	0.121098	0.11041	0.10316
463.58	0.081363	0.0922821	0.119358	0.0905294	0.0659929	0.112209	0.11164	0.100033	0.121509	0.0964817	0.122776	0.11315	0.10566
464.32	0.0828444	0.0935281	0.120711	0.0933946	0.0680817	0.113692	0.11396	0.101634	0.124494	0.0987726	0.124553	0.11603	0.10767
465.05	0.0844666	0.0951785	0.121365	0.0958627	0.0694209	0.114516	0.115981	0.10326	0.126121	0.100529	0.125426	0.11629	0.10953
465.79	0.0862987	0.0959448	0.123231	0.0977948	0.0705275	0.11561	0.116763	0.104712	0.126773	0.101217	0.126276	0.11649	0.11068
466.52	0.0879898	0.0967708	0.124106	0.098141	0.0712343	0.116294	0.116928	0.105135	0.126708	0.101303	0.126604	0.11647	0.11162
467.26	0.0880605	0.0980289	0.124538	0.0982607	0.0719469	0.117121	0.117809	0.105503	0.127222	0.101253	0.127285	0.11727	0.11174
467.99	0.0887671	0.0999685	0.124523	0.0998151	0.073075	0.117973	0.118778	0.106637	0.128441	0.102266	0.128303	0.11815	0.11215
468.73	0.0898535	0.101431	0.126723	0.101548	0.0750134	0.119658	0.119666	0.107768	0.129921	0.104351	0.129792	0.12008	0.1132
469.46	0.0914789	0.10252	0.128508	0.102806	0.0763865	0.121179	0.121092	0.109263	0.131372	0.106061	0.131715	0.12182	0.11507
470.2	0.0925805	0.103748	0.129665	0.10347	0.0774214	0.122538	0.122271	0.110564	0.131776	0.107159	0.133295	0.12368	0.11675
470.93	0.0948117	0.106314	0.131269	0.105559	0.080116	0.123476	0.124674	0.112764	0.13342	0.108742	0.135114	0.12569	0.11848
471.67	0.0973084	0.107856	0.133031	0.107719	0.0836473	0.125241	0.12669	0.114313	0.135217	0.111252	0.136927	0.12759	0.1198
472.4	0.0986045	0.109099	0.134296	0.109438	0.0850834	0.126438	0.127735	0.115928	0.136702	0.112134	0.138267	0.12868	0.1216
473.13	0.09874	0.109469	0.134684	0.109801	0.084717	0.127667	0.128281	0.116298	0.136792	0.112361	0.138549	0.12851	0.12255
473.87	0.0992097	0.111479	0.13629	0.111025	0.08514	0.128007	0.128882	0.116745	0.137448	0.112964	0.138417	0.12846	0.1226
474.6	0.101133	0.112841	0.13782	0.112416	0.0867709	0.128909	0.129834	0.117437	0.139115	0.114617	0.138762	0.12876	0.12209
475.34	0.103978	0.114369	0.139426	0.114149	0.08867	0.129924	0.129861	0.118947	0.139925	0.115694	0.139658	0.12909	0.12291
476.07	0.105976	0.116099	0.140647	0.115232	0.0898977	0.131711	0.131684	0.120461	0.140859	0.117224	0.141181	0.13051	0.1243
476.8	0.107198	0.117791	0.141516	0.116159	0.0912466	0.133121	0.133076	0.121623	0.14172	0.118781	0.142964	0.13208	0.12499
477.54	0.107334	0.118724	0.142624	0.117054	0.0922933	0.134467	0.135057	0.122793	0.143271	0.119319	0.143499	0.1333	0.1258
478.27	0.107844	0.118985	0.142537	0.117278	0.0925431	0.134709	0.135686	0.123298	0.143713	0.11915	0.142535	0.13276	0.12628
479	0.107931	0.119169	0.142923	0.118544	0.0930423	0.135	0.136244	0.123416	0.143973	0.11926	0.142024	0.13265	0.1271
479.74	0.108745	0.120073	0.143265	0.119831	0.0939747	0.135914	0.136021	0.123786	0.144654	0.120538	0.143328	0.13311	0.12789
480.47	0.109714	0.120682	0.144999	0.121193	0.0951105	0.137121	0.136383	0.124445	0.144957	0.121578	0.145019	0.13436	0.12931
481.2	0.111023	0.121659	0.145815	0.120633	0.0952991	0.137959	0.137081	0.125474	0.145455	0.122178	0.145406	0.13475	0.12992
481.94	0.111668	0.121765	0.145934	0.120058	0.0957355	0.137944	0.137696	0.125685	0.145371	0.122074	0.145446	0.13489	0.12944
482.67	0.112752	0.122281	0.146156	0.120389	0.0962738	0.138534	0.138098	0.126118	0.145778	0.12226	0.145865	0.13539	0.12951
483.4	0.1134	0.122085	0.146658	0.121886	0.0964068	0.138662	0.138156	0.126519	0.14568	0.122201	0.145837	0.13612	0.12927
484.14	0.114255	0.12302	0.147224	0.122742	0.0967941	0.139071	0.13865	0.126976	0.146233	0.122511	0.146071	0.13678	0.12947
484.87	0.114795	0.124444	0.14848	0.123229	0.097786	0.139813	0.138992	0.127533	0.147208	0.122711	0.146159	0.13702	0.12958
485.6	0.116357	0.126351	0.150204	0.123655	0.0994115	0.140981	0.139704	0.12783	0.148419	0.123941	0.147375	0.13758	0.13113
486.34	0.117761	0.126847	0.151692	0.125003	0.100778	0.141578	0.140281	0.128918	0.149289	0.124887	0.148099	0.13849	0.13233
487.07	0.119183	0.127947	0.152477	0.127314	0.102362	0.142156	0.141881	0.130356	0.150454	0.126574	0.149699	0.13968	0.13346
487.8	0.120658	0.129106	0.153618	0.129455	0.103261	0.143525	0.143538	0.13181	0.151025	0.127714	0.150553	0.1404	0.1338
488.53	0.121706	0.130875	0.154727	0.130432	0.104061	0.144701	0.144765	0.132527	0.151137	0.127707	0.150791	0.14045	0.13372
489.27	0.121642	0.130919	0.154461	0.129392	0.102942	0.144398	0.14473	0.131914	0.150454	0.127069	0.149916	0.13951	0.13294
490	0.121833	0.131139	0.15453	0.129151	0.103376	0.144082	0.144876	0.132499	0.150739	0.127385	0.149514	0.1393	0.13298
490.73	0.122757	0.132082	0.155235	0.130223	0.104086	0.145229	0.145714	0.133283	0.151844	0.128659	0.150012	0.14014	0.13387
491.46	0.124887	0.133981	0.156629	0.131571	0.106486	0.146333	0.146623	0.135006	0.15284	0.129981	0.150865	0.14144	0.13463
492.2	0.12626	0.135776	0.157544	0.132616	0.107777	0.147193	0.146915	0.135293	0.153279	0.130929	0.151729	0.1422	0.13474
492.93	0.12694	0.136431	0.157947	0.133158	0.108583	0.146991	0.146308	0.135377	0.153035	0.130945	0.152017	0.14192	0.13426
493.66	0.126166	0.136033	0.158574	0.134347	0.108796	0.147448	0.146318	0.134549	0.152824	0.129969	0.15222	0.1423	0.13511
494.39	0.126081	0.136009	0.158783	0.134682	0.108919	0.147435	0.146699	0.134487	0.152822	0.129545	0.151633	0.14187	0.13531
495.12	0.126786	0.135981	0.159392	0.13485	0.108892	0.14763	0.147386	0.134633	0.152674	0.12972	0.15109	0.14176	0.13491
495.86	0.127038	0.1359	0.158456	0.134294	0.108085	0.146733	0.146823	0.134556	0.152546	0.129971	0.150216	0.14077	0.13349
496.59	0.12671	0.135618	0.158032	0.134372	0.107546	0.146266	0.146399	0.134443	0.15234	0.129352	0.150488	0.14052	0.13309
497.32	0.126433	0.135936	0.158235	0.134519	0.108703	0.147038	0.146443	0.134706	0.152592	0.129478	0.151562	0.1406	0.13417
498.05	0.128248	0.136929	0.159737	0.135654	0.110135	0.148588	0.147945	0.135737	0.153128	0.130047	0.152545	0.14132	0.13512
498.78	0.129307	0.13714	0.160238	0.136539	0.111395	0.149748	0.149126	0.136398	0.154123	0.131442	0.153246	0.14262	0.13685
499.51	0.129779	0.138013	0.160138	0.137291	0.111374	0.149602	0.149428	0.13645	0.154601	0.131728	0.152653	0.14303	0.1373
500.24	0.128551	0.138188	0.159141	0.136505	0.111133	0.148659	0.148347	0.135764	0.154337	0.131413	0.152561	0.14289	0.13724
500.98	0.128457	0.138725	0.159036	0.135503	0.11024	0.147833	0.147039	0.135066	0.153375	0.130661	0.151768	0.14193	0.13607
501.71	0.129892	0.138725	0.159427	0.135385	0.110912	0.148274	0.14753	0.135852	0.153025	0.13131	0.152413	0.14234	0.1368
502.44	0.132045	0.140056	0.161216	0.13711	0.11247	0.15025	0.148974	0.137492	0.154019	0.132885	0.153609	0.14348	0.13819
503.17	0.133802	0.141843	0.162482	0.138696	0.115389	0.152506	0.150884	0.139719	0.155447	0.134421	0.155135	0.14517	0.13994
503.9	0.133883	0.142493	0.162934	0.139598	0.115738	0.153269	0.151395	0.140026	0.156639	0.134865	0.155569	0.14594	0.13967
504.63	0.133604	0.142798	0.162529	0.140133	0.115774	0.152961	0.151542	0.139928	0.156372	0.134624	0.154648	0.14569	0.13895
505.36	0.133458	0.142331	0.162813	0.140449	0.11518	0.15194	0.151818	0.1392	0.155905	0.134063	0.15422	0.1451	0.13784
506.09	0.133646	0.14292	0.163213	0.141126	0.116107	0.152313	0.152033	0.140131	0.155588	0.134031	0.15435	0.14522	0.13818
506.82	0.134096	0.143455	0.164316	0.141381	0.11734	0.152827	0.152499	0.140789	0.156331	0.134736	0.155552	0.14632	0.13906
507.55	0.134811	0.144416	0.164871	0.142113	0.118051	0.154043	0.152597	0.141511	0.157357	0.135758	0.156543	0.14708	0.13986
508.28	0.135338	0.145412	0.165474	0.142396	0.118163	0.154275	0.153268	0.141982	0.158628	0.137546	0.15704	0.14754	0.14051
509.02	0.136017	0.145647	0.165401	0.142509	0.117936	0.154062	0.153636	0.142537	0.159097	0.137911	0.156906	0.14717	0.14037
509.75	0.135334	0.144841	0.164085	0.141845	0.116528	0.152522	0.152546	0.141296	0.157788	0.136401	0.15514	0.14593	0.13939
510.48	0.135492	0.144503	0.163533	0.141219	0.116318	0.152108	0.151146	0.139928	0.156609	0.134611	0.154404	0.14504	0.13883
511.21	0.13503	0.144235	0.163394	0.141291	0.116684	0.15237	0.15042	0.139288	0.156356	0.134346	0.154283	0.14549	0.13906
511.94	0.135398	0.144585	0.164014	0.141778	0.11793	0.153458	0.151403	0.140241	0.15698	0.135681	0.155266	0.14618	0.14022
512.67	0.136046	0.144868	0.164881	0.142597	0.118476	0.153977	0.152889	0.141363	0.158132	0.136914	0.156108	0.14751	0.14096
513.4	0.137321	0.146228	0.165454	0.143479	0.119674	0.15478	0.154344	0.142859	0.159416	0.137917	0.1572	0.14819	0.14194
514.13	0.13844	0.147167	0.166809	0.144587	0.120511	0.155145	0.154918	0.144153	0.160512	0.138166	0.158268	0.14966	0.14258
514.86	0.139487	0.14849	0.167476	0.14552	0.121412	0.155769	0.155036	0.144668	0.160829	0.13848	0.158536	0.14946	0.14278
515.59	0.139752	0.148452	0.167838	0.146111	0.121431	0.156156	0.155242	0.144624	0.160714	0.138429	0.158877	0.14948	0.14264
516.32	0.139646	0.149047	0.167403	0.146419	0.122037	0.156974	0.155723	0.144423	0.160897	0.138966	0.159311	0.14991	0.1435
517.05	0.138913	0.148081	0.166417	0.145792	0.121258	0.156678	0.155293	0.144025	0.160021	0.138557	0.159443	0.15038	0.1438
517.77	0.138825	0.148159	0.166571	0.144994	0.121185	0.156324	0.154618	0.143377	0.159724	0.138312	0.159093	0.15032	0.14412
518.5	0.13891	0.147905	0.166425	0.144977	0.120733	0.155992	0.154401	0.143659	0.159739	0.13796	0.158662	0.14978	0.14334
519.23	0.138902	0.147985	0.166672	0.144959	0.121531	0.156039	0.155041	0.14404	0.160573	0.138602	0.159069	0.15004	0.14301
519.96	0.138524	0.14753	0.166455	0.145413	0.12178	0.156144	0.155597	0.144767	0.160762	0.138896	0.159097	0.15021	0.14297
520.69	0.13903	0.14781	0.16705	0.145849	0.122599	0.156384	0.156236	0.144968	0.161118	0.139425	0.159567	0.15016	0.14243
521.42	0.140296	0.14926	0.168431	0.147499	0.123838	0.157457	0.157569	0.146412	0.162108	0.140714	0.160667	0.15097	0.14365
522.15	0.141273	0.150592	0.168814	0.148323	0.124258	0.158175	0.158216	0.146814	0.162477	0.141258	0.161087	0.15144	0.14436
522.88	0.141368	0.150873	0.16888	0.147682	0.124005	0.158639	0.158349	0.147002	0.162283	0.141495	0.160766	0.15175	0.14478
523.61	0.140911	0.15031	0.168325	0.147139	0.123186	0.158105	0.157818	0.146275	0.162036	0.141221	0.159835	0.15136	0.14429
524.34	0.141467	0.150926	0.168989	0.147334	0.123648	0.158424	0.158088	0.147124	0.162782	0.141846	0.160361	0.15182	0.14417
525.07	0.142575	0.152337	0.169692	0.148861	0.124834	0.158744	0.158706	0.148023	0.164346	0.143506	0.161737	0.15272	0.14608
525.8	0.143989	0.153722	0.17077	0.150293	0.126099	0.159974	0.159493	0.149184	0.165472	0.144352	0.163052	0.15384	0.1471
526.52	0.144266	0.153543	0.170513	0.150786	0.126289	0.160567	0.15982	0.149195	0.165623	0.144502	0.163595	0.15418	0.14769
527.25	0.144379	0.15344	0.170841	0.150693	0.126215	0.161247	0.160369	0.149134	0.165508	0.14447	0.163875	0.15468	0.1477
527.98	0.144439	0.153294	0.170949	0.150557	0.126843	0.161638	0.160918	0.149375	0.165519	0.14487	0.16418	0.15504	0.14811
528.71	0.144759	0.153658	0.171673	0.15104	0.127876	0.161999	0.161829	0.150137	0.166062	0.145584	0.16473	0.15573	0.14915
529.44	0.145214	0.154336	0.172575	0.151755	0.129082	0.162363	0.162379	0.151262	0.166876	0.146441	0.16546	0.15683	0.15032
530.17	0.145384	0.154709	0.173142	0.152224	0.129564	0.16287	0.162538	0.151689	0.166862	0.146682	0.166101	0.1573	0.15119
530.89	0.146152	0.156129	0.174093	0.153054	0.130605	0.163805	0.162819	0.152354	0.167699	0.147759	0.167142	0.15858	0.15226
531.62	0.146556	0.156724	0.17462	0.15412	0.131413	0.165184	0.16354	0.153219	0.168776	0.14893	0.168351	0.15949	0.15309
532.35	0.148196	0.158311	0.176172	0.155953	0.133069	0.16695	0.165404	0.155075	0.171014	0.15109	0.170165	0.16155	0.15482
533.08	0.148838	0.158687	0.177163	0.157096	0.133648	0.167911	0.166723	0.156049	0.172404	0.151951	0.170847	0.16255	0.15557
533.81	0.150253	0.1599	0.178587	0.158316	0.134764	0.16889	0.168344	0.157353	0.1736	0.153085	0.171691	0.16376	0.1569
534.53	0.151184	0.16081	0.179327	0.159327	0.13548	0.169641	0.169312	0.158146	0.174358	0.153369	0.172136	0.16423	0.15734
535.26	0.152928	0.162516	0.180778	0.160064	0.136937	0.170956	0.170658	0.159822	0.17565	0.154855	0.173823	0.16539	0.15905
535.99	0.154711	0.163745	0.181821	0.161402	0.138563	0.172653	0.171811	0.161131	0.176937	0.156577	0.175192	0.16695	0.16102
536.72	0.155608	0.164812	0.182396	0.162161	0.140192	0.174112	0.172859	0.162719	0.178179	0.158532	0.176508	0.16881	0.16316
537.45	0.156302	0.166043	0.183383	0.163655	0.142109	0.17588	0.17449	0.164624	0.179945	0.160872	0.178433	0.17103	0.16493
538.17	0.157356	0.167236	0.184955	0.164976	0.143895	0.177517	0.176112	0.166418	0.181475	0.162309	0.180153	0.17235	0.16592
538.9	0.159216	0.168648	0.187189	0.166798	0.145895	0.178985	0.178026	0.168243	0.183182	0.163977	0.182183	0.17387	0.16752
539.63	0.161331	0.170261	0.18883	0.168731	0.1477	0.180279	0.179491	0.169372	0.18429	0.165201	0.183325	0.17531	0.1691
540.35	0.162284	0.171084	0.189421	0.169992	0.148629	0.181206	0.180606	0.170213	0.185551	0.166374	0.184466	0.17691	0.17031
541.08	0.162669	0.171856	0.189821	0.170949	0.149115	0.182025	0.181566	0.171194	0.186538	0.167375	0.185819	0.17833	0.17155
541.81	0.162101	0.171228	0.18987	0.170904	0.148509	0.181873	0.181758	0.171423	0.187175	0.167601	0.186262	0.17832	0.17195
542.54	0.161676	0.1707	0.189487	0.17003	0.147793	0.181237	0.181589	0.171494	0.186895	0.167598	0.186343	0.17775	0.1718
543.26	0.161554	0.170653	0.189451	0.169979	0.147454	0.181051	0.181551	0.171471	0.1869	0.168047	0.186234	0.17754	0.17135
543.99	0.161512	0.170938	0.189337	0.170321	0.147975	0.181501	0.181971	0.172177	0.187107	0.16872	0.186888	0.17812	0.17156
544.72	0.162668	0.17234	0.190674	0.172364	0.150049	0.183232	0.183819	0.173757	0.188932	0.170426	0.188361	0.18008	0.17351
545.44	0.164966	0.174451	0.192651	0.174999	0.152934	0.185599	0.186343	0.176354	0.191494	0.17294	0.191045	0.18299	0.17675
546.17	0.16732	0.176297	0.194637	0.176741	0.155508	0.187578	0.188522	0.178619	0.194031	0.175497	0.19315	0.18542	0.1795
546.9	0.169196	0.17788	0.195943	0.178103	0.157005	0.189149	0.189984	0.180476	0.195774	0.177556	0.19516	0.18745	0.1823
547.62	0.169336	0.178322	0.196365	0.178068	0.157537	0.189653	0.190234	0.181029	0.196155	0.178255	0.195913	0.188	0.18329
548.35	0.169656	0.179023	0.196682	0.178795	0.158031	0.190551	0.190905	0.18142	0.19694	0.178582	0.196663	0.18874	0.18425
549.08	0.170335	0.180149	0.197663	0.179909	0.159764	0.192157	0.192565	0.182638	0.198049	0.179725	0.1978	0.18996	0.18536
549.8	0.172164	0.181932	0.199675	0.182243	0.162027	0.194264	0.194548	0.184676	0.199699	0.181307	0.199492	0.19178	0.18666
550.53	0.174353	0.184124	0.202096	0.18493	0.164984	0.196891	0.196936	0.18732	0.20185	0.183501	0.201499	0.19413	0.18865
551.25	0.175902	0.185821	0.203898	0.1866	0.166652	0.198505	0.198337	0.189085	0.203338	0.185223	0.203094	0.19585	0.19012
551.98	0.176913	0.187165	0.205268	0.187651	0.167159	0.199687	0.199466	0.190365	0.204775	0.186437	0.204035	0.19701	0.1913
552.71	0.177953	0.188256	0.206371	0.188752	0.168233	0.200981	0.201186	0.192105	0.206388	0.188263	0.205652	0.19848	0.19323
553.43	0.179202	0.189154	0.207455	0.190107	0.169312	0.202273	0.202553	0.193798	0.207761	0.189717	0.207104	0.20016	0.1946
554.16	0.181333	0.190667	0.209016	0.192453	0.171669	0.204526	0.204485	0.19639	0.209817	0.192018	0.209448	0.20236	0.19654
554.88	0.182721	0.192002	0.210144	0.1939	0.173185	0.206138	0.20564	0.197861	0.21123	0.193507	0.211254	0.20429	0.19807
555.61	0.18379	0.193233	0.210846	0.194234	0.173799	0.20705	0.206043	0.198392	0.212082	0.194429	0.212271	0.20527	0.19928
556.34	0.184932	0.194223	0.212155	0.195078	0.174789	0.208174	0.207041	0.199119	0.213251	0.195335	0.213746	0.20673	0.20073
557.06	0.185366	0.194648	0.212642	0.195275	0.175399	0.208587	0.207599	0.199393	0.21393	0.195888	0.214468	0.20752	0.20164
557.79	0.186163	0.195265	0.213494	0.196312	0.176578	0.209192	0.208704	0.200318	0.215022	0.197273	0.215616	0.20863	0.20253
558.51	0.187503	0.197055	0.214908	0.197831	0.177887	0.210226	0.209921	0.201678	0.216421	0.198973	0.217006	0.20959	0.20414
559.24	0.189015	0.198962	0.216149	0.199231	0.179089	0.211071	0.210895	0.202847	0.217498	0.200377	0.21798	0.2106	0.20571
559.96	0.191003	0.201037	0.218015	0.200841	0.18096	0.212466	0.212565	0.204618	0.218999	0.202116	0.219455	0.21195	0.20759
560.69	0.19255	0.202652	0.21944	0.202358	0.182495	0.21368	0.213986	0.205967	0.220151	0.202957	0.22025	0.21326	0.20862
561.41	0.194305	0.204353	0.221213	0.204196	0.184676	0.215632	0.215866	0.207632	0.221725	0.204723	0.221601	0.21513	0.20986
562.14	0.195615	0.205551	0.222733	0.205836	0.186379	0.217406	0.217356	0.209106	0.223371	0.20615	0.223155	0.21693	0.21156
562.86	0.197277	0.207053	0.224614	0.207686	0.188137	0.219469	0.219033	0.210852	0.225235	0.208029	0.224846	0.21867	0.21351
563.59	0.197887	0.207841	0.225359	0.208469	0.188846	0.220531	0.220223	0.212055	0.22667	0.209369	0.226211	0.21978	0.21511
564.31	0.19935	0.209356	0.226489	0.20939	0.190168	0.221871	0.221863	0.213868	0.228531	0.211058	0.227828	0.22117	0.21679
565.04	0.200854	0.210997	0.227597	0.210413	0.191533	0.223136	0.22323	0.215425	0.23028	0.212511	0.229318	0.22263	0.21807
565.76	0.202694	0.213238	0.229528	0.212314	0.193864	0.225152	0.225227	0.217677	0.232497	0.214793	0.231744	0.22482	0.22002
566.49	0.204302	0.214917	0.231253	0.214465	0.196306	0.226854	0.227001	0.219426	0.234219	0.216621	0.234007	0.22683	0.22176
567.21	0.205509	0.216318	0.232803	0.216669	0.198289	0.228575	0.228865	0.221085	0.235779	0.218357	0.236134	0.22883	0.22361
567.94	0.206881	0.217609	0.234129	0.218185	0.19976	0.22992	0.230541	0.222539	0.237024	0.219677	0.237871	0.23059	0.2255
568.66	0.208401	0.218997	0.235541	0.219274	0.200965	0.231241	0.231983	0.224073	0.238453	0.220979	0.239217	0.2322	0.22731
569.38	0.210544	0.221003	0.237498	0.221038	0.202645	0.233267	0.233788	0.226045	0.240248	0.223126	0.240692	0.23407	0.22887
570.11	0.213545	0.224092	0.240363	0.223964	0.205412	0.236158	0.236314	0.22866	0.242801	0.226037	0.243048	0.23674	0.23112
570.83	0.216523	0.226952	0.243162	0.227023	0.20841	0.239118	0.238982	0.231426	0.245425	0.228931	0.2456	0.23946	0.23355
571.56	0.219177	0.229625	0.245739	0.230024	0.211224	0.241709	0.241659	0.234128	0.248067	0.231436	0.248278	0.24192	0.23609
572.28	0.221148	0.231606	0.247843	0.232106	0.213314	0.243525	0.243732	0.236037	0.250027	0.23306	0.250232	0.24368	0.23834
573	0.22217	0.232615	0.249016	0.233253	0.214705	0.244675	0.245175	0.23743	0.251518	0.2345	0.251729	0.24502	0.23993
573.73	0.223012	0.233563	0.250151	0.234633	0.216071	0.246184	0.24665	0.238684	0.252953	0.236177	0.253315	0.24674	0.24162
574.45	0.224207	0.234726	0.251492	0.236194	0.217605	0.248053	0.248277	0.240476	0.25475	0.238325	0.25551	0.249	0.24397
575.18	0.225912	0.236363	0.253204	0.238118	0.219435	0.250147	0.250375	0.242875	0.257107	0.240787	0.258097	0.25195	0.2469
575.9	0.228085	0.238359	0.255168	0.240362	0.221533	0.252247	0.25267	0.245507	0.259451	0.243329	0.260793	0.25479	0.25009
576.62	0.230428	0.24063	0.257266	0.242489	0.223733	0.254393	0.25517	0.24814	0.261807	0.245906	0.263424	0.25756	0.25306
577.35	0.233018	0.24341	0.259638	0.244731	0.226171	0.256882	0.258078	0.251023	0.264517	0.248849	0.266424	0.26036	0.25577
578.07	0.235494	0.245955	0.262109	0.247168	0.228685	0.259629	0.2609	0.253681	0.267271	0.25171	0.269416	0.26275	0.25801
578.79	0.237848	0.248651	0.264655	0.249735	0.231411	0.262351	0.263767	0.256501	0.270261	0.254673	0.272441	0.26542	0.26069
579.52	0.239902	0.250721	0.266947	0.252296	0.234188	0.264773	0.266467	0.259183	0.27311	0.257555	0.27537	0.26836	0.26378
580.24	0.241576	0.25224	0.268727	0.254631	0.236871	0.26705	0.26894	0.261783	0.275646	0.260368	0.27797	0.27132	0.26729
580.96	0.242843	0.253317	0.269932	0.256359	0.238857	0.268998	0.271039	0.264157	0.277833	0.262787	0.280243	0.27422	0.27053
581.68	0.244859	0.254808	0.271784	0.258734	0.241397	0.271758	0.273799	0.266997	0.280658	0.265693	0.283182	0.2777	0.27392
582.41	0.247701	0.257393	0.274463	0.261718	0.244351	0.275007	0.277071	0.270268	0.284117	0.268948	0.286491	0.28162	0.27755
583.13	0.250956	0.260734	0.277686	0.26512	0.247694	0.27821	0.280502	0.273555	0.28779	0.272457	0.289966	0.28552	0.28109
583.85	0.254453	0.264651	0.281424	0.268863	0.251223	0.281698	0.284174	0.276944	0.291674	0.276198	0.293662	0.28947	0.2847
584.58	0.258024	0.26868	0.285127	0.272367	0.254746	0.285163	0.287552	0.280493	0.29548	0.280084	0.297282	0.2932	0.28842
585.3	0.261292	0.272074	0.288543	0.275448	0.258141	0.288651	0.290891	0.283993	0.299003	0.283874	0.300856	0.2966	0.29173
586.02	0.264681	0.275181	0.291935	0.278412	0.261643	0.292476	0.294461	0.287625	0.302821	0.28776	0.304841	0.30044	0.29554
586.74	0.267492	0.27759	0.29483	0.28088	0.264944	0.295774	0.297588	0.291102	0.306224	0.291388	0.308411	0.30411	0.29942
587.47	0.270271	0.280202	0.297745	0.283766	0.268434	0.299092	0.301096	0.2948	0.309764	0.29517	0.312112	0.3076	0.30319
588.19	0.272975	0.282974	0.300508	0.286979	0.271898	0.302232	0.304507	0.298488	0.313196	0.298856	0.315825	0.31124	0.30719
588.91	0.275489	0.285788	0.303162	0.290196	0.27518	0.305102	0.307739	0.302116	0.316446	0.302586	0.319284	0.31479	0.31122
589.63	0.27863	0.289238	0.306198	0.293783	0.278875	0.308507	0.311641	0.306145	0.320236	0.306872	0.32345	0.31893	0.31579
590.36	0.281445	0.292217	0.308755	0.296927	0.282097	0.311624	0.315182	0.309705	0.323892	0.310842	0.327487	0.32326	0.32051
591.08	0.284377	0.294879	0.311323	0.299906	0.285192	0.314665	0.318428	0.313071	0.327558	0.31476	0.331216	0.3275	0.32509
591.8	0.287837	0.297947	0.314391	0.303332	0.289144	0.318455	0.32209	0.31698	0.331646	0.319072	0.33566	0.33214	0.32954
592.52	0.291321	0.301222	0.317771	0.306839	0.29313	0.322626	0.325942	0.321159	0.335943	0.323416	0.340153	0.33663	0.33369
593.24	0.294874	0.304499	0.321311	0.310124	0.296697	0.326469	0.329647	0.325059	0.339913	0.327281	0.343939	0.34048	0.33717
593.96	0.297931	0.307692	0.324505	0.312949	0.300114	0.329818	0.333099	0.328583	0.343572	0.330758	0.34739	0.34391	0.34006
594.69	0.30064	0.310936	0.327479	0.315648	0.303365	0.332925	0.33647	0.331921	0.347168	0.334202	0.350717	0.34729	0.3431
595.41	0.303662	0.314414	0.33079	0.319144	0.307036	0.336211	0.34015	0.335551	0.350868	0.337845	0.354478	0.35111	0.34681
596.13	0.306953	0.318273	0.334443	0.323308	0.31138	0.340151	0.344005	0.339633	0.354881	0.342134	0.359133	0.35553	0.35143
596.85	0.310691	0.322637	0.338663	0.327818	0.316075	0.344826	0.348402	0.344287	0.359422	0.346887	0.364136	0.36058	0.35677
597.57	0.31448	0.326617	0.342827	0.332552	0.320135	0.349144	0.352915	0.348866	0.363851	0.351278	0.368695	0.36532	0.36181
598.29	0.318082	0.329984	0.346568	0.33661	0.323447	0.352669	0.356987	0.353056	0.36781	0.355412	0.372511	0.36927	0.36615
599.01	0.321562	0.332967	0.349992	0.340239	0.326724	0.35606	0.360893	0.356999	0.371577	0.359326	0.375972	0.37305	0.36968
599.74	0.324631	0.335488	0.352897	0.343584	0.329828	0.359206	0.364434	0.360773	0.374999	0.362838	0.379261	0.37658	0.37285
600.46	0.328057	0.338642	0.356149	0.347009	0.333389	0.362874	0.36794	0.364667	0.378448	0.366791	0.382955	0.38014	0.37634
601.18	0.331672	0.342173	0.359592	0.350614	0.337361	0.366995	0.371545	0.368241	0.382027	0.370301	0.386681	0.38393	0.37987
601.9	0.334491	0.345151	0.362386	0.353577	0.340472	0.370178	0.374238	0.370809	0.384771	0.37274	0.389523	0.3868	0.3825
602.62	0.33767	0.348594	0.365519	0.356821	0.343633	0.3734	0.377196	0.373477	0.387628	0.375524	0.39245	0.38951	0.38528
603.34	0.34115	0.352158	0.368849	0.360455	0.347158	0.37666	0.380471	0.37635	0.390788	0.37825	0.395515	0.39247	0.38825
604.06	0.345174	0.35573	0.372471	0.364248	0.351026	0.379947	0.383953	0.379968	0.394301	0.381476	0.398581	0.39554	0.39131
604.78	0.349451	0.359665	0.376429	0.368375	0.355146	0.38374	0.387799	0.383829	0.398115	0.385383	0.401996	0.39872	0.39462
605.5	0.353404	0.363223	0.37988	0.371783	0.35875	0.386851	0.391087	0.386809	0.401366	0.388263	0.404938	0.40149	0.39744
606.22	0.356505	0.365589	0.382395	0.373874	0.361287	0.388976	0.393239	0.388582	0.403298	0.390146	0.40679	0.40318	0.39898
606.94	0.358342	0.366999	0.383608	0.375035	0.362581	0.390368	0.394365	0.38933	0.404287	0.391139	0.407875	0.40371	0.3998
607.66	0.35929	0.368036	0.384187	0.375635	0.363242	0.391049	0.394889	0.389615	0.404639	0.391274	0.408232	0.40385	0.4
608.38	0.361068	0.369841	0.385685	0.377399	0.364902	0.392313	0.396521	0.391102	0.405725	0.392432	0.408951	0.40441	0.40072
609.1	0.363153	0.372292	0.388043	0.380092	0.367169	0.394493	0.399031	0.393459	0.407469	0.394413	0.410398	0.40561	0.40214
609.82	0.365437	0.374795	0.390703	0.382469	0.369394	0.396477	0.401071	0.39563	0.409261	0.396244	0.411938	0.40707	0.40356
610.54	0.367901	0.377362	0.393437	0.384729	0.371549	0.398416	0.402917	0.39745	0.410706	0.397941	0.413381	0.40863	0.40493
611.26	0.370473	0.380048	0.396117	0.38694	0.373749	0.400475	0.40443	0.3993	0.412308	0.399511	0.415217	0.41026	0.40644
611.98	0.372826	0.382243	0.39842	0.388821	0.375275	0.402305	0.405496	0.400431	0.413461	0.400254	0.416548	0.41158	0.40748
612.7	0.375413	0.384759	0.400657	0.390831	0.377052	0.404033	0.406755	0.401587	0.41467	0.40084	0.417407	0.41236	0.40805
613.42	0.378371	0.388036	0.403335	0.39363	0.379394	0.40623	0.408657	0.403436	0.416287	0.402127	0.418406	0.41333	0.40918
614.14	0.381358	0.391066	0.405938	0.39593	0.38168	0.407939	0.410127	0.404814	0.41744	0.403088	0.418959	0.4138	0.40973
614.86	0.384158	0.393626	0.408022	0.397655	0.383149	0.409163	0.411016	0.405498	0.417749	0.40357	0.418773	0.41369	0.40961
615.58	0.386933	0.396203	0.409828	0.399078	0.384573	0.410127	0.411583	0.406137	0.418068	0.404153	0.418741	0.41342	0.40952
616.3	0.38953	0.398695	0.411823	0.400677	0.38568	0.411168	0.412502	0.406735	0.418423	0.404538	0.418814	0.4132	0.4091
617.02	0.392891	0.401866	0.41457	0.403034	0.387827	0.41319	0.414211	0.408033	0.419409	0.405201	0.419533	0.41356	0.40884
617.74	0.396022	0.404803	0.417055	0.405505	0.389847	0.415263	0.415948	0.409489	0.420533	0.406106	0.419962	0.41382	0.40874
618.46	0.398504	0.407024	0.419064	0.407348	0.39171	0.416908	0.417363	0.410589	0.421114	0.406616	0.419884	0.41341	0.40822
619.18	0.400292	0.408425	0.420581	0.408784	0.392852	0.41784	0.418098	0.41115	0.420911	0.406442	0.419192	0.41285	0.4072
619.9	0.402073	0.409711	0.421856	0.409958	0.394111	0.418358	0.418313	0.411436	0.420595	0.406439	0.41864	0.41237	0.40657
620.62	0.403832	0.411069	0.423195	0.410966	0.394896	0.418701	0.418421	0.411494	0.420354	0.406391	0.418287	0.41191	0.40624
621.34	0.406861	0.414104	0.425937	0.413285	0.39694	0.420126	0.419587	0.412666	0.42134	0.407175	0.419154	0.41259	0.40729
622.05	0.410435	0.41773	0.429194	0.415916	0.399596	0.422063	0.421145	0.414239	0.422855	0.408345	0.420391	0.41374	0.40848
622.77	0.41429	0.421635	0.432405	0.418556	0.402369	0.424241	0.422816	0.415886	0.424244	0.409441	0.421526	0.41446	0.40947
623.49	0.416686	0.423913	0.43426	0.420003	0.403468	0.42515	0.423788	0.41648	0.424575	0.409231	0.421175	0.4139	0.40898
624.21	0.418834	0.42554	0.435622	0.421161	0.40433	0.42558	0.424204	0.41673	0.424529	0.408872	0.420403	0.41293	0.40752
624.93	0.420137	0.426606	0.436395	0.421782	0.404434	0.425487	0.423902	0.416018	0.423729	0.407867	0.419266	0.41156	0.40538
625.65	0.42151	0.427659	0.436957	0.422515	0.40425	0.425328	0.423516	0.415293	0.423049	0.407035	0.418252	0.41043	0.40359
626.37	0.422977	0.428661	0.437756	0.423149	0.404258	0.425406	0.423471	0.414841	0.422563	0.4066	0.41738	0.40952	0.40235
627.08	0.425271	0.43062	0.439162	0.424405	0.405432	0.426135	0.423762	0.414929	0.422758	0.406581	0.417432	0.40956	0.40214
627.8	0.426517	0.431911	0.440059	0.424774	0.405761	0.425945	0.423491	0.414329	0.422058	0.405875	0.416678	0.40869	0.40152
628.52	0.42839	0.433176	0.441089	0.425128	0.406226	0.42586	0.42343	0.413955	0.421146	0.404823	0.41549	0.40712	0.4003
629.24	0.429644	0.434166	0.441927	0.425848	0.40637	0.425616	0.423096	0.413205	0.419898	0.40325	0.413902	0.40548	0.39886
629.96	0.430861	0.435129	0.442583	0.42655	0.40665	0.425349	0.422409	0.412262	0.418828	0.401949	0.412324	0.40395	0.39692
630.67	0.431838	0.435977	0.443356	0.426848	0.406656	0.425104	0.421975	0.411522	0.417534	0.400732	0.410742	0.40236	0.39478
631.39	0.433452	0.437169	0.444206	0.428121	0.407631	0.42576	0.422233	0.411818	0.417472	0.400399	0.410355	0.40223	0.39406
632.11	0.434827	0.438067	0.44481	0.429042	0.408259	0.426121	0.422386	0.411949	0.417413	0.400537	0.410164	0.40231	0.39393
632.83	0.436327	0.439227	0.445467	0.429311	0.408681	0.426061	0.422031	0.411742	0.416849	0.400296	0.409777	0.40161	0.39304
633.54	0.437575	0.44039	0.446294	0.429822	0.409039	0.426217	0.422229	0.41188	0.416473	0.400038	0.409491	0.40128	0.3926
634.26	0.438659	0.441217	0.446706	0.43042	0.40948	0.426371	0.422436	0.411813	0.416492	0.400054	0.409249	0.40102	0.39261
634.98	0.438576	0.441029	0.446238	0.429383	0.408633	0.425341	0.42129	0.410447	0.414876	0.398633	0.4078	0.39944	0.39085
635.7	0.438671	0.440975	0.445996	0.428499	0.40796	0.424356	0.41996	0.409217	0.413476	0.397149	0.406351	0.39794	0.38893
636.41	0.439173	0.441138	0.44613	0.428123	0.407573	0.423806	0.419428	0.408308	0.412901	0.396207	0.4052	0.39703	0.38781
637.13	0.440378	0.442054	0.446624	0.428248	0.407381	0.423517	0.418559	0.407448	0.412112	0.395094	0.404021	0.39585	0.38686
637.85	0.441937	0.443627	0.44807	0.429036	0.407879	0.423891	0.418263	0.407251	0.411737	0.394702	0.403323	0.39511	0.38594
638.57	0.44401	0.445659	0.450045	0.4309	0.409314	0.425073	0.419218	0.408082	0.412849	0.395635	0.403777	0.39525	0.38627
639.28	0.444971	0.446963	0.451124	0.431904	0.409713	0.425153	0.41948	0.408441	0.412709	0.395913	0.40359	0.39502	0.3863
640	0.446079	0.447988	0.451855	0.432071	0.410214	0.425283	0.419775	0.408629	0.412246	0.395989	0.403434	0.39479	0.38614
640.72	0.446421	0.448178	0.45172	0.432275	0.410354	0.425163	0.419818	0.408652	0.411961	0.396043	0.403446	0.39463	0.38603
641.43	0.447163	0.448468	0.451233	0.432063	0.410135	0.42467	0.419585	0.408181	0.411501	0.395744	0.403308	0.39453	0.38636
642.15	0.447461	0.448748	0.450951	0.431334	0.409616	0.423883	0.419023	0.407352	0.410436	0.394994	0.402549	0.39438	0.3865
642.87	0.448641	0.449675	0.451453	0.432092	0.410738	0.424498	0.41948	0.407344	0.410789	0.394986	0.402765	0.39476	0.38736
643.58	0.449199	0.45007	0.451594	0.43266	0.410935	0.424418	0.418864	0.407302	0.410719	0.394691	0.402573	0.39481	0.38765
644.3	0.44978	0.450806	0.451884	0.432271	0.411098	0.423989	0.418458	0.40705	0.410067	0.394155	0.401887	0.39459	0.38717
645.02	0.449919	0.451066	0.452045	0.432362	0.411215	0.423786	0.418055	0.407121	0.409865	0.393814	0.401454	0.39436	0.38649
645.73	0.450942	0.452261	0.452588	0.433324	0.411946	0.424608	0.418833	0.407812	0.410661	0.394583	0.402147	0.39512	0.38708
646.45	0.451966	0.452953	0.453255	0.433792	0.412592	0.425311	0.419514	0.408576	0.411656	0.395732	0.403193	0.39636	0.38772
647.17	0.453135	0.454368	0.454214	0.43489	0.413742	0.426675	0.421256	0.409948	0.413096	0.397277	0.404817	0.39805	0.38921
647.88	0.453951	0.454705	0.454943	0.435499	0.41363	0.427511	0.422276	0.41075	0.414297	0.398237	0.405931	0.39915	0.39048
648.6	0.454885	0.455353	0.45543	0.435789	0.414033	0.428099	0.42316	0.411591	0.415185	0.399093	0.407096	0.40038	0.39211
649.31	0.454999	0.455151	0.455654	0.435853	0.414076	0.427996	0.423192	0.41216	0.415676	0.399442	0.407605	0.40085	0.39258
650.03	0.455548	0.455825	0.456129	0.436368	0.414025	0.428372	0.423589	0.412684	0.416095	0.400174	0.408238	0.40164	0.39335
650.75	0.455841	0.45574	0.456442	0.436576	0.414311	0.428655	0.42388	0.412888	0.416502	0.400754	0.408991	0.40222	0.39426
651.46	0.456855	0.456475	0.456995	0.437424	0.415852	0.429429	0.425009	0.413982	0.417694	0.402378	0.410607	0.40375	0.39598
652.18	0.458401	0.457789	0.458622	0.439238	0.417689	0.431343	0.426935	0.41585	0.41956	0.404508	0.412822	0.40622	0.39784
652.89	0.460151	0.459104	0.459718	0.440335	0.419393	0.432995	0.428718	0.417304	0.42162	0.406519	0.414883	0.40874	0.40073
653.61	0.460069	0.459294	0.460126	0.440501	0.420306	0.433822	0.429512	0.418463	0.42291	0.407831	0.416398	0.41026	0.40325
654.32	0.460275	0.459591	0.460554	0.440965	0.421469	0.434824	0.430648	0.419859	0.424574	0.409571	0.418283	0.41234	0.40607
655.04	0.46061	0.460325	0.461292	0.442022	0.422768	0.436112	0.431687	0.421657	0.42634	0.411722	0.420462	0.41483	0.40916
655.75	0.460363	0.460331	0.461189	0.442153	0.423286	0.436694	0.432318	0.42291	0.427609	0.413617	0.422045	0.41633	0.41164
656.47	0.460063	0.460374	0.461523	0.443003	0.424318	0.437834	0.433345	0.424448	0.428684	0.415442	0.424385	0.41842	0.41368
657.18	0.460942	0.460943	0.461557	0.444095	0.425548	0.438917	0.434939	0.426204	0.430539	0.417438	0.426454	0.42081	0.41581
657.9	0.46159	0.461643	0.461862	0.444732	0.426124	0.439643	0.436	0.427555	0.43165	0.41895	0.427884	0.42274	0.41784
658.61	0.462763	0.462678	0.462848	0.44608	0.427488	0.441056	0.437523	0.428887	0.433278	0.420717	0.429668	0.42491	0.41995
659.33	0.463209	0.46285	0.463742	0.446846	0.428413	0.442313	0.43899	0.43023	0.435078	0.42228	0.431477	0.42682	0.42213
660.04	0.464299	0.463867	0.464795	0.448228	0.429729	0.443897	0.440845	0.432298	0.437293	0.424489	0.433247	0.42902	0.42476
660.76	0.465331	0.465365	0.466789	0.450253	0.431496	0.445987	0.443033	0.43482	0.439804	0.427285	0.436036	0.43214	0.42837
661.47	0.466705	0.467172	0.469068	0.452814	0.434436	0.448938	0.445983	0.437963	0.44349	0.430969	0.439839	0.43603	0.43178
662.19	0.467926	0.46847	0.47099	0.454744	0.436608	0.451779	0.448809	0.441061	0.446598	0.434236	0.443397	0.43962	0.43527
662.9	0.469584	0.471018	0.473147	0.457314	0.43955	0.454395	0.451678	0.444154	0.449738	0.437435	0.446662	0.44354	0.43924
663.62	0.470432	0.472199	0.474785	0.458995	0.441759	0.456576	0.454143	0.446999	0.452739	0.440465	0.450295	0.44709	0.44242
664.33	0.472118	0.47417	0.476953	0.461266	0.444727	0.459567	0.457497	0.450573	0.456598	0.444327	0.45444	0.45102	0.44583
665.05	0.473166	0.475079	0.47848	0.463085	0.44666	0.461986	0.46021	0.45325	0.459209	0.447322	0.457817	0.45391	0.4489
665.76	0.473485	0.475831	0.479367	0.464315	0.448415	0.463585	0.462422	0.455605	0.46195	0.449783	0.460634	0.45636	0.4516
666.48	0.474161	0.476549	0.480283	0.465731	0.450022	0.465726	0.464799	0.457994	0.464486	0.452295	0.463724	0.45894	0.45377
667.19	0.476411	0.479162	0.48273	0.468866	0.452981	0.468859	0.467934	0.461123	0.467946	0.455878	0.466974	0.4622	0.45724
667.9	0.477693	0.480564	0.484217	0.470821	0.454843	0.471061	0.470121	0.463027	0.47003	0.457974	0.469271	0.4641	0.45935
668.62	0.479731	0.482891	0.486338	0.473291	0.45724	0.473656	0.472558	0.465847	0.472883	0.460873	0.471863	0.46685	0.46225
669.33	0.481592	0.484722	0.488656	0.47585	0.459141	0.476038	0.475128	0.468426	0.475367	0.463614	0.474146	0.46941	0.46485
670.04	0.483808	0.486907	0.491035	0.478592	0.461616	0.478861	0.477939	0.47156	0.478459	0.467034	0.476987	0.47245	0.46831
670.76	0.486027	0.488858	0.493223	0.480614	0.463931	0.481455	0.480777	0.474684	0.481394	0.470047	0.480138	0.47536	0.47161
671.47	0.488697	0.491488	0.496001	0.483431	0.467352	0.484834	0.484338	0.478748	0.485347	0.474118	0.483842	0.47923	0.4757
672.19	0.490746	0.493392	0.498328	0.485915	0.470047	0.487459	0.487492	0.481905	0.488477	0.477297	0.487026	0.48236	0.47879
672.9	0.492562	0.495248	0.500037	0.487986	0.472899	0.490351	0.49005	0.484689	0.491466	0.48033	0.489964	0.48541	0.48178
673.61	0.494411	0.49718	0.501937	0.490501	0.475539	0.493058	0.492649	0.487452	0.494167	0.483178	0.493023	0.48832	0.48444
674.33	0.496299	0.499152	0.504153	0.493197	0.47834	0.495974	0.49551	0.490126	0.496806	0.486066	0.495655	0.49155	0.48755
675.04	0.498193	0.500648	0.506126	0.495287	0.480451	0.498157	0.497645	0.491902	0.498741	0.488104	0.497847	0.4939	0.49003
675.75	0.500201	0.502909	0.508222	0.497727	0.483113	0.500926	0.499917	0.494171	0.501396	0.490498	0.500104	0.49651	0.49299
676.47	0.502317	0.505551	0.510751	0.500732	0.486162	0.503684	0.50281	0.497005	0.50415	0.493385	0.502787	0.49922	0.4958
677.18	0.505825	0.509123	0.5143	0.504421	0.490153	0.507299	0.506423	0.500581	0.507755	0.496935	0.506232	0.50274	0.49977
677.89	0.508736	0.512244	0.517555	0.507704	0.493531	0.510339	0.509583	0.503589	0.510984	0.499966	0.509283	0.50563	0.50269
678.6	0.512131	0.516414	0.521474	0.511896	0.497532	0.514261	0.513523	0.507785	0.514758	0.504007	0.513136	0.50942	0.50626
679.32	0.515581	0.520109	0.525367	0.515985	0.501561	0.518146	0.517577	0.511744	0.518357	0.507933	0.516823	0.51282	0.50926
680.03	0.520173	0.524283	0.529797	0.520509	0.505859	0.522565	0.521839	0.516229	0.522521	0.512043	0.521113	0.51661	0.51307
680.74	0.523488	0.527505	0.533519	0.523972	0.50938	0.525871	0.525461	0.519486	0.525665	0.515212	0.524329	0.5195	0.51569
681.46	0.52707	0.531242	0.537241	0.527541	0.513458	0.529471	0.529095	0.52335	0.528988	0.518429	0.527595	0.5224	0.51825
682.17	0.529945	0.534039	0.540174	0.530413	0.516479	0.532441	0.531939	0.526022	0.531826	0.520701	0.529812	0.52425	0.51949
682.88	0.532408	0.536437	0.542861	0.532851	0.51857	0.534704	0.534107	0.528263	0.533918	0.522246	0.531359	0.52548	0.52057
683.59	0.534556	0.538868	0.545299	0.53534	0.520616	0.536719	0.536377	0.530243	0.535824	0.524021	0.533033	0.52701	0.52189
684.31	0.536594	0.541388	0.54765	0.537766	0.522906	0.538561	0.53862	0.532437	0.53764	0.525741	0.534474	0.52862	0.52353
685.02	0.537807	0.542714	0.549109	0.539019	0.523538	0.53943	0.539818	0.533221	0.538643	0.526683	0.534916	0.52932	0.52434
685.73	0.539466	0.544481	0.550706	0.540662	0.524796	0.540611	0.541181	0.534462	0.539647	0.527717	0.535755	0.53014	0.52561
686.44	0.54174	0.546616	0.552604	0.542772	0.526752	0.542144	0.542838	0.53602	0.540838	0.529148	0.536886	0.53136	0.52686
687.15	0.54456	0.549066	0.554828	0.545005	0.529374	0.543806	0.544722	0.537967	0.542208	0.530819	0.538144	0.53271	0.52823
687.87	0.547073	0.551273	0.556747	0.546663	0.531294	0.54558	0.546152	0.539357	0.543516	0.532191	0.539247	0.53378	0.52897
688.58	0.55055	0.554235	0.559222	0.549124	0.534391	0.548483	0.548419	0.541939	0.545668	0.534413	0.541331	0.53563	0.53033
689.29	0.554186	0.557042	0.562032	0.552089	0.537299	0.551361	0.550953	0.544323	0.547961	0.536814	0.543478	0.53773	0.5318
690	0.557578	0.560057	0.565025	0.555156	0.540302	0.554352	0.553735	0.546891	0.550612	0.539437	0.546086	0.54042	0.53426
690.71	0.560156	0.562767	0.567742	0.557445	0.542665	0.556986	0.555915	0.548785	0.552665	0.54142	0.548199	0.54268	0.53636
691.42	0.563392	0.566086	0.571087	0.560537	0.545529	0.55999	0.558377	0.551102	0.555023	0.543809	0.55046	0.54492	0.53878
692.14	0.567512	0.570125	0.57527	0.564616	0.548908	0.563378	0.561403	0.553834	0.557825	0.546571	0.552844	0.54742	0.54134
692.85	0.571461	0.574492	0.579417	0.568678	0.552463	0.566665	0.564414	0.556845	0.560654	0.549309	0.555279	0.54982	0.54391
693.56	0.574853	0.578153	0.582898	0.571728	0.555667	0.569371	0.56674	0.559285	0.562807	0.551495	0.557252	0.55186	0.54585
694.27	0.578478	0.581797	0.586135	0.574909	0.558918	0.572134	0.56922	0.561826	0.565387	0.553807	0.559662	0.55409	0.54807
694.98	0.581882	0.584797	0.588837	0.577608	0.561756	0.574861	0.571793	0.564327	0.5681	0.555971	0.562288	0.55657	0.5505
695.69	0.584728	0.587259	0.590937	0.579726	0.564115	0.577258	0.574214	0.566463	0.570238	0.557704	0.564682	0.55901	0.55294
696.4	0.587265	0.589518	0.5929	0.5821	0.566414	0.579319	0.57662	0.568451	0.572302	0.559551	0.567133	0.56138	0.55561
697.11	0.590105	0.591857	0.59504	0.584536	0.568988	0.581532	0.579031	0.57083	0.574595	0.561773	0.569672	0.56382	0.55823
697.83	0.592486	0.593792	0.596816	0.586789	0.571305	0.583575	0.581251	0.573127	0.576546	0.563866	0.571595	0.56584	0.56066
698.54	0.594838	0.595948	0.598646	0.588922	0.573465	0.585517	0.583161	0.575167	0.57812	0.565602	0.573143	0.56767	0.56263
699.25	0.596807	0.598041	0.600231	0.590805	0.575313	0.586996	0.584471	0.576708	0.579339	0.566969	0.574318	0.56902	0.56423
699.96	0.598189	0.599535	0.601444	0.591701	0.576358	0.587691	0.584809	0.577739	0.580073	0.567897	0.575129	0.57002	0.56521
700.67	0.599392	0.60064	0.602556	0.592262	0.577022	0.588314	0.585226	0.578485	0.580652	0.568408	0.575691	0.57099	0.56611
701.38	0.601465	0.602601	0.604406	0.593398	0.577976	0.589546	0.586395	0.57983	0.581863	0.569722	0.576974	0.5724	0.56776
702.09	0.603574	0.604734	0.606589	0.595072	0.579148	0.591067	0.587962	0.5814	0.583465	0.571709	0.578778	0.57406	0.56961
702.8	0.605649	0.606649	0.608964	0.596966	0.58075	0.592502	0.589806	0.58334	0.585336	0.574302	0.580859	0.57618	0.57179
703.51	0.60823	0.608924	0.611598	0.599378	0.582635	0.594419	0.592211	0.585915	0.587778	0.57712	0.583247	0.57889	0.57431
704.22	0.611266	0.611858	0.614294	0.601947	0.585016	0.597007	0.595086	0.588846	0.590748	0.580268	0.586216	0.58214	0.5775
704.93	0.613652	0.614524	0.616609	0.604418	0.58738	0.599532	0.597374	0.591342	0.593427	0.583197	0.589161	0.58519	0.58059
705.64	0.615328	0.61629	0.618371	0.606282	0.589456	0.601594	0.599485	0.593266	0.595915	0.585848	0.591959	0.58817	0.58358
706.35	0.617081	0.617965	0.619755	0.60778	0.591441	0.603772	0.601573	0.595159	0.59832	0.588378	0.594687	0.59135	0.58671
707.06	0.618794	0.619869	0.621219	0.609122	0.593732	0.606178	0.603877	0.597206	0.600994	0.591008	0.597841	0.59486	0.59017
707.77	0.620336	0.62152	0.622862	0.610755	0.596415	0.608673	0.606174	0.599433	0.603968	0.593941	0.601398	0.5985	0.59399
708.48	0.622414	0.623361	0.624932	0.613402	0.599861	0.611614	0.609265	0.602716	0.607617	0.597862	0.605523	0.60268	0.59835
709.19	0.624907	0.625628	0.627291	0.616566	0.603446	0.614826	0.6129	0.606536	0.611709	0.601959	0.609822	0.60725	0.60287
709.9	0.627404	0.628277	0.629964	0.619684	0.606891	0.618026	0.616456	0.6104	0.61562	0.60586	0.614058	0.6117	0.60749
710.61	0.629871	0.630818	0.632721	0.622671	0.610068	0.620872	0.619905	0.614237	0.619464	0.609726	0.618352	0.61602	0.61236
711.32	0.6319	0.632875	0.634936	0.62535	0.612512	0.623199	0.622987	0.617688	0.623019	0.613414	0.622304	0.61988	0.61688
712.03	0.633631	0.634543	0.636734	0.627475	0.614494	0.625212	0.625536	0.620704	0.62615	0.616851	0.625687	0.62354	0.62096
712.74	0.635097	0.636003	0.638406	0.628899	0.616102	0.627157	0.627729	0.623303	0.628972	0.620014	0.629059	0.62732	0.6252
713.45	0.636734	0.637744	0.640362	0.630533	0.618166	0.629727	0.630492	0.626286	0.632372	0.623924	0.633386	0.63196	0.63025
714.16	0.638129	0.639287	0.642117	0.632208	0.62029	0.632387	0.633156	0.629511	0.636146	0.628158	0.638041	0.63707	0.63569
714.87	0.638948	0.640474	0.643307	0.633825	0.622197	0.634876	0.635474	0.632594	0.639848	0.632249	0.642602	0.64213	0.64114
715.57	0.640023	0.641731	0.644752	0.635679	0.62455	0.637807	0.638199	0.636019	0.643906	0.636802	0.647669	0.64759	0.64716
716.28	0.641232	0.642989	0.64651	0.637815	0.626903	0.641054	0.64171	0.639701	0.648228	0.641747	0.653291	0.65329	0.65362
716.99	0.642188	0.64437	0.648481	0.640223	0.629228	0.644369	0.645558	0.6436	0.652819	0.646924	0.658964	0.65924	0.66007
717.7	0.643344	0.645851	0.650458	0.642553	0.631809	0.647584	0.649315	0.647866	0.65743	0.652025	0.664417	0.66499	0.66645
718.41	0.644956	0.64765	0.652592	0.645293	0.634861	0.651229	0.653736	0.652585	0.662486	0.657463	0.670137	0.67099	0.67276
719.12	0.647309	0.65016	0.65585	0.649003	0.638803	0.655864	0.658986	0.658049	0.668542	0.663489	0.676458	0.67786	0.67937
719.83	0.649942	0.65307	0.659495	0.653088	0.643151	0.660632	0.664577	0.663881	0.674878	0.669631	0.683059	0.6851	0.68629
720.54	0.652706	0.656407	0.662943	0.657139	0.64793	0.665679	0.670361	0.670157	0.68154	0.676448	0.690132	0.69272	0.69358
721.24	0.656203	0.660086	0.66675	0.661409	0.653351	0.671472	0.676591	0.677123	0.688973	0.684028	0.697926	0.70087	0.70149
721.95	0.660003	0.663828	0.670652	0.666193	0.659304	0.677609	0.683182	0.684373	0.6967	0.692018	0.706153	0.70943	0.70986
722.66	0.663637	0.667603	0.674789	0.671141	0.665373	0.683854	0.689704	0.691382	0.704286	0.700054	0.714461	0.71807	0.71854
723.37	0.667325	0.671639	0.679132	0.676194	0.671247	0.6902	0.696432	0.698616	0.711936	0.7085	0.722884	0.72664	0.72803
724.08	0.670458	0.67542	0.683108	0.680811	0.676759	0.696491	0.703098	0.705765	0.719337	0.716689	0.730941	0.73509	0.7371
724.78	0.673374	0.678968	0.687107	0.685526	0.681905	0.702423	0.709287	0.712717	0.726715	0.724375	0.738595	0.74323	0.74538
725.49	0.675574	0.681914	0.690704	0.689844	0.686664	0.707704	0.715149	0.719038	0.733298	0.731372	0.745765	0.75071	0.75299
726.2	0.677638	0.684941	0.694286	0.693877	0.691736	0.712695	0.720667	0.725006	0.739689	0.738453	0.752736	0.75781	0.76071
726.91	0.680017	0.688268	0.698377	0.698363	0.696785	0.718001	0.726501	0.731247	0.746509	0.74563	0.760107	0.76522	0.76842
727.62	0.682868	0.691724	0.702463	0.703327	0.702454	0.723677	0.733064	0.738185	0.753801	0.753231	0.76819	0.77318	0.7763
728.32	0.685887	0.695221	0.706548	0.708353	0.708347	0.729677	0.739757	0.745212	0.761322	0.760971	0.776504	0.78127	0.7843
729.03	0.689924	0.69944	0.711576	0.714584	0.715081	0.736511	0.74701	0.753061	0.769581	0.769688	0.785529	0.79001	0.79354
729.74	0.69529	0.704406	0.717743	0.721733	0.722834	0.744157	0.755237	0.761377	0.778478	0.779126	0.795058	0.7996	0.80353
730.45	0.70063	0.709612	0.723937	0.728936	0.729837	0.751774	0.76335	0.769807	0.787592	0.788261	0.804396	0.80909	0.81301
731.15	0.705271	0.714487	0.729655	0.73577	0.735854	0.759069	0.771306	0.778058	0.796153	0.796868	0.813068	0.81803	0.8222
731.86	0.708933	0.718625	0.734307	0.741172	0.741403	0.765105	0.77793	0.785326	0.803492	0.804652	0.820155	0.82572	0.83048
732.57	0.712096	0.722152	0.738607	0.745611	0.74606	0.770543	0.78351	0.791505	0.809853	0.811264	0.826473	0.83227	0.83689
733.28	0.715774	0.725804	0.74324	0.750702	0.751057	0.77632	0.78946	0.797821	0.81648	0.818285	0.833344	0.83947	0.84377
733.98	0.71874	0.729423	0.747477	0.755541	0.755756	0.782451	0.795456	0.804189	0.823075	0.824935	0.840214	0.84635	0.8507
734.69	0.722103	0.733832	0.752204	0.760685	0.761276	0.788666	0.801688	0.811246	0.8303	0.832127	0.847612	0.85371	0.85838
735.4	0.726393	0.738308	0.757495	0.766255	0.767332	0.795334	0.808445	0.818307	0.837156	0.839574	0.855206	0.86113	0.86608
736.1	0.730996	0.74319	0.762935	0.771948	0.774318	0.802125	0.815051	0.825598	0.844667	0.846845	0.862972	0.86868	0.87337
736.81	0.736449	0.748854	0.769324	0.779312	0.782135	0.809763	0.822957	0.833502	0.853033	0.854822	0.871437	0.87724	0.88166
737.52	0.742708	0.755299	0.775856	0.78663	0.790537	0.818005	0.831748	0.842052	0.861543	0.863933	0.880304	0.88641	0.89065
738.22	0.749138	0.762086	0.782651	0.793645	0.798892	0.82585	0.840035	0.850708	0.86988	0.872234	0.888517	0.8945	0.89858
738.93	0.755495	0.768765	0.78925	0.800801	0.806965	0.833027	0.847847	0.858506	0.877642	0.880016	0.896195	0.90188	0.90563
739.64	0.761162	0.774771	0.795628	0.807531	0.814326	0.840205	0.855221	0.865511	0.884566	0.886737	0.902927	0.90812	0.9114
740.34	0.767312	0.780995	0.802313	0.814154	0.821835	0.847583	0.86261	0.872472	0.891678	0.893991	0.909918	0.91509	0.91769
741.05	0.774102	0.787443	0.809167	0.820955	0.828757	0.855224	0.870146	0.879537	0.898502	0.901438	0.917187	0.92198	0.92417
741.76	0.781263	0.794218	0.816023	0.827679	0.836056	0.862306	0.87692	0.886733	0.905461	0.908526	0.923609	0.92807	0.93056
742.46	0.787183	0.800298	0.822939	0.834556	0.842799	0.868847	0.883713	0.893391	0.912284	0.91496	0.929131	0.93354	0.93619
743.17	0.793422	0.807041	0.829709	0.841591	0.849972	0.875795	0.891042	0.900114	0.918786	0.921973	0.935303	0.93967	0.94193
743.87	0.799516	0.813441	0.83609	0.848043	0.856493	0.882508	0.897935	0.906416	0.924854	0.927967	0.941045	0.94561	0.94731
744.58	0.805073	0.819274	0.841513	0.853958	0.862021	0.887875	0.903617	0.912078	0.930681	0.933602	0.945935	0.95054	0.95233
745.29	0.810897	0.824879	0.847119	0.860591	0.867906	0.893132	0.909298	0.917964	0.93598	0.938382	0.9503	0.95485	0.95661
745.99	0.816864	0.83069	0.853146	0.866681	0.873642	0.89829	0.914741	0.923469	0.940959	0.942894	0.954405	0.95865	0.96024
746.7	0.822854	0.836722	0.859234	0.872687	0.879442	0.903771	0.919785	0.928469	0.945643	0.946924	0.958918	0.96247	0.9629
747.4	0.829166	0.842408	0.864627	0.877854	0.885194	0.908851	0.924414	0.933188	0.949916	0.950488	0.962651	0.96601	0.96536
748.11	0.835248	0.848017	0.870103	0.883235	0.88973	0.913689	0.928834	0.937688	0.953707	0.954103	0.965733	0.96905	0.96755
748.81	0.841613	0.853958	0.875846	0.889186	0.895236	0.918532	0.932902	0.942256	0.957348	0.957765	0.968687	0.97134	0.96948
749.52	0.847683	0.85976	0.881483	0.894554	0.900029	0.92328	0.936917	0.945802	0.960232	0.960436	0.971325	0.97296	0.97045
750.23	0.853223	0.866065	0.887028	0.899184	0.904482	0.927845	0.94098	0.949055	0.9633	0.963197	0.97341	0.97424	0.97163
750.93	0.858819	0.871621	0.891917	0.904279	0.908681	0.932148	0.94474	0.952185	0.965573	0.965281	0.975127	0.97553	0.97225
751.64	0.864125	0.877303	0.897263	0.908891	0.912644	0.936059	0.948585	0.955406	0.967767	0.967548	0.976536	0.97589	0.97287
752.34	0.869953	0.883229	0.902766	0.913952	0.916682	0.939887	0.951719	0.957853	0.969163	0.968478	0.977251	0.97567	0.97241
753.05	0.875551	0.888467	0.907871	0.918048	0.921205	0.943446	0.954436	0.959874	0.970696	0.969097	0.977227	0.97508	0.97184
753.75	0.881501	0.893904	0.91337	0.92277	0.925185	0.946951	0.957415	0.962542	0.972219	0.969891	0.977528	0.97497	0.97124
754.46	0.887753	0.899886	0.918419	0.927486	0.929804	0.950532	0.960447	0.965128	0.973685	0.971303	0.977518	0.9747	0.97031
755.16	0.893088	0.903908	0.922835	0.930807	0.932761	0.953103	0.962278	0.966265	0.973947	0.971094	0.976935	0.9732	0.96785
755.87	0.898317	0.908774	0.927088	0.934349	0.935133	0.954928	0.963651	0.966387	0.973824	0.970658	0.975762	0.97136	0.96529
756.57	0.904042	0.913701	0.931085	0.938458	0.937907	0.956896	0.964667	0.966224	0.973249	0.969468	0.974165	0.96947	0.96267
757.28	0.909704	0.918477	0.935068	0.942364	0.940933	0.958711	0.965371	0.966753	0.973295	0.969138	0.972862	0.96738	0.96013
757.98	0.915157	0.922588	0.938898	0.945504	0.943239	0.959943	0.965745	0.966962	0.972521	0.967289	0.970653	0.9646	0.95602
758.68	0.92071	0.927374	0.942169	0.948261	0.945857	0.961515	0.966119	0.966079	0.971564	0.965936	0.967492	0.96116	0.95199
759.39	0.926943	0.932972	0.946364	0.951874	0.948308	0.96323	0.96664	0.965754	0.97043	0.963832	0.965228	0.95813	0.94832
760.09	0.933402	0.939734	0.951205	0.957106	0.952503	0.965296	0.967794	0.966497	0.970053	0.962569	0.962833	0.95535	0.9451
760.8	0.939378	0.945255	0.955955	0.961066	0.956146	0.967614	0.968508	0.966869	0.968914	0.960379	0.959662	0.95189	0.94122
761.5	0.944776	0.950443	0.959886	0.964127	0.959273	0.968573	0.968257	0.966427	0.966992	0.957844	0.95602	0.94745	0.93613
762.21	0.949261	0.954926	0.963413	0.966297	0.960273	0.968667	0.96763	0.964371	0.963526	0.953605	0.950835	0.94177	0.93005
762.91	0.953012	0.959919	0.966199	0.967776	0.960503	0.967867	0.965804	0.961071	0.959614	0.948445	0.945178	0.93474	0.92325
763.61	0.956592	0.963161	0.969158	0.969018	0.960258	0.966305	0.963366	0.957848	0.95462	0.942442	0.939467	0.92803	0.91481
764.32	0.960407	0.965981	0.971996	0.970278	0.960381	0.964874	0.960935	0.954462	0.949732	0.936246	0.932883	0.92062	0.90626
765.02	0.964111	0.968257	0.97318	0.970299	0.959144	0.962456	0.957623	0.949568	0.943956	0.929523	0.925192	0.91226	0.89729
765.73	0.967589	0.971104	0.974281	0.969744	0.957839	0.959121	0.953855	0.944249	0.937287	0.922425	0.917109	0.9028	0.88759
766.43	0.970668	0.972705	0.974772	0.968478	0.954473	0.955705	0.949347	0.93809	0.929937	0.914153	0.907951	0.89316	0.87666
767.13	0.974687	0.975214	0.975334	0.96774	0.953253	0.952437	0.94427	0.932006	0.923039	0.906341	0.899292	0.88348	0.86667
767.84	0.97818	0.976784	0.97638	0.967953	0.951612	0.949754	0.940074	0.926467	0.915319	0.898889	0.890191	0.87391	0.85569
768.54	0.982089	0.979615	0.977357	0.968265	0.950238	0.946573	0.935529	0.921009	0.908245	0.890479	0.880924	0.86387	0.84581
769.24	0.984578	0.981401	0.97699	0.965718	0.946749	0.941627	0.929417	0.913788	0.899765	0.88114	0.870563	0.85291	0.8343
769.95	0.987663	0.983813	0.977443	0.963614	0.943551	0.937332	0.923129	0.906548	0.891193	0.871697	0.860273	0.84173	0.82248
770.65	0.990529	0.984418	0.977413	0.961666	0.940293	0.932438	0.916945	0.899457	0.882874	0.861861	0.849824	0.83052	0.81012
771.35	0.993339	0.9864	0.977846	0.960452	0.937572	0.927845	0.911245	0.89197	0.874377	0.852368	0.839678	0.81962	0.79903
772.06	0.994751	0.986657	0.97728	0.957735	0.933045	0.922366	0.904549	0.884375	0.864509	0.842069	0.828435	0.8082	0.78689
772.76	0.996644	0.987679	0.976156	0.954657	0.928826	0.91605	0.897333	0.875891	0.854846	0.831503	0.816988	0.79641	0.77524
773.46	0.997694	0.988072	0.974463	0.950959	0.923911	0.909616	0.889911	0.866714	0.844842	0.820965	0.805416	0.78409	0.76292
774.16	0.998963	0.988323	0.972867	0.948416	0.91978	0.903443	0.88278	0.858312	0.835299	0.810821	0.793891	0.77193	0.7504
774.87	0.997552	0.985327	0.968988	0.942639	0.912644	0.895132	0.87255	0.847433	0.823043	0.797468	0.780144	0.7577	0.73507
775.57	0.997619	0.984209	0.965708	0.937921	0.906113	0.887352	0.863218	0.836467	0.811356	0.784626	0.766684	0.74397	0.72091
776.27	0.997418	0.98292	0.962506	0.933333	0.899665	0.879399	0.85399	0.826565	0.800127	0.771996	0.753807	0.7304	0.70676
776.97	0.997992	0.982077	0.95967	0.929344	0.89377	0.871761	0.845711	0.81656	0.789104	0.760051	0.741123	0.71684	0.69288
777.68	0.998821	0.980554	0.956697	0.925013	0.887709	0.864182	0.836784	0.806197	0.777761	0.747469	0.728486	0.70349	0.67855
778.38	0.998082	0.978506	0.952829	0.919803	0.880675	0.855607	0.826798	0.795182	0.765589	0.734094	0.71493	0.68961	0.664
779.08	0.997165	0.976249	0.948995	0.914065	0.87277	0.84646	0.816214	0.78331	0.752633	0.720265	0.700655	0.67503	0.6492
779.78	0.997135	0.975879	0.946137	0.909783	0.866361	0.837233	0.806904	0.772805	0.740538	0.707786	0.68728	0.66116	0.63545
780.49	0.996547	0.974773	0.942714	0.904623	0.859337	0.828749	0.797159	0.762327	0.728388	0.695208	0.673881	0.64727	0.62131
781.19	0.995144	0.972836	0.938176	0.897914	0.85132	0.819009	0.786317	0.750295	0.715105	0.68167	0.659625	0.63226	0.60619
781.89	0.993361	0.969743	0.933537	0.891427	0.842524	0.808673	0.774537	0.737537	0.701644	0.667772	0.644898	0.61714	0.59046
782.59	0.991292	0.967518	0.928875	0.884555	0.834297	0.798327	0.763034	0.725676	0.688663	0.654187	0.630544	0.60254	0.57534
783.29	0.98943	0.964527	0.923897	0.877272	0.825198	0.788024	0.751698	0.713491	0.675513	0.64077	0.616432	0.5881	0.56029
784	0.986637	0.960256	0.917455	0.869369	0.815856	0.777125	0.739751	0.700797	0.661982	0.626792	0.602137	0.5735	0.54527
784.7	0.984476	0.956002	0.911217	0.861484	0.806702	0.76727	0.728559	0.688464	0.649239	0.613136	0.588464	0.55953	0.53126
785.4	0.981119	0.950972	0.904989	0.853424	0.797533	0.756071	0.716716	0.675685	0.635922	0.599389	0.574679	0.54541	0.5171
786.1	0.977446	0.945575	0.898421	0.845147	0.78775	0.74478	0.704644	0.663089	0.622757	0.585958	0.560748	0.53139	0.50338
786.8	0.973811	0.941291	0.891319	0.836097	0.777951	0.733946	0.692686	0.650672	0.609867	0.57228	0.547336	0.51792	0.49026
787.5	0.968655	0.935159	0.883292	0.825789	0.766756	0.722097	0.679919	0.637057	0.595838	0.558189	0.533534	0.50384	0.47653
788.21	0.963283	0.928372	0.874417	0.815016	0.755019	0.709534	0.666355	0.622989	0.581599	0.543601	0.519117	0.4892	0.4626
788.91	0.957522	0.921306	0.865637	0.804046	0.743173	0.697235	0.65296	0.609018	0.567511	0.529523	0.505141	0.47509	0.44915
789.61	0.950798	0.913844	0.856854	0.793014	0.731224	0.684508	0.639226	0.595126	0.553429	0.515648	0.491101	0.46127	0.43561
790.31	0.945153	0.906868	0.847825	0.782289	0.719256	0.672328	0.626265	0.581888	0.540054	0.502217	0.477671	0.44806	0.42287
791.01	0.940396	0.899975	0.83895	0.772459	0.708073	0.660811	0.613969	0.569798	0.527452	0.489626	0.465071	0.43574	0.41093
791.71	0.933614	0.892024	0.829742	0.762391	0.6966	0.648827	0.601848	0.55744	0.514694	0.477205	0.452613	0.42346	0.39882
792.41	0.926848	0.883592	0.81983	0.752037	0.685026	0.636715	0.589797	0.545168	0.502328	0.464925	0.440151	0.41117	0.38682
793.11	0.919201	0.874745	0.809631	0.740986	0.673071	0.624539	0.577407	0.532703	0.48963	0.452601	0.427577	0.399	0.37469
793.81	0.911107	0.86542	0.799169	0.729665	0.660895	0.611633	0.564657	0.520059	0.476728	0.439782	0.414786	0.38654	0.36253
794.51	0.903112	0.855505	0.787822	0.717701	0.64794	0.598188	0.551327	0.506887	0.463173	0.426378	0.401936	0.37379	0.35026
795.21	0.894203	0.845831	0.776321	0.705627	0.635399	0.584942	0.53784	0.493541	0.449766	0.413466	0.389385	0.36127	0.33822
795.92	0.88376	0.835475	0.76438	0.692536	0.622068	0.57168	0.5244	0.479879	0.436338	0.400365	0.376943	0.34878	0.32621
796.62	0.873899	0.825182	0.752225	0.679477	0.609204	0.558682	0.511278	0.466773	0.423621	0.387824	0.364997	0.33696	0.3148
797.32	0.863945	0.814436	0.740179	0.666268	0.596415	0.545766	0.498039	0.45389	0.410831	0.375328	0.352992	0.32548	0.30373
798.02	0.854186	0.803754	0.72864	0.653572	0.584237	0.533255	0.485237	0.441569	0.398714	0.363643	0.341689	0.31482	0.29362
798.72	0.844968	0.793511	0.717446	0.641793	0.572406	0.521418	0.473479	0.430213	0.387652	0.353205	0.331541	0.30529	0.28437
799.42	0.835776	0.784233	0.706835	0.630676	0.561851	0.510823	0.462951	0.419755	0.377792	0.343949	0.322411	0.29673	0.27586
800.12	0.825484	0.773436	0.695687	0.618884	0.550842	0.499917	0.452359	0.409304	0.367774	0.3343	0.313095	0.28809	0.26723
800.82	0.814838	0.7618	0.683664	0.606637	0.539372	0.488399	0.441092	0.398418	0.357569	0.324338	0.303582	0.2794	0.25858
801.52	0.803402	0.749359	0.671215	0.594129	0.52723	0.47649	0.429393	0.38717	0.346942	0.314196	0.293968	0.27055	0.24984
802.22	0.790728	0.736567	0.65823	0.581412	0.514772	0.464262	0.417478	0.375661	0.336164	0.303947	0.284243	0.26149	0.24116
802.92	0.777677	0.723511	0.644702	0.568556	0.501692	0.451826	0.405636	0.364119	0.325448	0.293538	0.274494	0.25216	0.23235
803.62	0.763991	0.710148	0.630901	0.555444	0.488845	0.439537	0.393756	0.352676	0.314814	0.283024	0.264845	0.24278	0.22365
804.32	0.749795	0.696321	0.617498	0.542501	0.476108	0.427286	0.382012	0.341369	0.304449	0.272644	0.255369	0.23385	0.21522
805.02	0.736294	0.682753	0.603748	0.529629	0.463344	0.414927	0.3704	0.330255	0.294382	0.262755	0.246214	0.22527	0.20715
805.71	0.721708	0.668359	0.589615	0.516358	0.449865	0.402531	0.358725	0.319222	0.284332	0.252858	0.237057	0.21663	0.1989
806.41	0.706863	0.653776	0.575672	0.503152	0.436916	0.390464	0.347427	0.308761	0.274707	0.243473	0.228183	0.20842	0.19109
807.11	0.692449	0.639324	0.561955	0.489968	0.424571	0.378954	0.336671	0.298858	0.26554	0.234713	0.21979	0.20073	0.18378
807.81	0.677963	0.624725	0.548025	0.476803	0.412737	0.36745	0.326291	0.289186	0.256497	0.226364	0.211804	0.19332	0.17663
808.51	0.663488	0.610036	0.534343	0.463735	0.400939	0.356174	0.316139	0.279588	0.247629	0.218264	0.204129	0.18611	0.1697
809.21	0.649333	0.595553	0.520439	0.450475	0.388927	0.344953	0.305913	0.270086	0.238838	0.210299	0.196419	0.17888	0.16299
809.91	0.634331	0.580708	0.506319	0.437	0.37658	0.333923	0.295582	0.260629	0.230015	0.202097	0.188645	0.17145	0.15618
810.61	0.6191	0.565873	0.492493	0.42385	0.364796	0.323255	0.285577	0.251576	0.221534	0.194329	0.181207	0.16439	0.14976
811.31	0.604153	0.551618	0.479002	0.411284	0.353475	0.312781	0.275987	0.242755	0.213309	0.187032	0.17414	0.15761	0.14368
812.01	0.589493	0.537513	0.465743	0.399176	0.342321	0.302386	0.26683	0.234268	0.205339	0.179982	0.16712	0.15091	0.13757
812.71	0.575101	0.523449	0.453022	0.387396	0.331237	0.292304	0.257877	0.226192	0.197758	0.173137	0.160365	0.14464	0.1317
813.4	0.560786	0.509666	0.440631	0.376023	0.32042	0.282766	0.249049	0.218396	0.190613	0.166564	0.154013	0.13891	0.12648
814.1	0.546576	0.496113	0.428402	0.364928	0.310018	0.273658	0.240603	0.210799	0.183752	0.160208	0.148055	0.13346	0.12152
814.8	0.531709	0.482116	0.415809	0.35374	0.299782	0.264465	0.232268	0.203277	0.176805	0.153834	0.142156	0.12813	0.11653
815.5	0.516459	0.467587	0.403036	0.342545	0.289405	0.254972	0.22381	0.195572	0.169869	0.147463	0.136266	0.12291	0.1116
816.2	0.501462	0.453317	0.390579	0.331712	0.279398	0.245854	0.215838	0.188218	0.163366	0.14159	0.130895	0.11814	0.10718
816.9	0.486624	0.439371	0.378212	0.320971	0.269793	0.23705	0.208175	0.181256	0.157175	0.135936	0.125896	0.1136	0.10306
817.59	0.471511	0.425618	0.365935	0.310213	0.260181	0.228344	0.200333	0.174172	0.151004	0.130186	0.120918	0.10901	0.09886
818.29	0.456649	0.412405	0.353887	0.299859	0.250793	0.219984	0.192839	0.167265	0.145086	0.1246	0.116209	0.10441	0.09472
818.99	0.442196	0.399371	0.342022	0.289726	0.24171	0.211896	0.185694	0.160777	0.139539	0.119267	0.111748	0.10014	0.09086
819.69	0.427932	0.386261	0.330355	0.279871	0.232784	0.203982	0.17869	0.154595	0.134206	0.114197	0.107436	0.09628	0.08732
820.39	0.414354	0.373915	0.319347	0.27053	0.224417	0.196591	0.172153	0.148889	0.129231	0.109638	0.103527	0.09271	0.08409
821.08	0.401511	0.362493	0.30895	0.261729	0.216856	0.189925	0.166285	0.143892	0.124741	0.105698	0.100104	0.0895	0.08101
821.78	0.388993	0.351441	0.298781	0.253031	0.209537	0.183676	0.160792	0.139331	0.120665	0.102074	0.0969073	0.0865	0.07812
822.48	0.376762	0.340492	0.288965	0.244598	0.202309	0.177751	0.155503	0.134816	0.116809	0.0986313	0.093796	0.08378	0.07565
823.18	0.364192	0.329222	0.27882	0.235838	0.194842	0.171526	0.149862	0.129817	0.112478	0.0947315	0.0903555	0.08082	0.07295
823.88	0.351376	0.317537	0.26837	0.226498	0.187103	0.164916	0.143698	0.124412	0.107717	0.0903646	0.0864394	0.07764	0.06971
824.57	0.338931	0.306288	0.258573	0.217503	0.179683	0.158559	0.137768	0.119149	0.103144	0.0864181	0.0826464	0.07471	0.06652
825.27	0.326557	0.295357	0.249145	0.208788	0.172478	0.152418	0.132176	0.114056	0.0988724	0.082753	0.0791247	0.07166	0.06328
825.97	0.31389	0.283914	0.239383	0.199963	0.164963	0.146072	0.126535	0.108747	0.0945064	0.0788554	0.0754437	0.06833	0.05979
826.66	0.301151	0.272206	0.229516	0.191087	0.157039	0.139327	0.120528	0.103106	0.0896675	0.074488	0.0712425	0.06454	0.05616
827.36	0.288648	0.260949	0.219982	0.18262	0.149022	0.132392	0.114194	0.097237	0.0844262	0.0696486	0.0666232	0.06027	0.05213
828.06	0.277137	0.250487	0.211052	0.174605	0.14162	0.125752	0.108263	0.0917454	0.0794618	0.0651224	0.0623216	0.05613	0.04805
828.76	0.266631	0.24077	0.202922	0.167472	0.13518	0.120083	0.103306	0.0871713	0.0752382	0.0613856	0.0587398	0.05274	0.04458
829.45	0.256342	0.231341	0.195127	0.161028	0.129194	0.114838	0.0988532	0.0829151	0.0714026	0.0579619	0.0555137	0.04957	0.04166
830.15	0.245734	0.22163	0.187	0.154285	0.12305	0.109503	0.0943008	0.0786153	0.0674323	0.0543339	0.0521787	0.04622	0.03877
830.85	0.235735	0.212534	0.179162	0.147784	0.117468	0.104639	0.0901442	0.0748799	0.0639479	0.051112	0.0492957	0.04352	0.03652
831.54	0.226764	0.204606	0.172251	0.14196	0.112653	0.100516	0.0865689	0.0718206	0.061234	0.0486461	0.0472417	0.04179	0.03512
832.24	0.218603	0.197443	0.166001	0.136601	0.108319	0.0969329	0.0834839	0.0693389	0.0591889	0.0468869	0.0458558	0.04067	0.03426
832.94	0.210837	0.190546	0.160067	0.131482	0.104324	0.0937258	0.0808234	0.0672015	0.0575651	0.0456399	0.0448007	0.03996	0.03371
833.63	0.20309	0.183612	0.154277	0.126707	0.100632	0.0907617	0.0784672	0.0653487	0.0561616	0.0446046	0.0439066	0.03941	0.03351
834.33	0.195196	0.176774	0.148595	0.122135	0.0971205	0.0879288	0.0760818	0.0635924	0.0549316	0.0435889	0.0432661	0.03907	0.03349
835.03	0.187839	0.170308	0.14327	0.117515	0.0938171	0.0852348	0.0738262	0.0620298	0.0538843	0.0430785	0.0430287	0.0391	0.03391
835.72	0.180725	0.164117	0.138115	0.113134	0.0905085	0.0827118	0.0716687	0.0605133	0.052866	0.0426318	0.0428006	0.03909	0.03431
836.42	0.173091	0.157457	0.132655	0.108487	0.0867246	0.0796048	0.068893	0.0583649	0.0512637	0.0414141	0.0419065	0.03807	0.03391
837.11	0.165369	0.150533	0.12711	0.103703	0.0825745	0.0761733	0.0658433	0.0558823	0.0491311	0.0397057	0.0403998	0.03654	0.03285
837.81	0.157817	0.143833	0.121786	0.0990502	0.0786735	0.0728304	0.0628738	0.0534564	0.0469036	0.0379157	0.0386638	0.03488	0.03158
838.51	0.150332	0.137301	0.116435	0.094477	0.0747688	0.0695012	0.0598303	0.0507082	0.0445442	0.035597	0.0366916	0.03295	0.0298
839.2	0.143114	0.130884	0.111005	0.0898707	0.0707577	0.0661082	0.0567123	0.0477671	0.0421302	0.0332349	0.034628	0.03097	0.02787
839.9	0.135674	0.124065	0.105294	0.0848428	0.0662069	0.062335	0.0529943	0.0443591	0.0393206	0.0304766	0.0320533	0.02863	0.02515
840.59	0.128317	0.117392	0.0995874	0.0798285	0.0615205	0.0581864	0.0492316	0.0408928	0.0363617	0.0274475	0.0291334	0.02569	0.02199
841.29	0.121225	0.111107	0.094282	0.0752607	0.0570865	0.0543063	0.0457873	0.0376941	0.0335914	0.0243834	0.026374	0.02282	0.01905
841.99	0.115008	0.105478	0.0896161	0.0710973	0.0532411	0.050868	0.0428343	0.0350041	0.0310743	0.0219192	0.0241265	0.02063	0.01675
842.68	0.109564	0.100588	0.0855673	0.0676071	0.0498627	0.0480297	0.0404945	0.0327952	0.0290961	0.0199899	0.0224471	0.01906	0.015
843.38	0.104207	0.0957622	0.0814601	0.0640829	0.0468143	0.0452388	0.0381353	0.0306568	0.0273354	0.0181269	0.0208156	0.01738	0.01329
844.07	0.0995395	0.0913217	0.0778001	0.061128	0.0441251	0.0429562	0.0361343	0.0290096	0.0259989	0.0168816	0.0195675	0.01618	0.01208
844.77	0.0954536	0.0874929	0.0747681	0.0587075	0.0421759	0.0412509	0.0346874	0.0279778	0.0252283	0.0163228	0.0190385	0.01555	0.0117
845.46	0.0920604	0.0845734	0.072558	0.057099	0.0409882	0.0402047	0.0340599	0.0277677	0.0250086	0.0162486	0.0190532	0.0156	0.012
846.16	0.0896286	0.0826076	0.0710974	0.056277	0.0406754	0.0399086	0.0343456	0.0282208	0.0253892	0.0169844	0.0196687	0.01622	0.013
846.85	0.0874963	0.0807824	0.0697772	0.0556005	0.0407369	0.0399047	0.0347535	0.0288017	0.0258645	0.0178781	0.0204008	0.01718	0.01412
847.55	0.0857011	0.0793907	0.0687053	0.0551461	0.0410333	0.0399639	0.0353093	0.0296715	0.0267082	0.0191009	0.0213511	0.01826	0.01539
848.24	0.0834154	0.0776299	0.0672695	0.0544472	0.0407187	0.0397493	0.0355519	0.0302846	0.0273866	0.0201872	0.0221194	0.01913	0.01634
848.94	0.0812491	0.0760239	0.0658927	0.0539144	0.0405723	0.0396634	0.0359437	0.0310833	0.0280026	0.0212717	0.0228233	0.01987	0.01712
849.63	0.0792357	0.0744528	0.0645801	0.0535879	0.0405082	0.0396069	0.0364583	0.0318381	0.0286114	0.0223392	0.0234623	0.0207	0.01796
850.33	0.0766016	0.0724259	0.0626046	0.0523649	0.0398834	0.0387535	0.0362561	0.031824	0.0284115	0.0224648	0.0233958	0.02092	0.01823
851.02	0.0735864	0.0699544	0.0602186	0.050434	0.0385303	0.0373788	0.0354882	0.0312113	0.0275988	0.0219296	0.0227119	0.02069	0.01779
851.72	0.0700569	0.0667279	0.0573059	0.0476631	0.0364971	0.0354434	0.0337066	0.029513	0.0261374	0.0205632	0.0214971	0.01951	0.01664
852.41	0.06595	0.0629906	0.0541214	0.0448099	0.0338273	0.0331013	0.0315081	0.0275959	0.0244487	0.0188068	0.019921	0.01822	0.01545
853.1	0.0620165	0.0594977	0.0512069	0.0423387	0.0313068	0.0311358	0.0294934	0.0258903	0.0230899	0.0173517	0.0186743	0.01717	0.01456
853.8	0.0584757	0.0561025	0.0485782	0.0401066	0.0292725	0.0294051	0.0278143	0.0242723	0.0216367	0.0159383	0.017455	0.01613	0.01364
854.49	0.0551652	0.0531873	0.0462978	0.038201	0.0276266	0.028033	0.0263512	0.0226973	0.0202993	0.0146227	0.0164132	0.01524	0.0129
855.19	0.0514407	0.0497784	0.0435799	0.0358806	0.0254687	0.0262074	0.0244589	0.0206987	0.0187681	0.0129913	0.0152159	0.01417	0.01211
855.88	0.0483265	0.0471554	0.0415793	0.0339439	0.0237513	0.0250585	0.0230564	0.0191976	0.0177163	0.011719	0.0146174	0.01356	0.01189
856.58	0.0463246	0.0455558	0.0403463	0.033115	0.0229588	0.024836	0.0226773	0.018632	0.0177089	0.0115102	0.0148602	0.0138	0.01235
857.27	0.0450082	0.0445821	0.0397707	0.0329157	0.0228232	0.0250215	0.0226328	0.0187519	0.0180182	0.0118129	0.0155286	0.01445	0.01314
857.96	0.0443278	0.0443025	0.0396984	0.0334266	0.0232167	0.0257072	0.0235108	0.0197692	0.0190036	0.0129368	0.0166565	0.01583	0.01448
858.66	0.0445819	0.0447451	0.0403115	0.034275	0.0243208	0.027106	0.0249756	0.0212881	0.0203719	0.0145487	0.0183848	0.01756	0.01616
859.35	0.0444764	0.0447459	0.0404911	0.0345725	0.0248	0.027914	0.026024	0.0220809	0.0213597	0.0156353	0.0193203	0.01864	0.01701
860.04	0.043966	0.0444616	0.0401084	0.0341709	0.0248693	0.028261	0.0263182	0.0224461	0.0220712	0.0162648	0.0200169	0.01957	0.01744
860.74	0.0432011	0.0438688	0.0395332	0.0338036	0.0247424	0.0283345	0.0264541	0.0227522	0.0226487	0.0166289	0.0204805	0.02012	0.01771
861.43	0.0428122	0.0436259	0.0391226	0.0334711	0.0248025	0.028496	0.0267223	0.0231252	0.0231348	0.0170613	0.0209658	0.02083	0.01796
862.13	0.0418322	0.0427442	0.0382855	0.0328556	0.0243734	0.0280609	0.0264117	0.0229929	0.023071	0.0173006	0.0209533	0.02103	0.01756
862.82	0.040503	0.0415473	0.0373616	0.0319467	0.023923	0.0273619	0.0259611	0.0228203	0.02277	0.0172359	0.0208839	0.02096	0.01734
863.51	0.0386179	0.0399216	0.0359941	0.0307544	0.0230245	0.0264893	0.0253692	0.0222414	0.0224038	0.0169346	0.0206829	0.02077	0.01701
864.21	0.0360644	0.0378149	0.0341198	0.0286666	0.0213449	0.0249303	0.0238343	0.0207329	0.0210405	0.0154793	0.0196186	0.01953	0.01589
864.9	0.0327985	0.0348594	0.0314174	0.0261045	0.0187614	0.0225147	0.0213367	0.0183407	0.0190195	0.0134188	0.0176008	0.01754	0.01397
865.59	0.0298532	0.0322548	0.0289399	0.0235252	0.0165069	0.0201567	0.0189834	0.0161913	0.016954	0.0114004	0.0157483	0.01566	0.01234
866.28	0.0272875	0.029972	0.0270084	0.0216049	0.0145854	0.0184709	0.0170484	0.0146772	0.0154069	0.00984594	0.0142826	0.01403	0.01108
866.98	0.0255948	0.0281933	0.0255353	0.0201951	0.0132649	0.0171175	0.0158686	0.0136659	0.014358	0.00881628	0.0132156	0.01303	0.01029
867.67	0.023827	0.0263263	0.0241267	0.0187595	0.0118446	0.0159327	0.0145355	0.0125704	0.0131502	0.00782007	0.0120233	0.01192	0.00947
868.36	0.0225066	0.0248259	0.0229348	0.0175345	0.0106488	0.0148641	0.0134624	0.0116839	0.0121607	0.00689372	0.0110142	0.01095	0.008695
869.06	0.0207569	0.0230041	0.0212861	0.0157782	0.0089817	0.0135849	0.0119852	0.0102232	0.0108196	0.00556614	0.00948889	0.00966405	0.00725
869.75	0.0186736	0.0207707	0.0191795	0.0137121	0.00698168	0.0118403	0.00994954	0.00854719	0.00911462	0.00405305	0.0074931	0.00799	0.00569
870.44	0.0167023	0.0185037	0.0169291	0.01187	0.00520076	0.0101646	0.00812002	0.00698987	0.00766511	0.00274788	0.00585029	0.00668	0.00432
871.13	0.0150789	0.0168625	0.015319	0.0104968	0.00400239	0.00886464	0.00698449	0.00608856	0.00655885	0.00189346	0.00476378	0.00586	0.00346
871.83	0.0138065	0.0156907	0.0141843	0.00970998	0.00332772	0.00828538	0.00627257	0.00571267	0.00594812	0.00154705	0.00446865	0.00549	0.00312
872.52	0.0125201	0.0144153	0.0130619	0.00873055	0.00252633	0.00738866	0.00557549	0.00510785	0.00507587	0.000993365	0.00372934	0.0049	0.00253
873.21	0.0115915	0.0135822	0.0123204	0.00806431	0.00198787	0.00683307	0.00497031	0.00464591	0.00436191	0.000602843	0.0031239	0.00424	0.00196
873.9	0.0104252	0.012646	0.0114072	0.00723139	0.00134956	0.00602959	0.00419237	0.00402738	0.0035308	-3.54353e-05	0.00236594	0.00353	0.00109
874.59	0.00879679	0.0111198	0.00994429	0.00594166	0.000232791	0.00479416	0.00313442	0.00303361	0.00237025	-0.00111452	0.00135703	0.00257	8e-05
875.29	0.00793714	0.0103444	0.00937421	0.00557883	6.31175e-05	0.00422809	0.00268138	0.00285294	0.00197531	-0.00132654	0.00112786	0.00229	1e-05
875.98	0.00755944	0.0100517	0.00936543	0.00570799	0.000387529	0.00424906	0.00291286	0.00306457	0.00203837	-0.0011573	0.00133823	0.0025	0.00015
876.67	0.00734593	0.0099005	0.00937859	0.00589058	0.000668723	0.00445646	0.00314683	0.00318212	0.0021124	-0.000932788	0.00161922	0.00269	0.00044
877.36	0.00764716	0.0101417	0.00981803	0.00617312	0.00112091	0.00493759	0.00365301	0.00347929	0.00261507	-0.000562893	0.00205674	0.00317	0.00081
878.05	0.00793256	0.0104172	0.0102793	0.00641091	0.00142158	0.00528647	0.00418111	0.0038368	0.00311227	-0.000255443	0.0022325	0.00355	0.00098
878.75	0.00828309	0.0108552	0.010652	0.00691713	0.00182147	0.00582925	0.00487833	0.00418826	0.00370361	0.000172244	0.00269421	0.00414	0.00134
879.44	0.00862932	0.0112271	0.0109684	0.00740996	0.00253426	0.00650041	0.0056165	0.00472519	0.00432773	0.000764117	0.00342914	0.00514	0.0021
880.13	0.00927205	0.0119266	0.0115775	0.00834205	0.00358299	0.00747197	0.00688493	0.00572093	0.00565828	0.00180106	0.00473168	0.00661	0.00361
880.82	0.0102541	0.0128987	0.0124325	0.00956948	0.00505307	0.00871808	0.00816485	0.00691591	0.00710719	0.00316601	0.00626886	0.00825	0.00559
881.51	0.0105504	0.0130395	0.0126269	0.0100786	0.00559695	0.00933127	0.00896373	0.00759795	0.00775623	0.00382156	0.00711515	0.00923106	0.00672
882.2	0.0103377	0.012768	0.0122056	0.0098841	0.00549547	0.00922335	0.00909792	0.00774164	0.00777456	0.0038617	0.0073692	0.00934397	0.00722
882.89	0.0102579	0.0126416	0.0120986	0.00993252	0.00553542	0.00918334	0.00940779	0.00814359	0.00797964	0.0041246	0.00768962	0.00956806	0.00752283
883.58	0.00978999	0.0121811	0.011567	0.0096686	0.00542916	0.00888886	0.00928729	0.00830985	0.00784069	0.00412899	0.00775214	0.00949274	0.00771399
884.28	0.00913118	0.0114174	0.0106482	0.00922233	0.00505387	0.00846204	0.00899488	0.00820561	0.00742853	0.00391188	0.0077373	0.00941623	0.00791259
884.97	0.00868055	0.010853	0.00995637	0.00889961	0.00482487	0.00816744	0.00874516	0.00831688	0.00736858	0.00394952	0.00802777	0.00958142	0.00837634
885.66	0.0080929	0.0103879	0.00935173	0.00863553	0.00462388	0.00782893	0.00861228	0.00831241	0.00740522	0.00398152	0.00834815	0.0098105	0.00871159
886.35	0.00729333	0.00973577	0.00851146	0.00809464	0.00412981	0.00723838	0.00800047	0.00794545	0.00693136	0.00374128	0.00812587	0.00962152	0.00861148
887.04	0.00634005	0.008812	0.00762748	0.00737812	0.00333965	0.00647752	0.00734119	0.00745942	0.00622929	0.00311904	0.00745232	0.00899441	0.00799169
887.73	0.00537291	0.00818635	0.0067126	0.00661162	0.00265569	0.00573784	0.00658281	0.00682539	0.00565054	0.00244705	0.00664555	0.00823	0.00737
888.42	0.00509752	0.0080592	0.00646307	0.00658759	0.00237242	0.0056735	0.0064363	0.00673744	0.00573404	0.00230265	0.0065166	0.0082	0.00731
889.11	0.00519613	0.00829222	0.00661615	0.00689386	0.00261918	0.0060651	0.00667218	0.00701346	0.00616839	0.00257085	0.00682106	0.00874818	0.00788255
889.8	0.00561658	0.00887319	0.00704298	0.00758394	0.00322757	0.00679629	0.00724691	0.00743708	0.00671347	0.0030414	0.00741367	0.00956138	0.0087638
890.49	0.00600324	0.00948059	0.0075685	0.00817865	0.00388616	0.00742669	0.00765219	0.00775761	0.0072276	0.00359332	0.00796468	0.0102708	0.00966
891.18	0.00647469	0.0100789	0.00819254	0.00863709	0.00462149	0.00798002	0.00812898	0.0080509	0.00769845	0.00406121	0.00846118	0.0109	0.01039
891.87	0.0069695	0.0105486	0.00857002	0.00887935	0.0049996	0.0083616	0.00837535	0.00839364	0.00814812	0.00445234	0.00872983	0.01133	0.01094
892.56	0.00709062	0.0104836	0.00870029	0.00861217	0.00468529	0.00832893	0.00825633	0.00827723	0.00816424	0.00431732	0.00852223	0.01117	0.01086
893.25	0.00677227	0.0101681	0.00849887	0.007957	0.00421025	0.00804168	0.0078248	0.00786685	0.00778012	0.00388553	0.00817308	0.0105983	0.01032
893.94	0.00653175	0.00982704	0.00839054	0.0075653	0.00377633	0.00787425	0.00749756	0.00756603	0.00753681	0.00356448	0.00801186	0.0101899	0.00979
894.63	0.00627008	0.00937871	0.00833638	0.00732765	0.00347084	0.00774918	0.00738475	0.00740899	0.00748073	0.00339339	0.00798695	0.0101163	0.00939331
895.32	0.00586723	0.00878283	0.00798042	0.00699005	0.00305672	0.00743816	0.00711986	0.00705427	0.0071427	0.00310714	0.00769809	0.00985	0.00893522
896.01	0.00522192	0.00803434	0.00742382	0.00641711	0.00257632	0.00693074	0.0066257	0.00657816	0.00664253	0.00273036	0.0071977	0.00931544	0.00824747
896.7	0.00472985	0.00742967	0.00701734	0.00583874	0.00236052	0.00655162	0.00631781	0.0062935	0.00637438	0.00245517	0.00691783	0.00892708	0.00742
897.39	0.00444276	0.0069668	0.0066265	0.00565926	0.00240335	0.00632937	0.00618389	0.00629987	0.00635444	0.00237453	0.00671743	0.00867	0.0068
898.08	0.00367406	0.0060298	0.00594106	0.00521786	0.00206634	0.00574325	0.00562898	0.00587227	0.00577552	0.00179919	0.00579648	0.00791	0.00574
898.77	0.00226731	0.00454496	0.0046374	0.00411593	0.00125381	0.00445467	0.00440865	0.00479751	0.00442862	0.000574829	0.00434719	0.00644	0.00401
899.46	0.00091692	0.00301181	0.00319167	0.00287843	0.000305416	0.00308561	0.00314742	0.00361846	0.00300674	-0.000680847	0.0028608	0.00496	0.00246
900.15	0.000126693	0.00205528	0.00242906	0.00202164	-0.000455752	0.00215243	0.00236329	0.00282894	0.00211734	-0.00148518	0.00185126	0.0041	0.00147
900.84	-0.000433774	0.00163379	0.0018542	0.00117878	-0.00112432	0.00138316	0.00155761	0.00212218	0.00122647	-0.00215381	0.00112473	0.0033	0.00076
901.53	-0.000811008	0.00154492	0.00148951	0.000430015	-0.00153016	0.000797738	0.000868045	0.00150408	0.000575092	-0.00263236	0.000640188	0.00256	0.00027
902.22	-0.00125892	0.00147146	0.0012801	-0.00011526	-0.00173843	0.000254072	0.000314011	0.00103904	0.000118451	-0.0029758	0.000278045	0.00201	-0.00027
902.91	-0.00163245	0.00136305	0.00105035	-0.000430353	-0.00196075	-0.000274088	-0.000245768	0.00067126	-0.000220987	-0.00328503	-0.00025758	0.00151	-0.00069
903.59	-0.00182283	0.0013015	0.000969132	-0.000405184	-0.00218452	-0.000504141	-0.000576953	0.000502876	-0.000490929	-0.00349106	-0.000808652	0.00105	-0.00087
904.28	-0.00176237	0.00154562	0.00118054	2.90107e-05	-0.00209581	-0.000418775	-0.000508392	0.000659948	-0.00056343	-0.00326899	-0.00082164	0.00099	-0.00073
904.97	-0.0013867	0.00212604	0.0015929	0.000797737	-0.00152465	0	-7.62675e-05	0.00112396	-0.000243897	-0.00260949	-0.000266423	0.0014	3e-05
905.66	-0.000457735	0.00313819	0.00260069	0.00204618	-0.000350924	0.00111712	0.000916256	0.00213542	0.000780081	-0.00138852	0.00092699	0.00253	0.00149
906.35	0.000692389	0.00443295	0.00391123	0.00345672	0.00108453	0.00251699	0.00218104	0.00342237	0.0020614	0.000113786	0.00240415	0.00391	0.00297
907.04	0.00214752	0.00575136	0.00519152	0.00481087	0.00263664	0.00389802	0.00343296	0.00479941	0.00342352	0.00167809	0.00381492	0.0052	0.00425
907.73	0.00323056	0.00655113	0.00617613	0.0059138	0.00388457	0.004976	0.00441399	0.00598104	0.00442973	0.00289493	0.00475431	0.00614	0.00503
908.42	0.00372698	0.00681592	0.00653388	0.00655039	0.0045027	0.00548355	0.00487893	0.00661574	0.00477558	0.00350055	0.00510072	0.00654	0.00545
909.1	0.00405067	0.0067359	0.00658455	0.00671163	0.00463266	0.00568432	0.0050356	0.00673872	0.00478054	0.00368485	0.00519026	0.00659	0.00573
909.79	0.00408397	0.00635441	0.00639554	0.00642021	0.0043194	0.00553704	0.00494361	0.00648389	0.00450472	0.00346984	0.00510757	0.0064	0.00563
910.48	0.00355313	0.00558043	0.0056387	0.00536932	0.00340803	0.00478155	0.00408397	0.00557982	0.00371793	0.00254959	0.00446129	0.00563	0.00482
911.17	0.0028607	0.00452241	0.00470195	0.00394256	0.00223838	0.00388605	0.00287683	0.004424	0.00272875	0.00138174	0.0035556	0.00463	0.00383
911.86	0.002559	0.00367504	0.00411433	0.00291071	0.00131474	0.00340788	0.00223883	0.00378679	0.00208992	0.000653896	0.00298919	0.00395	0.00306
912.54	0.00237431	0.00312134	0.00358647	0.00221189	0.000455441	0.00294816	0.00178673	0.00323142	0.00152158	5.59564e-05	0.00230942	0.0032	0.00216
913.23	0.00189901	0.00251505	0.00271677	0.00150347	-0.000457328	0.00204152	0.000900381	0.00252464	0.000683314	-0.000892462	0.00119258	0.00208	0.00116
913.92	0.000854581	0.00154772	0.0014459	0.000671561	-0.0017235	0.000713321	-0.000190057	0.00158594	-0.000482751	-0.00221505	-0.000133752	0.00079	0.00019
914.61	-4.0474e-05	0.000699144	0.000337661	-1.14511e-05	-0.00276029	-0.000364227	-0.00101268	0.000656806	-0.00140367	-0.00322641	-0.00115246	-0.0002	-0.00038
915.3	-0.000458484	0.000260826	-0.000191529	-0.000539399	-0.0033032	-0.000889859	-0.00146902	6.5887e-05	-0.001799	-0.00380116	-0.00173972	-0.00072	-0.00062
915.98	-0.000637401	7.6e-05	-0.000410316	-0.00070025	-0.00363504	-0.00111603	-0.00164207	-8.59518e-05	-0.00190714	-0.00403405	-0.00195068	-0.00094	-0.00056
916.67	-0.000784821	-4.53148e-05	-0.000665964	-0.000616402	-0.00373126	-0.00117759	-0.00169584	5.64706e-06	-0.00195116	-0.00393179	-0.00190974	-0.00095	-0.00016
917.36	-0.00105409	-0.000218862	-0.000984107	-0.000490599	-0.00368824	-0.00113024	-0.00150001	0.000239751	-0.00200114	-0.0035552	-0.0016521	-0.0007	0.00046
918.05	-0.00169816	-0.000622838	-0.00143521	-0.000497461	-0.00391268	-0.00133322	-0.00142399	0.000213384	-0.00213422	-0.00351881	-0.00161943	-0.00065	0.00072
918.73	-0.00283006	-0.00120377	-0.0023088	-0.00105071	-0.00452209	-0.0020674	-0.00205162	-0.000517336	-0.00273774	-0.00419417	-0.0022708	-0.00108	0.00038
919.42	-0.00410087	-0.00203589	-0.00334947	-0.00185647	-0.00539875	-0.00294597	-0.00299427	-0.00160643	-0.00369611	-0.00526605	-0.00310211	-0.00169	-0.00011
920.11	-0.00496577	-0.00262117	-0.00401405	-0.00254311	-0.00592671	-0.00345848	-0.00354748	-0.00237279	-0.00428287	-0.00603742	-0.00348852	-0.00199	-0.00025
920.79	-0.00562479	-0.00303884	-0.0043069	-0.00296033	-0.006192	-0.00356679	-0.00386976	-0.00300197	-0.00453518	-0.00636041	-0.00374403	-0.00202	-0.00037
921.48	-0.00632122	-0.00361516	-0.004693	-0.00341276	-0.00642992	-0.00389864	-0.0043719	-0.00357487	-0.00493414	-0.0067303	-0.00414534	-0.00224	-0.0008
922.17	-0.0071596	-0.00443095	-0.00527813	-0.00382461	-0.0068751	-0.00437654	-0.00487636	-0.00411283	-0.00543462	-0.00728638	-0.00459571	-0.00273	-0.00154
922.86	-0.00777113	-0.0048593	-0.00568826	-0.00396231	-0.00698457	-0.0046878	-0.00516635	-0.00437442	-0.0056604	-0.00751436	-0.00479499	-0.00298	-0.00202
923.54	-0.00785284	-0.00502059	-0.00579258	-0.00397291	-0.00689063	-0.00477703	-0.00524925	-0.00459425	-0.00567387	-0.00784785	-0.00489433	-0.00302	-0.00242
924.23	-0.00745516	-0.00478552	-0.00539951	-0.00377694	-0.00638017	-0.00447758	-0.00500572	-0.00434646	-0.00533327	-0.00793393	-0.00470746	-0.00286	-0.00238
924.92	-0.00670814	-0.00417415	-0.00474289	-0.00329686	-0.00556001	-0.00398509	-0.00449212	-0.00381004	-0.00469232	-0.0075724	-0.0043139	-0.00243	-0.00211
925.6	-0.00548936	-0.00345819	-0.00401458	-0.00265238	-0.00467508	-0.00326651	-0.00364349	-0.00289354	-0.00399581	-0.00688637	-0.00367075	-0.00175	-0.0014
926.29	-0.00426642	-0.00277775	-0.00307409	-0.00193476	-0.0038298	-0.00261045	-0.00279261	-0.00187078	-0.00315028	-0.00615329	-0.00283432	-0.00108	-0.00064
926.97	-0.00303108	-0.00186862	-0.00208937	-0.00119006	-0.00298051	-0.00197407	-0.00187639	-0.000695282	-0.00215812	-0.00509957	-0.0019398	-8e-05	0.00052
927.66	-0.0016317	-0.000977053	-0.00113025	-7.93879e-05	-0.00214134	-0.00111071	-0.000752701	0.000368468	-0.00116641	-0.00397307	-0.000638726	0.00126	0.00183
928.35	2.99822e-06	0.000373155	0.000173898	0.00111525	-0.000868512	0.000141264	0.000708167	0.00185619	0.000180692	-0.00262	0.000865442	0.00285	0.00355
929.03	0.00165441	0.00197613	0.00179115	0.00269173	0.000673464	0.0017721	0.00246418	0.00365073	0.00194735	-0.000882535	0.00260152	0.00473	0.00546
929.72	0.00329853	0.00343534	0.00317383	0.0039726	0.00216067	0.00307963	0.00388797	0.00515737	0.00342572	0.000526275	0.00407178	0.00639	0.00705
930.41	0.00420883	0.00416327	0.00407262	0.00475607	0.00309327	0.00411844	0.00481366	0.00616874	0.00430789	0.00138424	0.00496065	0.00739	0.00787458
931.09	0.00449198	0.00472817	0.00465096	0.0052619	0.00355117	0.00462498	0.00529863	0.00675529	0.00467792	0.00221453	0.00550961	0.00809	0.00852306
931.78	0.00457909	0.00508213	0.00484573	0.00577297	0.00348357	0.00476295	0.00570804	0.00691527	0.00484787	0.00268094	0.00585082	0.00849	0.00871588
932.46	0.0039667	0.00490371	0.00467157	0.00580392	0.00301223	0.00447265	0.00563492	0.00665779	0.00455215	0.00254209	0.00558236	0.00825	0.00847947
933.15	0.00290748	0.00418228	0.00389715	0.0053585	0.002328	0.00371902	0.0049626	0.00570822	0.00388861	0.00189284	0.00473905	0.00736	0.00746219
933.83	0.00161604	0.00317401	0.00290202	0.00436878	0.00121584	0.00278926	0.00380865	0.00450958	0.00267657	0.00080896	0.0034092	0.0062	0.00607
934.52	0.000301425	0.00222904	0.00188707	0.00353445	0.000164914	0.00186268	0.00268079	0.00334206	0.00134088	-0.000522533	0.00208708	0.00476	0.00425
935.21	-0.00107727	0.00127214	0.000847066	0.00246825	-0.000815757	0.000772173	0.00162062	0.00215056	0.000122273	-0.00180167	0.000647486	0.00316	0.00266
935.89	-0.00178103	0.000548335	0.000197519	0.00188744	-0.00152308	-5.87477e-05	0.00082278	0.00106483	-0.000825533	-0.00259775	-0.000382412	0.00192	0.00126
936.58	-0.0020452	0.000309661	-0.000212983	0.00136867	-0.00205498	-0.000701487	5.45688e-05	0.000234101	-0.00165004	-0.00308322	-0.00123966	0.00085	0.0004
937.26	-0.00192806	0.000126209	-0.000425863	0.00128367	-0.00254701	-0.00106098	-0.000364203	-0.000268464	-0.00244043	-0.00347009	-0.00181489	-3e-05	-0.00026
937.95	-0.0018191	0.000285243	-0.000710432	0.000876521	-0.00282457	-0.00162302	-0.000779057	-0.000735373	-0.00295083	-0.00396137	-0.00238159	-0.00067	-0.00071
938.63	-0.00208101	0.000196651	-0.00111794	0.000570646	-0.00302987	-0.00200538	-0.00111159	-0.000900707	-0.00315949	-0.00469447	-0.00267139	-0.00115	-0.00119
939.32	-0.00231593	-0.00034497	-0.00137852	8.62744e-05	-0.00303379	-0.00224161	-0.0016859	-0.00129438	-0.00324455	-0.00502337	-0.00277381	-0.00124	-0.00125
940	-0.00191164	-5.2983e-05	-0.00127152	0.000101546	-0.00253211	-0.00186891	-0.00160524	-0.00111417	-0.00275672	-0.00466002	-0.00208487	-0.00058	-0.00064
940.69	-0.00114157	0.00084302	-0.000428543	0.000618042	-0.00171329	-0.001045	-0.000945357	-0.000230839	-0.00178052	-0.00374015	-0.000938	0.00073	0.00082
941.37	0.000324678	0.00221713	0.000902986	0.00214207	7.10079e-05	0.000366908	0.000563033	0.00140398	2.78359e-05	-0.00184686	0.000928033	0.00239	0.00262
942.06	0.0020707	0.00358857	0.0023287	0.00348135	0.00219952	0.00175362	0.00200653	0.00309617	0.00182676	-8.082e-06	0.00240729	0.00424	0.00453
942.74	0.003399	0.00460203	0.00348206	0.00464725	0.0034279	0.00302047	0.00282781	0.00442653	0.00289794	0.00130379	0.00338874	0.00548	0.00531
943.43	0.00381393	0.00487057	0.00368387	0.00459633	0.00405574	0.00332714	0.00310014	0.00487238	0.0031634	0.00161381	0.00362593	0.00593	0.00541
944.11	0.00406732	0.00486281	0.00391448	0.00482168	0.00449394	0.00366216	0.00347968	0.00512626	0.00327777	0.00177546	0.00380127	0.00642	0.00567
944.8	0.00391603	0.00490159	0.00398704	0.00490119	0.00505148	0.00369926	0.0034921	0.00515991	0.00368215	0.00193405	0.00412958	0.00715	0.00613
945.48	0.00401209	0.00474438	0.00402062	0.00494211	0.0051297	0.00399444	0.00377965	0.00541778	0.00385171	0.00216454	0.0044371	0.00757	0.00632
946.16	0.00409759	0.00464994	0.0043018	0.0050008	0.00493895	0.00394234	0.00380451	0.00492632	0.00376142	0.00231515	0.00409858	0.00748	0.0063
946.85	0.00386535	0.00454496	0.00428013	0.00462333	0.0041314	0.00347607	0.00335668	0.00430358	0.0030617	0.00146844	0.00322091	0.00673	0.00546
947.53	0.0033008	0.00401829	0.00383272	0.00384704	0.00299078	0.0026131	0.00247185	0.00322068	0.00204605	0.000304739	0.0018408	0.00541	0.00451
948.22	0.00233588	0.00314451	0.00311222	0.00310673	0.00195458	0.00155525	0.00146046	0.00204842	0.000728141	-0.000981794	0.000390564	0.00381	0.00271
948.9	0.000901898	0.00169608	0.00174589	0.00138781	0.00040648	-7.18017e-05	-0.000130233	0.000313209	-0.00109837	-0.00263483	-0.00145812	0.0021	0.00084
949.58	-0.00125444	-0.000228617	0.000140079	-0.000727688	-0.00178322	-0.00182754	-0.00201599	-0.00187265	-0.00316328	-0.00461574	-0.00328141	3e-05	-0.00122
950.27	-0.00302215	-0.00170823	-0.00150153	-0.00249226	-0.00326719	-0.00351676	-0.00350383	-0.00353442	-0.00443038	-0.00603926	-0.00463022	-0.0013	-0.0021
950.95	-0.00396125	-0.00255325	-0.00220738	-0.00313166	-0.00457908	-0.00434187	-0.00419819	-0.00427254	-0.00502317	-0.00685577	-0.00514183	-0.00197	-0.00243
951.64	-0.00498059	-0.00343329	-0.00313749	-0.0039956	-0.00520626	-0.00509622	-0.00503704	-0.00500816	-0.00557527	-0.00719589	-0.00582081	-0.0026	-0.00312
952.32	-0.00569433	-0.00419625	-0.00377792	-0.00477855	-0.006157	-0.00578191	-0.00551408	-0.0055493	-0.00629992	-0.00773671	-0.00657923	-0.00348	-0.00381
953	-0.00649109	-0.00495236	-0.00434515	-0.00541083	-0.00668947	-0.00635601	-0.00611211	-0.0060675	-0.00663868	-0.00825674	-0.00717303	-0.00412	-0.00423
953.69	-0.00687122	-0.00554198	-0.00506284	-0.00613553	-0.00707384	-0.0067167	-0.00648452	-0.00617886	-0.00709962	-0.008522	-0.00767091	-0.00469	-0.00487
954.37	-0.00660037	-0.00541462	-0.00516307	-0.00572286	-0.00641282	-0.00646945	-0.0060774	-0.00555488	-0.00684181	-0.00771656	-0.00724265	-0.0045	-0.00433
955.05	-0.00522505	-0.00451996	-0.00423251	-0.00430713	-0.00484285	-0.00529618	-0.00473304	-0.00402083	-0.00564531	-0.00611222	-0.00577458	-0.00318	-0.00329
955.74	-0.00320076	-0.00273549	-0.00281292	-0.00225461	-0.00270071	-0.0033731	-0.00274947	-0.00179018	-0.00367446	-0.0038406	-0.00345134	-0.00102	-0.00103
956.42	-0.00123725	-0.000895658	-0.00112704	-0.000188523	-0.00050461	-0.00145626	-0.000713457	0.000223429	-0.00185117	-0.00196571	-0.00147369	0.00095	0.00103
957.1	0.00072242	0.00114699	0.000423595	0.00175175	0.00143503	0.000187571	0.000969764	0.00214425	-1.14613e-05	9.32647e-05	0.000549494	0.00292	0.00285
957.79	0.00272415	0.00296828	0.00209893	0.00370458	0.00331819	0.00195269	0.00257749	0.00379502	0.00183717	0.00194279	0.00248738	0.00465	0.00424
958.47	0.00399167	0.00454989	0.00318465	0.00528277	0.00539961	0.00345513	0.00409581	0.00521643	0.00322223	0.00358015	0.00405969	0.00615	0.00547
959.15	0.00495876	0.00565812	0.00407045	0.00650622	0.00642646	0.00450323	0.00519886	0.00619611	0.00423734	0.00416853	0.00500646	0.00707	0.00634
959.84	0.00554749	0.00640181	0.00468351	0.00736803	0.00705063	0.00537538	0.00580792	0.00687894	0.00478717	0.00498153	0.00557393	0.00766	0.00694
960.52	0.0061241	0.00693208	0.00519152	0.00835294	0.00754885	0.00574145	0.00602085	0.00708042	0.00508195	0.00560015	0.00589039	0.00825	0.00741
961.2	0.00674029	0.00753748	0.00586218	0.00943604	0.00830971	0.00625229	0.00644821	0.0076567	0.00573238	0.00633508	0.00647116	0.00923046	0.0082487
961.88	0.00692685	0.00762687	0.00613096	0.00973262	0.00850275	0.00649379	0.006612	0.00765734	0.00604385	0.00620956	0.00670052	0.00973696	0.00839782
962.57	0.00640394	0.00721412	0.00573602	0.00915527	0.0078307	0.00601154	0.00605417	0.00715505	0.00563229	0.00562219	0.00609146	0.00944659	0.00793527
963.25	0.00561582	0.00648177	0.00520999	0.00827902	0.0067212	0.00505285	0.00509793	0.00619484	0.00492018	0.00454217	0.00493275	0.00862	0.00682
963.93	0.00493526	0.00573723	0.00470412	0.00755675	0.00574882	0.00449844	0.00435887	0.00551309	0.00457697	0.00397587	0.00429567	0.00786	0.00641
964.61	0.0045753	0.00515268	0.0045002	0.00749306	0.00488789	0.00436534	0.00417637	0.00522405	0.00464151	0.00377577	0.00404288	0.00743	0.00614
965.3	0.00387897	0.00434562	0.00390473	0.00698772	0.00410352	0.00401121	0.00379563	0.0049041	0.00413594	0.0031491	0.00345957	0.00673	0.00566
965.98	0.00288862	0.00306306	0.00321167	0.00607634	0.00284862	0.00318304	0.00295184	0.00398241	0.00310348	0.00206646	0.00264341	0.00571	0.00483
966.66	0.00162657	0.00163309	0.00203693	0.00465651	0.00126014	0.00199442	0.00167186	0.00278474	0.00200657	0.000837613	0.00170178	0.00459	0.00376
967.34	0.000473225	0.000212694	0.000895996	0.00348212	-0.000111222	0.00101361	0.000498415	0.00158405	0.00112523	-0.000292721	0.00107411	0.0038	0.00309
968.02	-0.000178357	-0.000367959	0.000271612	0.00270248	-0.000527462	0.000683601	8.15623e-05	0.00120449	0.000787189	-0.000670294	0.00108768	0.00353	0.00301
968.71	-0.00039109	-0.000590812	0.000135785	0.00222263	-0.000785046	0.000678251	-0.000104424	0.00118246	0.000604604	-0.000924103	0.0013988	0.00355	0.00311
969.39	-0.000456987	-0.000657646	4.29312e-05	0.0018606	-0.000992893	0.000548102	-0.000465609	0.00116044	0.000394235	-0.000950158	0.00140924	0.00331	0.00325
970.07	-0.000566292	-0.000910269	-4.13173e-05	0.00170729	-0.00114399	0.000344338	-0.000704671	0.00098684	9.87983e-05	-0.00105436	0.00139932	0.00306	0.00313
970.75	-0.000861879	-0.00111824	-0.000234973	0.0013434	-0.00123054	0.000185196	-0.000723415	0.0008724	-0.000146791	-0.000742294	0.00151631	0.00298	0.00325
971.43	-0.0012223	-0.00155195	-0.000701324	0.000861987	-0.00169836	-0.000424704	-0.0011075	0.000472725	-0.000756344	-0.000922862	0.00130795	0.0028	0.00262
972.11	-0.00162797	-0.00206711	-0.00130576	0.000155765	-0.0019631	-0.00116694	-0.00176304	8.47136e-05	-0.0015092	-0.00145234	0.000701183	0.00249	0.0018
972.79	-0.00189672	-0.00204144	-0.00161382	-0.000209125	-0.00211543	-0.00141308	-0.00192955	9.41181e-06	-0.00199842	-0.00172737	0.000373893	0.00235	0.00138
973.48	-0.00147262	-0.00140187	-0.00156623	3.28281e-05	-0.00183429	-0.00123559	-0.00148656	0.000522978	-0.00166907	-0.00139657	0.000529689	0.00289	0.00167
974.16	-0.000493674	-0.000487757	-0.000885583	0.000965265	-0.000966131	-0.000413439	-0.000491397	0.00149401	-0.000827167	-0.000222511	0.00133353	0.00395	0.0027
974.84	0.000612817	0.000742441	5.74215e-05	0.00188591	0.000423063	0.000387103	0.000602397	0.00269381	0.00013756	0.000946633	0.00217129	0.00507	0.00375
975.52	0.00144078	0.00165338	0.00080513	0.00271785	0.00122216	0.000813196	0.00140513	0.00357354	0.000660355	0.0015614	0.0024455	0.00568	0.00412
976.2	0.0016499	0.00199785	0.000998175	0.00291916	0.0015039	0.000768606	0.00166302	0.00382793	0.000811247	0.00175049	0.00227384	0.00546	0.00399
976.88	0.00171461	0.00215967	0.00118969	0.0029991	0.00164642	0.00087563	0.00197117	0.00374375	0.00098079	0.00189159	0.00228273	0.00536	0.00385
977.56	0.00199539	0.00268899	0.00157082	0.003289	0.0019736	0.00124447	0.00245769	0.00394442	0.00145586	0.00231577	0.00238269	0.00558	0.004
978.24	0.00216786	0.00290511	0.00191456	0.0033767	0.00196171	0.00157074	0.00271444	0.00392923	0.00171989	0.00231577	0.0024099	0.00559	0.00392
978.92	0.0019856	0.00268619	0.00190863	0.00311212	0.00157991	0.00161064	0.00254975	0.00371654	0.00178949	0.00206271	0.00213991	0.00528	0.00366
979.6	0.00173718	0.00267356	0.00182456	0.00280082	0.00120872	0.00171192	0.00254266	0.00319287	0.00186403	0.00172677	0.00181571	0.00479	0.00354
980.29	0.00172063	0.00269601	0.00194582	0.00255886	0.00124194	0.00154453	0.0025049	0.00282326	0.00176812	0.00156889	0.00144476	0.00442	0.00372
980.97	0.00154382	0.00241619	0.00201806	0.00248284	0.0013733	0.00123316	0.00221406	0.00237699	0.00136223	0.0015458	0.00102089	0.00404	0.00365
981.65	0.00116637	0.00205738	0.00180893	0.0018422	0.00122137	0.000689545	0.00149343	0.00188706	0.000663635	0.00110741	0.00048852	0.00317	0.00323
982.33	0.00108896	0.00202166	0.0015789	0.00127754	0.000942193	0.000293264	0.000972704	0.00147008	3.54775e-05	0.000686897	-0.000114499	0.00233	0.00264
983.01	0.00105064	0.00204337	0.00127579	0.00102571	0.000748533	9.25883e-05	0.000705228	0.00111515	-0.00017898	0.000601598	-0.000608059	0.00165	0.00206
983.69	0.000961991	0.00202796	0.00112889	0.000813799	0.000679785	7.53749e-05	0.000565971	0.000915154	-0.000246625	0.000490174	-0.000729153	0.00137	0.00175
984.37	0.000849323	0.00201956	0.000853518	0.000550007	0.000546271	0.00015195	0.000504876	0.000910753	-0.00024117	0.000292296	-0.000795143	0.00133	0.00157
985.05	0.000798257	0.00206439	0.000698696	0.000618042	0.000562859	0.000325333	0.000648815	0.00121204	-0.000172979	0.000361357	-0.000664193	0.00157	0.00155
985.73	0.000785491	0.0018893	0.000477849	0.000514082	0.00064976	0.000329491	0.000757535	0.00137881	-0.000361705	0.000457188	-0.000503049	0.00172	0.0016
986.41	0.0010003	0.0019047	0.00031994	0.000664679	0.00114148	0.000413239	0.00099505	0.00142476	-0.00040751	0.000536857	-0.000426615	0.00171	0.00177
987.09	0.00126484	0.00218489	0.000377941	0.00108005	0.00199659	0.000603366	0.00133568	0.00172955	-0.000357887	0.000662613	-0.000309598	0.00181	0.00197
987.77	0.00129791	0.00224866	0.000335513	0.00153029	0.00252078	0.000900606	0.00172075	0.00216317	-0.000356797	0.00066884	-1.04102e-05	0.00211	0.00181
988.45	0.00125055	0.00214005	3.16614e-05	0.00167204	0.00250729	0.00120995	0.00202952	0.00241611	-0.000194801	0.000580432	0.000344199	0.00237	0.00165
989.13	0.00117689	0.00186339	-0.000245163	0.00151803	0.00226217	0.00139745	0.00209378	0.00254484	1.52822e-05	0.000457811	0.000505196	0.00265	0.0015
989.81	0.000992792	0.00154912	-0.000429615	0.00155633	0.00188247	0.00141591	0.00217809	0.00245396	0.000114084	0.00030225	0.000320236	0.00302	0.00123
990.49	0.000689386	0.00127144	-0.000495548	0.00152952	0.0015609	0.00125578	0.00208729	0.00226281	0.000207994	4.53863e-05	6.4549e-05	0.00319	0.00105
991.16	0.000355433	0.000829049	-0.000682037	0.00106015	0.00103392	0.00106477	0.00182502	0.00190156	3.16567e-05	-0.000377828	-0.000155087	0.00322	0.00084
991.84	0.000249673	0.000495285	-0.000758646	0.000691441	0.000598407	0.00106834	0.00171603	0.00160735	4.03899e-05	-0.000426275	-0.00025914	0.00315	0.00071
992.52	0.000435709	0.000532978	-0.000566295	0.000590521	0.000569178	0.00108976	0.00178908	0.00133915	0.000123365	-0.000183362	-0.000201914	0.00306	0.00071
993.2	0.000573787	0.0006761	-0.000457491	0.000376527	0.000556539	0.000979706	0.00166597	0.000947851	0.000141927	4.84951e-05	-0.000262782	0.00275	0.00055
993.88	0.000558776	0.000824159	-0.000204402	0.000529369	0.000624478	0.00103919	0.0016271	0.000821477	0.000397513	0.000430428	-0.000168095	0.00258	0.00015
994.56	0.000214425	0.000625827	-0.000208156	0.000307001	0.000611048	0.000878009	0.00136805	0.000786275	0.000477278	0.000481461	-3.0189e-05	0.00257	-0.00041
995.24	-9.74407e-06	0.000375249	-0.000319168	-0.000188523	0.000145184	0.000613469	0.00125094	0.000704567	0.000509516	0.000462167	7.65228e-05	0.00246	-0.00068
995.92	-4.94676e-05	0.000422003	-0.000407099	-0.000489836	-0.00026184	0.000557609	0.00122446	0.000674402	0.000694794	0.000854431	5.51784e-05	0.00222	-0.00045
996.6	-1.42413e-05	0.000463179	-0.000191529	-0.000560748	-0.000307567	0.000680034	0.00116033	0.000726564	0.000858275	0.00116226	0.000234296	0.00205	-0.0001
997.28	0.000225674	0.000546241	1.77086e-05	-0.000321279	-0.000273666	0.00072521	0.00113915	0.000634813	0.000945235	0.00113982	0.00034524	0.0016	0.00018
997.95	0.000300675	0.000558806	3.2197e-06	-0.000283898	-0.000314662	0.000546319	0.000861579	0.000379772	0.000938672	0.00079152	0.000235338	0.0011	0.00031
998.63	0.000128192	0.000581145	-8.47767e-05	-0.000467721	-0.00032491	0.000412051	0.000532485	0.000151869	0.000694794	0.000516938	0.000235338	0.00071	0.00024
999.31	-0.000124408	0.000353618	-4.99022e-05	-0.000382303	-0.000257898	0.000279606	0.00030814	0.000122997	0.000386588	0.000331491	0.00024315	0.00046	0.00011
999.99	-7.41994e-05	3.97415e-05	2.95148e-05	-0.00033501	-0.000127785	8.24976e-05	4.10709e-06	-1.25489e-06	0.000278439	0.000126223	8.38114e-05	0.00011	-2e-05
1000.67	0	0	0	0	0	0	0	0	0	0	0	0	0
1001.35	0.000167182	5.92649e-05	4.40046e-05	0.00045447	0.000542321	0.000223789	0.000254713	0.000374748	0.000176324	-3.23271e-05	0.000227005	0.00036	0.00039
1002.03	0.000627829	0.00030408	0.000177656	0.000683794	0.00112566	0.000732343	0.000659392	0.000988098	0.000482195	-5.09762e-05	0.000631847	0.00124	0.00137
1002.7	0.00168677	0.00105892	0.00051062	0.00133804	0.00206079	0.00147188	0.00120092	0.00180956	0.00100759	0.000741697	0.00116387	0.00226	0.00289
1003.38	0.0027679	0.00195162	0.00115795	0.00264334	0.00309168	0.00233974	0.00225417	0.0027178	0.00158019	0.00180355	0.0021488	0.00349	0.00436
1004.06	0.0034685	0.00254871	0.00159183	0.00346749	0.00426522	0.00305752	0.00275459	0.00358177	0.00210802	0.00249957	0.00300701	0.00449	0.00577
1004.74	0.00457378	0.00310308	0.00221164	0.0044621	0.00538283	0.00370226	0.00328632	0.00433273	0.00256785	0.00321799	0.00375454	0.00588	0.00692
1005.41	0.00574948	0.00419847	0.00262822	0.00527349	0.00706827	0.00448944	0.0039531	0.00543684	0.0031601	0.00422503	0.0045649	0.00715	0.00797084
1006.09	0.00716301	0.00550346	0.0036671	0.00638225	0.00872485	0.00593874	0.00542397	0.0072233	0.00430458	0.00584961	0.00618648	0.00888401	0.00940192
1006.77	0.00857733	0.00674086	0.0047524	0.0074783	0.0104783	0.00736512	0.00687539	0.00873217	0.00550957	0.00743791	0.0077426	0.0102027	0.01096
1007.45	0.00964282	0.00763823	0.00557129	0.00860828	0.0116323	0.00845962	0.00815529	0.00992263	0.00667523	0.00867038	0.00886103	0.01133	0.01239
1008.13	0.0107255	0.00857159	0.00608851	0.00941654	0.0126374	0.00919062	0.00907934	0.0110642	0.00713826	0.00938384	0.00965544	0.01235	0.01371
1008.8	0.011156	0.00925548	0.0064598	0.00986458	0.0134911	0.00942587	0.0098763	0.0118663	0.00754403	0.00994198	0.0102146	0.01344	0.01444
1009.48	0.0116831	0.00927756	0.0065584	0.0100927	0.0142258	0.00949198	0.00987931	0.0121088	0.007734	0.0101131	0.0101208	0.01368	0.0145
1010.16	0.0120459	0.00941718	0.00656984	0.0100763	0.0141549	0.00940585	0.00963748	0.0120933	0.00740633	0.0098523	0.00990299	0.01325	0.01433
1010.83	0.0117647	0.00907675	0.00640698	0.00958118	0.0138868	0.00889431	0.00894456	0.0118373	0.00692692	0.00918568	0.00947665	0.01252	0.01354
1011.51	0.0111929	0.00842015	0.00604171	0.00847203	0.0129941	0.00852316	0.00790785	0.0112387	0.00629242	0.00811958	0.00876754	0.01166	0.01267
1012.19	0.0109061	0.00825172	0.00578876	0.0079951	0.0124206	0.00811241	0.00722066	0.0106937	0.00571966	0.00728931	0.00804633	0.01121	0.01177
1012.87	0.010923	0.00802937	0.00606402	0.00794067	0.0119022	0.00791172	0.00694276	0.0102701	0.00560244	0.00681288	0.00823938	0.01132	0.01137
1013.54	0.0101405	0.00776455	0.00583608	0.00704591	0.0111423	0.00722148	0.00674249	0.0102469	0.00550625	0.00641962	0.0079615	0.01081	0.01072
1014.22	0.0092353	0.00674156	0.00542456	0.00627148	0.00978462	0.00668479	0.00611069	0.00949787	0.00499195	0.00556488	0.00726703	0.0101005	0.00995
1014.9	0.00850853	0.00545686	0.00450508	0.0051715	0.00887137	0.00564043	0.00490503	0.00817492	0.00429025	0.0045761	0.00610043	0.00931908	0.00921617
1015.57	0.007638	0.00455905	0.00373583	0.00465728	0.00791425	0.00485656	0.00407686	0.0072871	0.00341912	0.00373313	0.00495696	0.00874	0.00836836
1016.25	0.00707919	0.00443859	0.00329061	0.00332669	0.00740678	0.00431499	0.00332593	0.00668137	0.00296333	0.00307083	0.00424625	0.0082	0.00768947
1016.93	0.00662231	0.00460414	0.00333927	0.00296451	0.00712921	0.00434376	0.00328751	0.00607265	0.00318814	0.0033013	0.00417793	0.00816	0.00733
1017.6	0.00754342	0.00481417	0.00359621	0.00371228	0.00751112	0.00510629	0.00323785	0.0065737	0.00355667	0.00339903	0.00475326	0.00807	0.00796286
1018.28	0.00791195	0.00540321	0.00432023	0.00413674	0.00750711	0.00525523	0.00401468	0.0071627	0.00403346	0.00391251	0.00558394	0.00857	0.00853779
1018.96	0.00883657	0.00627801	0.00490976	0.00542266	0.00836922	0.00581422	0.00495726	0.00777997	0.00507145	0.00528475	0.00626199	0.0094059	0.00917497
1019.63	0.0101712	0.00731266	0.00581867	0.00705522	0.00920485	0.00682282	0.00632674	0.00849856	0.00601784	0.00667144	0.00697601	0.0104065	0.01015
1020.31	0.0111083	0.00834765	0.00666137	0.00807909	0.0102844	0.00769058	0.007451	0.00952032	0.00688256	0.00759542	0.0073189	0.01097	0.01101
1020.98	0.0114429	0.00873375	0.00713025	0.00838096	0.0107912	0.00830776	0.00807279	0.00996821	0.00731917	0.00790363	0.00738879	0.01121	0.01139
1021.66	0.0113768	0.0090497	0.00722954	0.00882014	0.0116485	0.00824304	0.00837296	0.0104056	0.00730419	0.00759099	0.00677506	0.0105484	0.01162
1022.34	0.0120151	0.00937087	0.0077613	0.00929953	0.0118325	0.00830534	0.00838911	0.0102887	0.00709887	0.007684	0.00641463	0.00999956	0.01175
1023.01	0.0125147	0.00977641	0.00787057	0.00945087	0.0120117	0.00793227	0.00836399	0.0104236	0.00704395	0.00809994	0.00633963	0.00993025	0.01182
1023.69	0.0122579	0.00985129	0.00771869	0.00927146	0.0114306	0.00758066	0.00814034	0.0108519	0.00643088	0.00768147	0.00620866	0.00971509	0.01127
1024.36	0.012106	0.0091152	0.00754011	0.00931357	0.0111496	0.0070972	0.0084232	0.0108551	0.00611525	0.00796948	0.00635706	0.00914731	0.01124
1025.04	0.0123196	0.00876505	0.00795309	0.0104233	0.0118179	0.00684874	0.00851295	0.0106358	0.00559636	0.00816012	0.0064046	0.00919282	0.01109
1025.72	0.0129091	0.00921773	0.00815645	0.0110885	0.0125505	0.00720399	0.00868889	0.0117103	0.00588062	0.00852833	0.00665982	0.00912546	0.01159
1026.39	0.0130497	0.0103537	0.00853827	0.0118865	0.0129665	0.00710866	0.00951932	0.0114751	0.00595255	0.00891019	0.00668677	0.00905811	0.01157
1027.07	0.0130389	0.0104522	0.00828988	0.0119343	0.0134301	0.00716477	0.00932206	0.0121553	0.00616452	0.00943467	0.0065631	0.00941987	0.01207
1027.74	0.0127455	0.0103501	0.00910013	0.0118527	0.0138119	0.00790749	0.00939579	0.0126783	0.00624147	0.00871985	0.00716065	0.0093033	0.012
1028.42	0.0124792	0.0104144	0.0086888	0.0120992	0.014685	0.0078676	0.00964288	0.0131449	0.00621047	0.0086393	0.00698183	0.00922742	0.01221
1029.09	0.0123173	0.0105222	0.00867511	0.0125547	0.0151977	0.00752872	0.00970228	0.0132277	0.00612632	0.00863233	0.00690197	0.0100591	0.01168
1029.77	0.012251	0.0102537	0.00869318	0.0127221	0.015018	0.00798848	0.0088194	0.01311	0.00629962	0.0092168	0.006774	0.00979773	0.01143
1030.44	0.0132081	0.0100125	0.00853006	0.0133444	0.0147821	0.00829989	0.00885234	0.0128314	0.00652672	0.00927332	0.0066984	0.00961848	0.01079
1031.12	0.0125487	0.00963097	0.00810232	0.0132263	0.0148384	0.00800662	0.00869608	0.0123353	0.00654943	0.00905299	0.0066503	0.00935308	0.0106
1031.79	0.0114976	0.00880417	0.00789352	0.0130272	0.0140131	0.0073615	0.00849739	0.0114422	0.00641204	0.00871224	0.00620549	0.00945509	0.00944622
1032.47	0.0111891	0.00871881	0.00724973	0.012991	0.0144304	0.00687045	0.00806502	0.0110147	0.00654722	0.00847825	0.00593893	0.00917947	0.00916574
1033.14	0.0114345	0.00907106	0.00709806	0.0123913	0.0141165	0.00706644	0.0076928	0.0102861	0.0066392	0.00731776	0.00588616	0.00909087	0.00844079
1033.82	0.0115168	0.00942929	0.00614075	0.0117672	0.0137223	0.00717985	0.00775969	0.00972303	0.00729087	0.00707378	0.00585082	0.00867	0.00861271
1034.49	0.0114491	0.00838603	0.00527571	0.0103498	0.0126407	0.00607352	0.00718785	0.00835462	0.00607374	0.00594918	0.00559343	0.00779	0.00782799
1035.17	0.0108308	0.00670828	0.00490651	0.00847281	0.0124929	0.00559414	0.00587334	0.00762286	0.00552117	0.00546288	0.00494064	0.00732	0.00726
1035.84	0.0110045	0.00581848	0.00457829	0.00771681	0.0118146	0.00536877	0.00514008	0.00638964	0.00478937	0.00407564	0.00407598	0.00681	0.00669
1036.51	0.0105443	0.00532556	0.00311546	0.00625908	0.0112354	0.00390102	0.00402297	0.00579405	0.0038407	0.00367043	0.00307934	0.00659	0.00673
1037.19	0.00997096	0.00428788	0.0028102	0.00482322	0.00987096	0.00338754	0.00284198	0.00476262	0.00287596	0.00288679	0.0029787	0.00648	0.0062
1037.86	0.00884116	0.00352038	0.00179654	0.00321132	0.00918874	0.00284123	0.00186862	0.00422374	0.00269195	0.00227265	0.00305942	0.00562	0.00691
1038.54	0.00835262	0.00370949	0.00137214	0.00236845	0.00862184	0.00282689	0.00261467	0.00462498	0.00280015	0.00202086	0.00298814	0.00551	0.00724
1039.21	0.00793638	0.00326602	0.000828248	0.00154331	0.00825423	0.00255997	0.00268846	0.00459454	0.0024147	0.0023239	0.00311499	0.00556	0.00750384
1039.89	0.0082258	0.00317401	0.00012827	0.0020109	0.00801389	0.00283525	0.00221465	0.00437773	0.00210911	0.00181667	0.00390893	0.00616	0.00758531
1040.56	0.00883733	0.0039606	-0.000362063	0.00295913	0.00863793	0.00329664	0.00279474	0.00564592	0.00230276	0.00159073	0.00418371	0.0068	0.0090729
1041.23	0.00888017	0.00437802	0.000718046	0.00325669	0.00898492	0.00382078	0.00358556	0.00597277	0.00227642	0.00174051	0.00442553	0.00699	0.00986
1041.91	0.00878303	0.00397889	0.00115741	0.00388709	0.0100445	0.0034994	0.00352582	0.00594542	0.00225393	0.00317415	0.00413694	0.00705	0.01057
1042.58	0.00894215	0.00375028	0.00172757	0.00459941	0.0103361	0.00350359	0.00357255	0.00597468	0.00171058	0.00331884	0.00405917	0.0072	0.01088
1043.25	0.00838548	0.00411752	0.0023438	0.00471285	0.0105607	0.00425146	0.00381694	0.00629032	0.00249374	0.00357639	0.00377029	0.00737	0.01107
1043.93	0.0079463	0.00469152	0.00249543	0.00579541	0.00975073	0.00472336	0.00408338	0.00629159	0.00270788	0.00306331	0.00372461	0.00811	0.01099
1044.6	0.00769446	0.00454777	0.00243067	0.00607712	0.00928383	0.00537358	0.00454796	0.00647752	0.00266724	0.00351685	0.00414692	0.00836	0.01124
1045.27	0.00726284	0.00407248	0.00282046	0.00614293	0.00884641	0.00623243	0.00508546	0.00602048	0.00309029	0.00377515	0.00428042	0.00831	0.01096
1045.95	0.0065972	0.00399648	0.0024269	0.00655427	0.00873451	0.00596401	0.00523805	0.00590407	0.00344718	0.00391627	0.00393677	0.00776	0.01058
1046.62	0.00645263	0.00402533	0.00234057	0.00724692	0.00837968	0.00584429	0.00503323	0.0049352	0.00261507	0.00356762	0.00365952	0.00784	0.00983
1047.29	0.00664895	0.00350843	0.00216148	0.00791113	0.00865081	0.00529067	0.00425161	0.00358556	0.00146736	0.00310401	0.00369574	0.00806	0.00947
1047.97	0.00614614	0.0035253	0.00195822	0.00810086	0.00897284	0.00482416	0.00326682	0.00243125	0.000485474	0.0024583	0.00377502	0.00855	0.00921371
1048.64	0.00546171	0.00361669	0.0020407	0.00782095	0.0091831	0.00459799	0.00303751	0.00190786	-0.000127149	0.00239266	0.00331111	0.00903566	0.00925183
1049.31	0.00485566	0.00326532	0.00235891	0.00705289	0.00928705	0.00455481	0.002404	0.000697025	-0.000882183	0.00235077	0.00312705	0.0089938	0.00883506
1049.99	0.00458969	0.0028609	0.00194636	0.00681786	0.00937249	0.00458839	0.00154524	-0.000602559	-0.00164352	0.00231327	0.00314173	0.00906357	0.00845921
1050.66	0.00459272	0.00327586	0.00146312	0.00698152	0.00912911	0.00514112	0.00120269	-0.00108163	-0.00211304	0.00165063	0.00351414	0.00974	0.00845

## Sheet: Figure3e
Q (1/A)	Intensity in plane (a.u.)	Intensity out of plane (a.u.)
0.00125	0	16.3149
0.00375	0	16.2576
0.00625	18.7186	14.0609
0.00875	15.2973	14.9707
0.01125	15.6839	14.7431
0.01375	14.9655	16.2261
0.01625	16.8214	14.6648
0.01875	15.3684	15.138
0.02125	15.3346	15.9019
0.02375	15.8744	16.9027
0.02625	15.2232	16.4475
0.02875	15.0607	16.6796
0.03125	15.4834	16.1467
0.03375	15.2216	16.3932
0.03625	16.905	16.2276
0.03875	16.9175	15.665
0.04125	14.4375	15.2244
0.04375	13.7499	15.5894
0.04625	15.7683	16.1058
0.04875	15.7979	15.5413
0.05125	15.6266	15.7664
0.05375	16.1325	15.8269
0.05625	15.7751	15.6985
0.05875	15.8365	16.0462
0.06125	16.5974	16.6424
0.06375	17.8312	18.1919
0.06625	18.6053	19.1473
0.06875	20.8992	20.1728
0.07125	21.7308	21.4368
0.07375	23.8212	23.8773
0.07625	25.1957	24.9684
0.07875	26.0364	24.6992
0.08125	26.5428	26.7459
0.08375	26.8515	27.7046
0.08625	28.8332	28.9335
0.08875	31.4686	28.7001
0.09125	31.0771	28.2162
0.09375	29.9711	29.3077
0.09625	29.4278	28.8293
0.09875	28.9707	27.8196
0.10125	29.4087	28.7712
0.10375	29.1542	27.8982
0.10625	29.5724	28.7158
0.10875	28.5153	28.8429
0.11125	28.0678	27.8051
0.11375	28.6422	27.7783
0.11625	27.1775	27.8601
0.11875	26.7194	26.7033
0.12125	27.6685	27.1972
0.12375	26.8505	28.1925
0.12625	26.4303	30.5487
0.12875	26.9521	31.0826
0.13125	26.4867	29.9481
0.13375	26.7593	29.8975
0.13625	26.8374	30.5036
0.13875	28.1291	29.5889
0.14125	28.7452	29.4896
0.14375	29.2309	29.2629
0.14625	30.5392	32.2567
0.14875	30.1459	44.9067
0.15125	30.6172	66.8695
0.15375	32.2627	91.1979
0.15625	32.0323	112.565
0.15875	32.249	131.796
0.16125	33.3114	147.356
0.16375	33.4548	159.652
0.16625	34.6914	168.488
0.16875	36.0258	171.343
0.17125	37.1943	172.313
0.17375	37.2802	171.581
0.17625	37.6617	171.683
0.17875	39.1583	173.479
0.18125	39.8244	173.024
0.18375	39.5905	172.755
0.18625	41.3436	169.62
0.18875	42.6887	165.052
0.19125	44.2563	162.034
0.19375	44.2524	157.641
0.19625	45.2626	155.722
0.19875	45.9345	153.296
0.20125	47.3271	148.117
0.20375	48.2636	145.156
0.20625	49.7647	141.411
0.20875	50.8212	137.253
0.21125	52.7005	134.412
0.21375	51.2033	131.024
0.21625	50.9686	127.851
0.21875	51.386	123.293
0.22125	52.8588	118.799
0.22375	53.8415	115.781
0.22625	54.0096	112.123
0.22875	54.2377	107.665
0.23125	54.561	104.769
0.23375	54.8885	102.228
0.23625	55.1922	97.8243
0.23875	55.0335	95.7728
0.24125	55.5794	93.7803
0.24375	55.8349	92.1953
0.24625	54.9085	90.639
0.24875	54.5142	88.072
0.25125	55.0074	85.3857
0.25375	55.279	84.3522
0.25625	55.4767	83.1204
0.25875	56.4864	81.2245
0.26125	56.6747	79.9529
0.26375	57.8715	78.4001
0.26625	57.1457	76.7737
0.26875	57.0381	75.2147
0.27125	57.6578	74.2308
0.27375	58.6257	73.6343
0.27625	58.2517	72.6146
0.27875	58.1839	72.2349
0.28125	59.0739	71.4203
0.28375	58.6475	69.7984
0.28625	59.1645	69.0595
0.28875	61.1942	68.9028
0.29125	60.8234	68.93
0.29375	60.3159	67.6553
0.29625	61.5668	66.6952
0.29875	61.4057	66.6736
0.30125	61.0422	66.8034
0.30375	61.8512	66.8126
0.30625	61.5417	66.9447
0.30875	61.6284	65.6398
0.31125	61.3956	66.2543
0.31375	62.4356	66.184
0.31625	62.8838	65.8153
0.31875	61.9753	65.1697
0.32125	61.7095	64.3421
0.32375	61.5135	64.6273
0.32625	61.3252	64.5239
0.32875	61.0723	64.227
0.33125	59.8133	64.0531
0.33375	59.7337	63.3643
0.33625	58.6215	62.9013
0.33875	58.5212	63.2122
0.34125	58.6087	63.3403
0.34375	57.2323	63.165
0.34625	57.4682	63.2366
0.34875	56.584	63.0606
0.35125	55.5695	63.0524
0.35375	54.8171	63.027
0.35625	54.6498	61.9894
0.35875	54.8212	62.3676
0.36125	53.0393	62.1193
0.36375	52.6777	62.3306
0.36625	51.8727	61.8089
0.36875	51.0251	61.3946
0.37125	51.039	62.0296
0.37375	49.3735	62.6216
0.37625	47.9431	61.53
0.37875	47.1604	61.1677
0.38125	47.0577	60.8629
0.38375	46.8051	60.6615
0.38625	46.7177	59.9929
0.38875	45.5661	59.8195
0.39125	44.6188	59.8977
0.39375	44.691	59.064
0.39625	43.763	58.8857
0.39875	43.3516	58.4456
0.40125	42.0836	57.3281
0.40375	41.5835	57.4606
0.40625	41.3136	57.3076
0.40875	40.3824	57.1498
0.41125	40.2504	57.0511
0.41375	39.5186	57.2071
0.41625	38.6642	55.9759
0.41875	37.7073	56.0715
0.42125	37.4473	55.362
0.42375	36.7416	54.233
0.42625	36.4196	53.8601
0.42875	36.5253	53.9655
0.43125	35.8163	53.7173
0.43375	35.3715	53.8086
0.43625	35.2975	52.539
0.43875	35.3542	52.3556
0.44125	34.3072	51.9345
0.44375	34.4994	51.335
0.44625	33.6885	51.0414
0.44875	33.0456	50.9167
0.45125	32.6476	50.3556
0.45375	32.6747	49.9398
0.45625	32.157	49.6192
0.45875	31.8971	49.2045
0.46125	30.7297	48.1166
0.46375	30.6321	47.9719
0.46625	30.7067	48.0074
0.46875	30.1174	47.8185
0.47125	29.6565	47.1571
0.47375	29.4952	46.1824
0.47625	29.561	46.4573
0.47875	28.837	45.7836
0.48125	29.3255	45.473
0.48375	29.6321	45.0266
0.48625	28.9717	44.7644
0.48875	28.5856	44.2253
0.49125	28.1085	43.8751
0.49375	27.6482	43.0797
0.49625	27.8492	43.1614
0.49875	27.6766	42.7259
0.50125	27.3416	42.4332
0.50375	26.7242	42.1689
0.50625	26.3949	41.5498
0.50875	26.9607	40.9319
0.51125	26.9711	40.6295
0.51375	25.8962	40.5964
0.51625	25.8779	40.3997
0.51875	25.6636	40.1104
0.52125	26.0833	39.6233
0.52375	26.3446	39.3484
0.52625	25.6712	39.0589
0.52875	25.2327	39.0377
0.53125	25.7108	38.337
0.53375	25.3797	37.7527
0.53625	25.83	37.1545
0.53875	25.6368	37.161
0.54125	25.3669	37.0231
0.54375	26.517	36.5713
0.54625	25.9558	36.5544
0.54875	25.0222	36.3351
0.55125	25.1844	35.72
0.55375	25.8564	35.564
0.55625	26.4	35.5783
0.55875	24.5825	35.1085
0.56125	24.8481	36.4222
0.56375	24.5262	38.023
0.56625	24.8333	34.3834
0.56875	24.9268	33.7951
0.57125	25.0294	33.4817
0.57375	24.3895	33.6088
0.57625	24.0463	33.4416
0.57875	24.6286	33.0563
0.58125	25.3021	33.0494
0.58375	25.6159	32.9629
0.58625	25.0593	32.5506
0.58875	25.053	32.1535
0.59125	25.0404	31.7818
0.59375	24.9728	32.1265
0.59625	24.9073	31.7269
0.59875	24.9654	31.5897
0.60125	25.0748	31.4385
0.60375	25.1346	31.1169
0.60625	25.0186	30.8166
0.60875	25.0203	30.5736
0.61125	25.6616	30.3533
0.61375	25.4742	30.2925
0.61625	24.7542	30.2942
0.61875	25.0383	30.686
0.62125	25.1902	30.3389
0.62375	24.7307	30.0926
0.62625	24.7002	29.7331
0.62875	25.2899	29.576
0.63125	25.32	29.4009
0.63375	25.2136	28.8582
0.63625	25.3274	29.0087
0.63875	25.4025	29.2756
0.64125	25.0289	29.1399
0.64375	25.2226	28.9565
0.64625	25.1499	28.6074
0.64875	25.1194	28.4372
0.65125	24.6138	28.4435
0.65375	24.7788	28.5663
0.65625	24.5927	27.9889
0.65875	24.5534	28.2491
0.66125	25.195	28.3869
0.66375	24.7414	28.1176
0.66625	25.0648	28.0127
0.66875	24.743	27.9816
0.67125	24.6055	27.6289
0.67375	24.3334	27.9001
0.67625	25.9946	27.7547
0.67875	25.7084	27.2626
0.68125	24.4492	27.3579
0.68375	24.5516	27.5439
0.68625	24.5129	27.2974
0.68875	24.1653	26.8112
0.69125	24.2217	27.2124
0.69375	24.3124	27.3163
0.69625	24.0601	27.1438
0.69875	24.5931	26.8116
0.70125	24.358	26.5962
0.70375	24.1657	26.5824
0.70625	23.6734	26.8529
0.70875	23.2939	26.7875
0.71125	23.3116	26.7196
0.71375	23.3969	26.4492
0.71625	23.7584	26.3596
0.71875	23.5387	26.5335
0.72125	23.4117	26.303
0.72375	27.2535	26.4176
0.72625	26.6449	26.1727
0.72875	23.7189	26.2015
0.73125	23.1943	25.9888
0.73375	23.5538	26.1336
0.73625	23.5238	29.0585
0.73875	23.7026	26.6879
0.74125	23.0359	25.8718
0.74375	23.2617	26.095
0.74625	22.6686	26.1162
0.74875	22.8938	25.9769
0.75125	22.8489	25.8002
0.75375	23.2505	25.794
0.75625	23.5666	25.685
0.75875	23.433	25.7964
0.76125	22.9397	25.8341
0.76375	23.0558	25.6013
0.76625	22.9322	25.5231
0.76875	23.4468	25.5374
0.77125	23.0067	25.5296
0.77375	23.016	25.4912
0.77625	23.1867	25.5184
0.77875	22.9457	25.3229
0.78125	22.907	25.192
0.78375	23.328	25.3027
0.78625	23.2122	25.3671
0.78875	22.9446	25.3038
0.79125	22.9372	25.3051
0.79375	23.3632	25.5239
0.79625	23.324	26.0001
0.79875	22.8011	25.285
0.80125	22.7102	25.031
0.80375	23.0675	25.0856
0.80625	23.0578	25.1473
0.80875	22.8785	24.9937
0.81125	22.5495	25.0088
0.81375	22.8961	25.0149
0.81625	22.9034	24.9338
0.81875	23.2149	24.8855
0.82125	22.9218	25.2297
0.82375	23.0169	25.0039
0.82625	22.7908	25.3426
0.82875	22.6081	25.3185
0.83125	23.1603	25.3665
0.83375	23.4415	24.7766
0.83625	23.1735	24.8373
0.83875	22.9333	24.9987
0.84125	22.7079	25.1173
0.84375	22.8509	24.6709
0.84625	22.9661	24.5585
0.84875	22.8272	24.5639
0.85125	24.324	24.7978
0.85375	25.9951	25.1396
0.85625	22.824	25.9879
0.85875	22.8136	24.8315
0.86125	22.7488	24.8382
0.86375	22.5377	24.9013
0.86625	22.6842	24.715
0.86875	23.7278	24.9362
0.87125	23.0542	24.6604
0.87375	22.522	24.8238
0.87625	22.6842	24.8309
0.87875	22.6786	24.6821
0.88125	22.7571	24.8377
0.88375	23.1145	24.8895
0.88625	23.2465	24.6573
0.88875	23.2274	24.5796
0.89125	23.1732	26.0288
0.89375	23.0211	25.2977
0.89625	22.7578	24.8995
0.89875	23.057	24.7276
0.90125	23.0334	24.8002
0.90375	23.4566	24.4489
0.90625	23.7365	24.6843
0.90875	23.6393	24.6649
0.91125	23.2013	24.6744
0.91375	23.0571	24.8863
0.91625	23.2449	24.8991
0.91875	23.2726	24.7141
0.92125	22.9831	24.9509
0.92375	22.8756	24.9819
0.92625	23.3989	24.7809
0.92875	23.4378	24.7522
0.93125	23.4483	24.9262
0.93375	23.2408	24.7727
0.93625	22.9952	24.6506
0.93875	23.5852	24.771
0.94125	23.3108	24.6129
0.94375	23.2247	24.697
0.94625	23.464	24.7165
0.94875	23.4904	25.0682
0.95125	23.4924	25.5048
0.95375	23.6836	25.2855
0.95625	24.2037	24.9572
0.95875	24.1223	24.9621
0.96125	23.59	24.9185
0.96375	23.6912	25.3511
0.96625	23.8189	28.3639
0.96875	23.625	25.6672
0.97125	23.8395	25.0967
0.97375	23.9088	25.2557
0.97625	24.0034	25.0278
0.97875	24.2714	24.8402
0.98125	23.9494	24.9447
0.98375	23.7835	25.1166
0.98625	23.735	24.9456
0.98875	23.8771	24.9612
0.99125	23.7733	25.1687
0.99375	23.9229	25.1363
0.99625	24.0678	25.119
0.99875	24.3207	25.2175
1.00125	24.1669	25.4899
1.00375	24.0848	25.6833
1.00625	24.3119	25.3725
1.00875	24.1808	25.1278
1.01125	24.0151	25.4242
1.01375	24.0491	25.1563
1.01625	24.073	25.1938
1.01875	23.7989	25.4593
1.02125	24.1657	25.4055
1.02375	24.1884	25.0623
1.02625	24.7139	25.3649
1.02875	24.5538	25.3192
1.03125	24.3505	25.6739
1.03375	24.6235	25.4174
1.03625	24.5609	25.3894
1.03875	24.2975	25.7428
1.04125	24.2615	25.9511
1.04375	24.3737	25.8365
1.04625	24.6467	25.6691
1.04875	24.6708	25.6659
1.05125	24.0165	25.6173
1.05375	24.5195	25.7478
1.05625	24.4571	25.8201
1.05875	24.4496	25.7647
1.06125	24.4576	25.7381
1.06375	25.003	25.8953
1.06625	24.5195	25.9964
1.06875	24.3004	25.6871
1.07125	24.5514	25.8393
1.07375	25.1326	25.9657
1.07625	24.6591	26.0518
1.07875	24.7787	26.0842
1.08125	24.7431	26.1878
1.08375	24.9758	26.2276
1.08625	25.1361	26.4613
1.08875	24.8756	26.3639
1.09125	24.9198	26.3598
1.09375	25.1561	26.1671
1.09625	25.3074	26.341
1.09875	25.0365	26.5818
1.10125	25.1278	26.5764
1.10375	24.9637	26.5833
1.10625	24.9227	26.9043
1.10875	24.5167	26.9301
1.11125	24.8205	26.8359
1.11375	25.1547	26.6746
1.11625	25.371	26.9677
1.11875	25.4919	27.2626
1.12125	25.1403	26.9672
1.12375	25.0162	26.6578
1.12625	25.1782	27.0101
1.12875	25.4703	27.1413
1.13125	25.1901	26.9414
1.13375	24.9873	27.2792
1.13625	25.485	27.5715
1.13875	25.6286	27.2733
1.14125	25.5225	27.3183
1.14375	25.4429	27.5026
1.14625	25.5422	27.6598
1.14875	25.4296	27.8771
1.15125	25.7138	27.6193
1.15375	25.8122	27.8313
1.15625	26.0939	27.7576
1.15875	26.0598	27.8451
1.16125	26.1088	27.9179
1.16375	26.2784	28.029
1.16625	26.1109	27.9091
1.16875	26.15	27.9631
1.17125	25.9755	28.2741
1.17375	26.4979	28.8018
1.17625	26.6537	28.9419
1.17875	26.4179	28.345
1.18125	26.5635	28.2122
1.18375	26.506	28.3839
1.18625	26.623	28.2633
1.18875	26.9083	28.4881
1.19125	27.0615	28.7215
1.19375	27.3575	28.8508
1.19625	27.2539	28.9284
1.19875	27.0269	29.1091
1.20125	26.9952	29.0818
1.20375	27.1037	29.1636
1.20625	27.3661	29.253
1.20875	26.955	29.3537
1.21125	26.9194	29.2707
1.21375	27.2407	29.437
1.21625	27.051	29.8859
1.21875	27.0222	30.0363
1.22125	27.4637	29.9401
1.22375	27.2883	29.9501
1.22625	27.5409	30.176
1.22875	27.5171	30.0823
1.23125	27.4383	30.291
1.23375	27.6441	30.3096
1.23625	27.7556	30.6995
1.23875	27.8566	30.5728
1.24125	27.7999	30.5203
1.24375	27.7593	30.7559
1.24625	28.0204	31.3186
1.24875	28.1798	31.0091
1.25125	28.2371	31.2017
1.25375	28.5489	31.3063
1.25625	28.7803	31.5224
1.25875	28.5223	32.262
1.26125	28.9186	32.3656
1.26375	28.9972	31.7527
1.26625	28.6848	31.8682
1.26875	28.8993	32.2574
1.27125	28.767	32.2171
1.27375	28.9776	32.4367
1.27625	28.7009	32.4827
1.27875	28.7275	32.4129
1.28125	28.9172	32.3852
1.28375	29.112	32.5383
1.28625	29.5983	32.9813
1.28875	29.5993	33.2706
1.29125	29.073	33.5359
1.29375	29.1291	33.6452
1.29625	29.4063	33.8223
1.29875	29.8489	33.9416
1.30125	29.6973	34.125
1.30375	29.495	34.4458
1.30625	29.2461	34.4702
1.30875	29.3918	34.7775
1.31125	29.6191	34.9117
1.31375	29.4577	35.1355
1.31625	29.8622	35.2608
1.31875	29.8481	35.3153
1.32125	29.6071	35.2335
1.32375	29.6433	35.4985
1.32625	29.5763	35.5095
1.32875	29.8123	35.7676
1.33125	29.8666	36.3723
1.33375	29.9178	36.6558
1.33625	30.1224	36.7428
1.33875	29.6844	36.8117
1.34125	29.9479	37.0861
1.34375	29.9046	37.2381
1.34625	30.1255	37.6785
1.34875	30.2937	37.5482
1.35125	30.5769	37.7275
1.35375	30.4179	38.3933
1.35625	30.2785	38.4962
1.35875	30.2456	39.0972
1.36125	30.2916	39.1297
1.36375	30.5136	39.4998
1.36625	30.6616	39.4112
1.36875	30.7721	39.3497
1.37125	30.672	40.1337
1.37375	30.3702	40.4477
1.37625	30.6262	40.5193
1.37875	30.0669	40.7619
1.38125	30.1399	40.9138
1.38375	30.4746	41.5244
1.38625	30.6854	41.7866
1.38875	30.6725	42.1086
1.39125	30.9376	42.2284
1.39375	31.0177	42.3258
1.39625	30.6222	42.6015
1.39875	30.7872	42.9851
1.40125	30.919	43.1832
1.40375	30.6493	43.5085
1.40625	30.6862	44.0106
1.40875	30.5356	44.2923
1.41125	31.0281	44.5382
1.41375	30.9209	45.0295
1.41625	30.5193	45.2105
1.41875	30.7204	45.5395
1.42125	30.6936	45.9226
1.42375	30.2728	46.4189
1.42625	30.2827	46.5361
1.42875	30.4346	46.8989
1.43125	30.4866	47.181
1.43375	30.7568	47.6761
1.43625	30.0473	47.9397
1.43875	30.1479	48.4851
1.44125	30.2183	48.439
1.44375	30.0347	48.6341
1.44625	30.581	49.0837
1.44875	30.4738	49.5374
1.45125	29.9873	49.8752
1.45375	30.0391	50.6487
1.45625	29.9256	51.1627
1.45875	30.228	51.2592
1.46125	30.5336	51.4944
1.46375	30.2472	51.9323
1.46625	30.1915	52.7495
1.46875	30.2769	53.6081
1.47125	30.1076	53.1351
1.47375	29.7896	53.6189
1.47625	30.165	54.2707
1.47875	30.3171	54.8819
1.48125	29.9293	54.7786
1.48375	29.5972	55.4868
1.48625	30.0352	55.9648
1.48875	30.1308	56.3993
1.49125	30.0284	56.6984
1.49375	29.709	56.9638
1.49625	29.8355	57.386
1.49875	29.4613	58.0668
1.50125	29.7574	58.3458
1.50375	29.8321	58.9605
1.50625	29.6431	59.3451
1.50875	30.4162	59.5924
1.51125	29.5562	60.1949
1.51375	29.3251	60.6943
1.51625	29.5771	61.0685
1.51875	29.3267	61.4782
1.52125	29.4442	62.1503
1.52375	29.341	63.5871
1.52625	29.4514	63.4084
1.52875	29.3807	63.4732
1.53125	29.418	64.3802
1.53375	29.3755	64.603
1.53625	29.4739	65.3451
1.53875	29.5498	65.6436
1.54125	29.6944	66.3119
1.54375	29.3525	66.8914
1.54625	29.3439	67.7959
1.54875	29.6781	67.7717
1.55125	29.8409	67.9893
1.55375	29.7067	68.7052
1.55625	29.6556	69.0736
1.55875	29.2673	69.4109
1.56125	29.3821	69.8445
1.56375	29.2648	70.5385
1.56625	28.9737	71.1689
1.56875	29.1797	71.1956
1.57125	29.1915	71.6829
1.57375	28.7507	72.143
1.57625	29.0438	72.8734
1.57875	29.2139	73.5714
1.58125	28.8566	73.812
1.58375	28.8856	73.9349
1.58625	28.8303	74.5754
1.58875	28.7642	74.8819
1.59125	28.8665	75.5307
1.59375	28.6386	75.7955
1.59625	28.4549	75.9879
1.59875	28.6513	76.0739
1.60125	28.589	76.4122
1.60375	28.4993	76.9548
1.60625	28.6193	77.3958
1.60875	28.3195	77.8383
1.61125	28.5882	78.0838
1.61375	28.462	78.444
1.61625	28.2149	78.8856
1.61875	28.3145	79.5108
1.62125	28.2548	79.4297
1.62375	28.4802	79.3307
1.62625	29.0388	79.5481
1.62875	28.5172	79.9142
1.63125	27.975	80.004
1.63375	28.0593	80.3054
1.63625	28.3033	80.604
1.63875	28.4093	80.5962
1.64125	28.3912	80.8044
1.64375	28.0309	80.7391
1.64625	27.9483	80.6617
1.64875	27.8874	80.8696
1.65125	27.4554	81.0839
1.65375	27.5495	81.3718
1.65625	27.7073	80.8523
1.65875	27.5348	80.6701
1.66125	27.5704	80.7838
1.66375	27.9685	81.053
1.66625	27.8049	80.9767
1.66875	27.4896	80.6392
1.67125	27.0122	80.3903
1.67375	27.1282	80.6249
1.67625	27.4291	80.5234
1.67875	27.265	79.7904
1.68125	27.3367	80.1825
1.68375	27.2651	79.9625
1.68625	27.1367	79.4877
1.68875	26.9484	79.5622
1.69125	27.1006	79.1168
1.69375	27.088	79.0049
1.69625	27.2613	79.1586
1.69875	27.3183	78.8928
1.70125	27.1543	78.2702
1.70375	27.2218	77.766
1.70625	26.8079	77.4746
1.70875	27.0718	77.4511
1.71125	26.7529	76.7177
1.71375	26.6084	76.2928
1.71625	26.875	75.7986
1.71875	26.8457	75.6278
1.72125	26.7958	75.202
1.72375	26.8223	74.9073
1.72625	26.6841	74.2631
1.72875	26.7885	74.4943
1.73125	26.9998	73.9634
1.73375	26.7564	73.1217
1.73625	26.7269	72.5302
1.73875	26.454	72.4368
1.74125	26.5678	72.1346
1.74375	27.1713	72.1066
1.74625	26.8095	71.2455
1.74875	26.7504	70.5006
1.75125	26.5108	69.7376
1.75375	26.5029	69.4751
1.75625	26.4662	69.0251
1.75875	26.3352	68.501
1.76125	26.48	67.7987
1.76375	26.476	67.413
1.76625	26.3424	66.773
1.76875	26.1117	66.0348
1.77125	26.2608	65.7558
1.77375	26.3511	65.5656
1.77625	26.3411	64.7191
1.77875	26.4756	63.951
1.78125	26.3615	63.8522
1.78375	26.2345	63.2877
1.78625	26.0573	62.6531
1.78875	26.2228	62.7433
1.79125	26.109	63.345
1.79375	26.171	61.3581
1.79625	26.4077	60.9121
1.79875	26.3974	60.5009
1.80125	26.314	59.7701
1.80375	26.1741	59.7255
1.80625	26.1934	59.4585
1.80875	26.25	58.6606
1.81125	26.2057	57.9698
1.81375	26.2258	58.0172
1.81625	25.9523	57.3154
1.81875	26.0241	57.3495
1.82125	26.0389	56.8378
1.82375	26.0643	56.0704
1.82625	26.033	56.1908
1.82875	25.7797	55.1938
1.83125	25.8165	54.6096
1.83375	25.8056	54.1475
1.83625	25.8545	53.6762
1.83875	25.8374	53.3767
1.84125	26.2127	53.0314
1.84375	26.5865	52.25
1.84625	28.5328	52.0423
1.84875	26.9096	51.5875
1.85125	25.8932	51.3573
1.85375	26.1643	51.0127
1.85625	27.2571	50.7591
1.85875	29.2538	50.4145
1.86125	26.2101	50.2146
1.86375	25.5501	49.8576
1.86625	25.7029	49.2888
1.86875	25.5943	48.8781
1.87125	25.6889	48.4755
1.87375	25.9198	48.3789
1.87625	25.7813	48.1808
1.87875	25.8067	47.9755
1.88125	25.5963	47.6398
1.88375	25.66	47.0571
1.88625	25.5199	46.7866
1.88875	25.541	46.4754
1.89125	25.8196	46.0559
1.89375	25.8128	45.7902
1.89625	25.5364	45.6152
1.89875	25.3495	45.177
1.90125	25.3206	45.1143
1.90375	25.7063	45.433
1.90625	25.7927	44.681
1.90875	25.6854	44.2356
1.91125	25.5331	44.2331
1.91375	25.6384	43.8867
1.91625	25.7782	43.6644
1.91875	25.4174	43.462
1.92125	25.4466	42.9384
1.92375	25.327	42.9743
1.92625	25.6199	42.8347
1.92875	25.2269	42.7417
1.93125	25.301	42.1686
1.93375	25.3804	41.9896
1.93625	25.3871	41.7188
1.93875	25.0718	41.2658
1.94125	25.1185	41.3508
1.94375	25.5609	41.0086
1.94625	25.7313	40.7289
1.94875	25.7905	40.6953
1.95125	25.5093	40.3301
1.95375	25.2968	40.3056
1.95625	25.6815	40.3133
1.95875	25.3171	40.0149
1.96125	25.0344	39.631
1.96375	25.0817	39.3683
1.96625	25.164	39.1221
1.96875	25.2931	39.1163
1.97125	25.3606	39.2079
1.97375	25.5105	39.6818
1.97625	25.5019	39.8675
1.97875	25.4444	39.577
1.98125	25.3613	38.3432
1.98375	25.5338	38.4986
1.98625	25.4534	38.1929
1.98875	25.456	38.0031
1.99125	25.5992	37.6446
1.99375	25.4993	37.9216
1.99625	25.2408	37.8781
1.99875	25.1833	37.4926
2.00125	25.2318	37.417
2.00375	25.4197	37.2196
2.00625	25.4242	36.9739
2.00875	25.16	36.766
2.01125	25.1706	36.6587
2.01375	25.6689	36.5
2.01625	25.1139	36.1589
2.01875	25.4131	36.0828
2.02125	25.3958	36.048
2.02375	25.1291	35.9633
2.02625	25.1507	35.8213
2.02875	25.1082	35.5443
2.03125	25.2816	35.6672
2.03375	25.3788	35.4697
2.03625	25.1963	35.357
2.03875	25.0898	35.227
2.04125	25.0374	35.0972
2.04375	25.0035	34.9364
2.04625	25.1209	34.8528
2.04875	25.2594	34.7492
2.05125	24.9497	34.5779
2.05375	25.0624	34.5813
2.05625	25.1372	34.5282
2.05875	25.1525	34.3546
2.06125	24.8349	34.2127
2.06375	25.0206	34.0106
2.06625	24.9104	34.0173
2.06875	25.0559	34.0415
2.07125	25.0217	33.7939
2.07375	24.9698	33.5327
2.07625	25.2987	33.607
2.07875	25.1359	33.4901
2.08125	24.886	33.9479
2.08375	24.9086	33.7779
2.08625	24.7721	33.3165
2.08875	24.7843	33.2601
2.09125	24.8838	33.2499
2.09375	25.0678	33.1207
2.09625	24.8296	33.0392
2.09875	24.9777	32.8808
2.10125	24.9586	32.8924
2.10375	24.7718	32.6967
2.10625	24.8162	32.3976
2.10875	24.6688	32.3865
2.11125	24.8165	32.441
2.11375	24.8391	32.3448
2.11625	24.6056	32.2393
2.11875	24.8675	32.2896
2.12125	24.7685	32.0023
2.12375	24.5368	31.8666
2.12625	24.5898	31.8418
2.12875	24.7644	31.5875
2.13125	24.8355	31.3905
2.13375	24.4847	31.59
2.13625	24.6243	31.635
2.13875	24.6538	31.7558
2.14125	24.7581	31.4799
2.14375	24.863	31.5552
2.14625	24.9459	31.3845
2.14875	24.6222	31.1776
2.15125	24.5298	31.3417
2.15375	24.3597	30.9213
2.15625	24.4251	30.8594
2.15875	24.3669	31.0951
2.16125	24.4184	31.0702
2.16375	24.3743	30.684
2.16625	24.1348	30.5438
2.16875	24.211	30.5836
2.17125	24.3379	30.6279
2.17375	24.3449	30.6634
2.17625	24.0706	30.5525
2.17875	23.745	30.4437
2.18125	23.7945	30.4177
2.18375	23.6187	30.5122
2.18625	23.8222	30.3555
2.18875	23.5908	30.205
2.19125	23.7766	30.2635
2.19375	23.7357	30.2372
2.19625	23.7219	30.0753
2.19875	23.6352	30.0356
2.20125	23.5787	29.8465
2.20375	23.6858	29.7936
2.20625	24.0464	29.937
2.20875	23.476	30.0449
2.21125	23.5753	30.3876
2.21375	23.1408	29.7756
2.21625	23.1387	29.5309
2.21875	23.2303	29.7513
2.22125	23.5144	29.6678
2.22375	23.3788	29.4468
2.22625	22.9848	29.4763
2.22875	23.3238	29.4262
2.23125	23.321	29.537
2.23375	23.279	29.1394
2.23625	23.2716	29.2047
2.23875	22.0568	29.2666
2.24125	22.3239	30.075
2.24375	22.146	29.1844
2.24625	20.8968	29.3419
2.24875	21.1008	29.3297
2.25125	19.8848	29.0865
2.25375	9.20734	28.875
2.25625	0	28.6904
2.25875	0	28.6567
2.26125	0	28.8878
2.26375	0	29.0377
2.26625	0	29.0299
2.26875	0	28.8124
2.27125	0	28.7257
2.27375	0	28.5728
2.27625	0	28.6623
2.27875	0	28.6687
2.28125	0	28.6943
2.28375	0	28.474
2.28625	0	28.3312
2.28875	0	28.3864
2.29125	0	28.6823
2.29375	0	28.526
2.29625	0	28.3361
2.29875	0	28.2232
2.30125	0	28.3118
2.30375	0	28.5334
2.30625	0	28.5134
2.30875	0	28.466
2.31125	0	28.2611
2.31375	0	28.1453
2.31625	0	28.6276
2.31875	0	29.0025
2.32125	0	28.1879
2.32375	0	28.155
2.32625	0	27.9485
2.32875	0	28.2098
2.33125	0	28.0329
2.33375	0	28.0468
2.33625	0	27.984
2.33875	0	27.7881
2.34125	0	27.8114
2.34375	0	27.8724
2.34625	0	27.7502
2.34875	0	28.0007
2.35125	0	27.8431
2.35375	0	27.7401
2.35625	0	27.7424
2.35875	0	27.8396
2.36125	0	27.7999
2.36375	0	27.6486
2.36625	0	27.7995
2.36875	0	27.8481
2.37125	0	27.8029
2.37375	0	27.6872
2.37625	0	27.6981
2.37875	0	27.8227
2.38125	0	27.8699
2.38375	0	27.9046
2.38625	0	27.8688
2.38875	0	27.6311
2.39125	0	27.7975
2.39375	0	27.6761
2.39625	0	27.2835
2.39875	0	27.8462
2.40125	0	27.5235
2.40375	0	27.3384
2.40625	0	27.4455
2.40875	0	27.5829
2.41125	0	27.688
2.41375	0	27.6358
2.41625	0	27.5053
2.41875	0	27.3819
2.42125	0	27.4046
2.42375	0	27.3336
2.42625	0	27.3095
2.42875	0	27.4123
2.43125	0	27.3941
2.43375	0	27.2831
2.43625	0	27.4042
2.43875	0	27.404
2.44125	0	27.4171
2.44375	0	27.4032
2.44625	0	27.3503
2.44875	0	27.3795
2.45125	0	27.4262
2.45375	0	27.4927
2.45625	0	27.2789
2.45875	0	27.5579
2.46125	0	27.405
2.46375	0	27.3923
2.46625	0	27.4008
2.46875	0	27.2738
2.47125	0	27.3164
2.47375	0	27.437
2.47625	0	27.5688
2.47875	0	27.5728
2.48125	0	27.5237
2.48375	0	27.4108
2.48625	0	144.59
2.48875	0	42.7495
2.49125	0	27.1958
2.49375	0	27.2478
2.49625	0	27.326
2.49875	0	27.3894

## Sheet: Figure3f
Q (1/A)	Intensity in plane (a.u.)	Intensity out of plane (a.u.)
0.00125	0	15.6483
0.00375	0	15.7939
0.00625	20.5444	13.0141
0.00875	17.5146	15.0179
0.01125	16.7428	14.8711
0.01375	13.595	15.4696
0.01625	15.4499	14.4512
0.01875	15.1139	15.1825
0.02125	16.3643	15.159
0.02375	16.871	15.6514
0.02625	16.1216	15.9266
0.02875	15.2767	16.1434
0.03125	15.302	16.0464
0.03375	15.9797	15.7429
0.03625	16.581	15.8948
0.03875	16.3398	16.1621
0.04125	16.0714	15.7017
0.04375	15.1716	16.0701
0.04625	15.6461	16.0778
0.04875	16.0857	15.9252
0.05125	16.1907	15.2275
0.05375	15.7807	15.2509
0.05625	15.9588	16.134
0.05875	16.3755	16.3946
0.06125	17.538	16.778
0.06375	18.3114	18.1023
0.06625	19.0607	19.0164
0.06875	19.9545	19.4975
0.07125	21.4967	21.816
0.07375	23.5271	24.0165
0.07625	24.2982	24.0881
0.07875	25.6361	24.5412
0.08125	27.1716	25.9918
0.08375	27.7406	27.6485
0.08625	29.552	28.0211
0.08875	30.4434	28.6655
0.09125	30.7348	28.8575
0.09375	29.5966	29.0098
0.09625	30.3128	28.4652
0.09875	30.2752	28.6804
0.10125	29.7743	28.3277
0.10375	29.4558	27.9043
0.10625	28.2274	27.993
0.10875	28.4873	28.0077
0.11125	28.861	28.0329
0.11375	27.6123	27.8667
0.11625	28.8674	27.6316
0.11875	29.2358	27.6458
0.12125	27.7314	27.9191
0.12375	26.7174	26.9555
0.12625	26.232	28.0558
0.12875	26.8892	29.47
0.13125	25.2008	31.3739
0.13375	25.3133	31.4814
0.13625	26.4662	29.4997
0.13875	27.3448	29.4686
0.14125	28.9006	30.1945
0.14375	30.8837	30.1466
0.14625	30.942	30.761
0.14875	31.0409	32.678
0.15125	32.0464	38.7427
0.15375	32.7616	57.9606
0.15625	32.9956	91.5475
0.15875	33.792	116.542
0.16125	34.1236	128.874
0.16375	35.5957	139.623
0.16625	36.3411	155.01
0.16875	37.615	173.426
0.17125	37.7767	190.77
0.17375	38.5227	200.797
0.17625	39.2732	205.231
0.17875	39.4778	209.411
0.18125	39.3978	209.433
0.18375	39.461	204.025
0.18625	41.3913	198.977
0.18875	42.721	194.726
0.19125	42.9641	189
0.19375	44.4329	183.301
0.19625	45.5086	180.03
0.19875	44.8308	176.341
0.20125	45.4113	169.395
0.20375	45.9016	164.478
0.20625	47.071	159.087
0.20875	47.0363	155.641
0.21125	48.3186	151.264
0.21375	49.7171	147.625
0.21625	49.3686	142.504
0.21875	49.4158	137.749
0.22125	49.9271	133.767
0.22375	50.9107	134.66
0.22625	51.8375	129.767
0.22875	52.8442	121.565
0.23125	52.9494	118.333
0.23375	53.5956	114.833
0.23625	53.2994	110.16
0.23875	54.1473	107.267
0.24125	55.6485	105.274
0.24375	55.9642	102.534
0.24625	56.122	100.727
0.24875	55.5645	97.8239
0.25125	57.0502	93.8063
0.25375	56.8686	92.6552
0.25625	58.8606	90.9205
0.25875	57.9973	87.5839
0.26125	56.8124	85.5418
0.26375	59.029	84.9795
0.26625	60.0003	83.5716
0.26875	59.7542	81.2784
0.27125	58.6667	80.4288
0.27375	60.6012	79.4542
0.27625	61.1034	79.1942
0.27875	62.3516	77.63
0.28125	62.1406	76.4188
0.28375	60.9698	75.2093
0.28625	60.7864	74.1358
0.28875	62.4047	73.095
0.29125	62.7543	72.8656
0.29375	62.5298	72.6147
0.29625	63.9947	71.7221
0.29875	63.799	70.5928
0.30125	64.4038	70.4706
0.30375	65.2408	69.6033
0.30625	63.2829	68.3627
0.30875	64.3089	68.0268
0.31125	65.4085	67.697
0.31375	65.6054	67.1106
0.31625	65.8583	66.6801
0.31875	66.5241	66.5808
0.32125	65.4814	66.3137
0.32375	65.3791	65.4856
0.32625	65.591	65.1186
0.32875	64.574	65.2936
0.33125	65.2159	65.1978
0.33375	64.1945	63.8211
0.33625	63.6787	64.2672
0.33875	62.9031	63.9783
0.34125	63.7043	64.111
0.34375	63.2289	64.0743
0.34625	63.3352	63.0625
0.34875	63.5819	63.0975
0.35125	63.2364	63.6344
0.35375	63.0038	63.6043
0.35625	62.9924	62.9547
0.35875	61.5584	63.2567
0.36125	61.5831	62.7689
0.36375	60.1864	62.7382
0.36625	59.5184	62.7238
0.36875	59.0343	61.8318
0.37125	58.9105	61.5301
0.37375	58.0463	61.7493
0.37625	57.3797	61.0377
0.37875	56.1365	60.7401
0.38125	56.5694	61.0082
0.38375	56.7706	60.7246
0.38625	55.5383	59.9943
0.38875	54.5577	59.7194
0.39125	54.0464	60.1083
0.39375	52.866	59.6321
0.39625	52.5027	59.5575
0.39875	52.6665	59.6388
0.40125	50.8901	58.949
0.40375	50.2637	58.4347
0.40625	49.5069	58.3708
0.40875	48.56	57.4882
0.41125	48.1147	57.8849
0.41375	47.4552	57.8552
0.41625	46.9494	57.1843
0.41875	46.1222	56.5232
0.42125	45.7561	56.0936
0.42375	44.5815	56.4714
0.42625	44.2768	56.2511
0.42875	43.6696	55.4166
0.43125	43.3652	55.2998
0.43375	42.9345	54.9617
0.43625	43.2877	54.1923
0.43875	41.46	54.2399
0.44125	41.0567	54.2796
0.44375	41.8756	53.694
0.44625	40.3231	53.1567
0.44875	39.3412	52.2736
0.45125	38.0343	52.2978
0.45375	38.1486	52.5314
0.45625	38.3346	51.9937
0.45875	37.796	52.0548
0.46125	36.5202	52.0108
0.46375	36.2994	52.0084
0.46625	36.0891	51.2322
0.46875	35.5175	50.5424
0.47125	34.6135	50.0492
0.47375	34.1314	49.4961
0.47625	34.0322	49.303
0.47875	33.6367	48.8358
0.48125	33.5563	48.3748
0.48375	33.9929	47.6004
0.48625	33.2201	47.4282
0.48875	32.7563	47.23
0.49125	32.0614	46.7548
0.49375	31.5509	46.3304
0.49625	31.3968	45.8583
0.49875	31.0983	46.3944
0.50125	30.4255	45.9234
0.50375	29.5476	45.1925
0.50625	29.5824	45.2312
0.50875	30.1504	44.8986
0.51125	29.6955	44.6159
0.51375	28.8614	43.8029
0.51625	28.7757	43.537
0.51875	28.1117	43.5983
0.52125	29.219	42.7997
0.52375	28.2613	42.4446
0.52625	28.0854	42.0315
0.52875	28.0062	41.7217
0.53125	28.373	41.7574
0.53375	28.1669	41.1785
0.53625	27.6785	41.1686
0.53875	26.983	40.6089
0.54125	27.8211	40.5187
0.54375	27.0848	40.6112
0.54625	27.2058	40.3896
0.54875	27.1256	39.5434
0.55125	27.1745	39.3641
0.55375	26.759	39.793
0.55625	26.4968	38.5455
0.55875	26.7341	38.3552
0.56125	26.2843	38.2285
0.56375	26.4373	38.2612
0.56625	27.0157	38.1361
0.56875	27.391	39.8337
0.57125	27.1154	37.876
0.57375	26.85	37.4254
0.57625	27.0014	36.7725
0.57875	27.1723	36.1236
0.58125	27.0104	36.3375
0.58375	26.6755	35.9753
0.58625	26.658	35.3849
0.58875	26.9622	35.1273
0.59125	27.1761	35.1142
0.59375	26.5816	35.0581
0.59625	26.6587	34.7948
0.59875	27.0674	34.8046
0.60125	26.9177	34.5285
0.60375	26.8244	34.1005
0.60625	26.8799	34.2272
0.60875	28.7177	33.9959
0.61125	32.8282	33.3942
0.61375	27.5309	33.0092
0.61625	26.6469	33.0155
0.61875	26.3849	32.6053
0.62125	26.0976	32.5156
0.62375	26.3436	32.2979
0.62625	27.0081	32.2661
0.62875	27.2715	32.2342
0.63125	27.3414	32.1237
0.63375	27.0433	31.9677
0.63625	27.0471	32.244
0.63875	26.9235	32.5423
0.64125	26.2066	31.6804
0.64375	27.3093	31.4307
0.64625	27.6145	31.276
0.64875	26.2406	31.2031
0.65125	26.1086	31.0268
0.65375	26.9063	31.2796
0.65625	26.545	30.9041
0.65875	26.7958	30.7768
0.66125	26.7724	30.7132
0.66375	26.7014	30.4967
0.66625	27.1152	30.1229
0.66875	27.0802	29.9348
0.67125	26.8672	29.6699
0.67375	26.444	29.8736
0.67625	26.1167	29.8765
0.67875	26.4122	29.6959
0.68125	26.3753	29.6336
0.68375	26.3434	29.3211
0.68625	26.113	29.1747
0.68875	25.6275	29.3694
0.69125	26.174	29.4614
0.69375	26.5203	29.2731
0.69625	25.8696	28.9032
0.69875	25.9541	28.8868
0.70125	26.0094	28.7102
0.70375	25.8237	28.5587
0.70625	25.5675	28.7538
0.70875	25.7635	28.3543
0.71125	25.7749	28.7773
0.71375	26.1088	28.8185
0.71625	25.7703	28.3191
0.71875	25.3425	28.2428
0.72125	25.2771	28.1398
0.72375	25.3567	28.3407
0.72625	25.2123	28.3359
0.72875	25.4586	28.3062
0.73125	25.2939	28.2811
0.73375	25.374	28.1558
0.73625	25.2812	28.2791
0.73875	25.3883	28.3968
0.74125	25.0221	28.1714
0.74375	25.2135	27.9626
0.74625	25.1104	27.911
0.74875	24.9133	27.6101
0.75125	24.8499	27.5448
0.75375	24.679	27.3159
0.75625	25.1689	27.1568
0.75875	24.9965	27.3682
0.76125	24.9084	27.5244
0.76375	24.5771	27.6993
0.76625	25.0141	27.5655
0.76875	25.3652	27.3896
0.77125	25.1448	27.4313
0.77375	24.8858	27.2315
0.77625	24.8081	27.1921
0.77875	24.6881	27.2228
0.78125	24.9101	27.0477
0.78375	24.6103	26.9865
0.78625	24.5234	26.7727
0.78875	24.0363	26.7296
0.79125	24.3958	26.6779
0.79375	25.1145	26.8296
0.79625	24.8376	26.5471
0.79875	24.4296	26.8458
0.80125	24.7904	26.9963
0.80375	25.0424	26.8244
0.80625	24.8619	26.8027
0.80875	24.3031	27.0326
0.81125	23.9776	26.6336
0.81375	24.1317	26.7037
0.81625	24.3031	26.5864
0.81875	24.1091	26.682
0.82125	24.2939	26.5084
0.82375	24.46	26.2063
0.82625	24.0759	26.4351
0.82875	24.0141	26.2018
0.83125	24.0126	26.3731
0.83375	24.0944	26.499
0.83625	24.2548	26.3671
0.83875	24.5399	26.2209
0.84125	24.1528	26.3677
0.84375	24.1175	26.0825
0.84625	24.1552	26.1819
0.84875	24.1971	25.8969
0.85125	24.2196	25.8053
0.85375	23.6596	26.207
0.85625	24.0221	26.5446
0.85875	24.1286	26.7916
0.86125	24.1377	26.1395
0.86375	23.9394	25.7724
0.86625	24.0583	25.9393
0.86875	23.9086	25.9256
0.87125	23.7261	26.0021
0.87375	23.5771	25.9999
0.87625	23.9854	26.3098
0.87875	23.7854	26.9572
0.88125	23.8872	26.4757
0.88375	24.3126	25.9913
0.88625	23.9506	26.004
0.88875	23.9349	25.73
0.89125	23.9976	25.9284
0.89375	24.1646	26.0491
0.89625	25.8427	25.9054
0.89875	27.0462	25.9397
0.90125	25.758	25.8268
0.90375	24.3101	25.5962
0.90625	24.2291	25.8408
0.90875	24.4873	25.9216
0.91125	24.5808	26.1763
0.91375	24.3964	26.3064
0.91625	24.349	25.8985
0.91875	24.2765	26.0166
0.92125	24.0864	25.7874
0.92375	24.2032	25.8779
0.92625	24.2202	25.8526
0.92875	24.1981	25.7263
0.93125	24.3837	25.9203
0.93375	23.7751	26.031
0.93625	23.8982	25.998
0.93875	24.4131	25.9578
0.94125	24.6586	25.8341
0.94375	24.4103	26.0121
0.94625	24.433	25.8822
0.94875	24.1391	25.9531
0.95125	24.546	26.2797
0.95375	24.8029	26.1108
0.95625	24.9647	26.2447
0.95875	25.232	26.4676
0.96125	24.9957	26.1591
0.96375	24.7767	26.2283
0.96625	24.5235	25.959
0.96875	24.9726	25.9784
0.97125	24.9209	25.7653
0.97375	25.1262	25.8624
0.97625	24.9851	25.9776
0.97875	25.1551	25.9287
0.98125	24.502	26.391
0.98375	24.756	26.3163
0.98625	24.7809	26.1192
0.98875	24.7545	25.9793
0.99125	24.932	26.2218
0.99375	25.4701	26.2235
0.99625	25.2685	26.0244
0.99875	24.8197	26.2131
1.00125	24.9106	26.1438
1.00375	24.6296	26.4495
1.00625	25.3749	26.4592
1.00875	25.3843	26.4018
1.01125	25.2806	26.2691
1.01375	25.6977	26.4609
1.01625	25.492	26.6134
1.01875	25.2044	26.8127
1.02125	25.6444	26.5115
1.02375	25.8091	26.2308
1.02625	26.0345	26.5625
1.02875	25.8051	26.5073
1.03125	25.4908	26.6236
1.03375	25.8911	26.6935
1.03625	26.0938	26.6032
1.03875	25.6349	26.7343
1.04125	25.5495	26.753
1.04375	26.2309	26.5685
1.04625	26.2371	26.6278
1.04875	26.1244	26.9023
1.05125	25.8117	26.9013
1.05375	26.236	26.8603
1.05625	25.8902	27.0932
1.05875	25.5674	27.5174
1.06125	25.8555	27.856
1.06375	26.1698	27.307
1.06625	25.9892	26.9645
1.06875	26.0117	27.0419
1.07125	25.9897	27.0753
1.07375	25.865	26.963
1.07625	26.0846	27.1185
1.07875	26.2582	27.0568
1.08125	26.0887	27.2685
1.08375	26.2736	27.2275
1.08625	26.2867	27.3623
1.08875	26.0515	27.6422
1.09125	26.3905	27.7585
1.09375	26.681	27.6175
1.09625	26.0932	27.7061
1.09875	26.6726	28.0897
1.10125	26.7647	28.0543
1.10375	26.4868	27.809
1.10625	26.6358	27.9007
1.10875	26.4023	27.9902
1.11125	26.5205	28.1384
1.11375	27.0244	28.0797
1.11625	26.4292	28.1222
1.11875	27.0825	28.4487
1.12125	27.2193	28.2985
1.12375	26.7637	28.3807
1.12625	26.5096	28.5072
1.12875	26.8793	28.6192
1.13125	26.6926	28.5909
1.13375	26.9491	28.4895
1.13625	26.9995	29.0903
1.13875	26.8609	28.9783
1.14125	27.0786	29.0955
1.14375	27.0149	28.857
1.14625	27.0555	28.6834
1.14875	26.885	28.8086
1.15125	26.6523	29.1185
1.15375	26.8621	29.3646
1.15625	27.4857	29.3371
1.15875	27.2074	29.4187
1.16125	27.284	29.2302
1.16375	27.4771	29.4927
1.16625	27.2941	29.3653
1.16875	26.9361	29.6913
1.17125	27.0309	29.6939
1.17375	27.3915	29.8626
1.17625	27.4205	29.8672
1.17875	27.3704	29.9752
1.18125	27.4601	29.803
1.18375	27.6055	30.2279
1.18625	27.6371	30.3511
1.18875	27.8761	30.3562
1.19125	27.9297	30.4163
1.19375	27.7176	30.6054
1.19625	27.9698	30.5349
1.19875	27.8266	30.7022
1.20125	27.835	30.5032
1.20375	27.8304	30.8691
1.20625	28.3869	31.0731
1.20875	28.4468	31.2648
1.21125	28.0249	31.2388
1.21375	28.2106	31.3525
1.21625	28.1151	31.7244
1.21875	27.6947	31.7151
1.22125	28.002	31.9209
1.22375	28.1914	31.9772
1.22625	28.0492	32.0296
1.22875	28.111	32.0319
1.23125	28.1316	32.3076
1.23375	28.3399	32.3593
1.23625	28.3321	32.2214
1.23875	28.489	32.25
1.24125	28.9888	32.3275
1.24375	29.089	32.6778
1.24625	28.704	33.0384
1.24875	28.7467	33.0098
1.25125	28.5996	33.0864
1.25375	29.1058	33.4475
1.25625	29.1879	33.7243
1.25875	28.8185	33.7913
1.26125	29.0901	33.8746
1.26375	28.8076	33.7116
1.26625	28.9032	34.1531
1.26875	29.1712	34.441
1.27125	29.1743	34.2059
1.27375	29.1886	34.4694
1.27625	29.28	34.8291
1.27875	29.3628	34.9461
1.28125	29.494	35.0217
1.28375	29.1128	35.2894
1.28625	29.3236	35.6443
1.28875	29.1684	35.5921
1.29125	29.2531	35.9246
1.29375	29.5989	36.0371
1.29625	29.7825	36.0778
1.29875	29.8109	36.2043
1.30125	29.8037	36.3779
1.30375	30.0837	36.7686
1.30625	30.1404	36.6118
1.30875	29.9226	37.0305
1.31125	30.3134	37.2827
1.31375	30.0985	37.2235
1.31625	29.954	37.4025
1.31875	30.0947	38.1636
1.32125	30.4243	38.3067
1.32375	30.2305	38.3585
1.32625	30.5149	38.1957
1.32875	30.6197	38.4282
1.33125	30.1906	38.9427
1.33375	30.3201	39.183
1.33625	30.3233	39.0161
1.33875	30.5218	39.2763
1.34125	30.6637	39.5372
1.34375	30.6303	39.7163
1.34625	30.4009	40.0488
1.34875	30.481	40.5908
1.35125	30.8034	40.5503
1.35375	31.4338	40.8191
1.35625	32.675	41.2792
1.35875	30.9223	41.4887
1.36125	31.0745	41.9495
1.36375	31.0194	42.2482
1.36625	30.7382	42.441
1.36875	30.7604	42.5947
1.37125	30.7821	43.0501
1.37375	30.9249	43.2044
1.37625	31.0786	43.2628
1.37875	31.5135	43.7285
1.38125	31.7265	44.3171
1.38375	31.3194	45.0451
1.38625	31.2085	44.8873
1.38875	31.3945	45.0602
1.39125	31.1701	45.6002
1.39375	31.1106	45.7843
1.39625	30.7427	46.0203
1.39875	31.3033	46.4848
1.40125	31.4045	46.3736
1.40375	31.0478	46.5474
1.40625	31.6201	47.0842
1.40875	31.5693	47.393
1.41125	31.4456	47.7489
1.41375	31.4565	48.6417
1.41625	31.0686	48.7228
1.41875	31.5998	48.7466
1.42125	31.7527	48.9597
1.42375	31.8534	49.1497
1.42625	31.7269	49.7347
1.42875	31.6881	50.4016
1.43125	31.4966	50.9615
1.43375	31.1412	50.9761
1.43625	31.032	51.3346
1.43875	31.6157	51.4881
1.44125	31.819	51.6295
1.44375	31.6522	52.0674
1.44625	31.403	52.4216
1.44875	31.0179	52.9511
1.45125	30.7322	53.3256
1.45375	31.139	53.6666
1.45625	31.0341	53.9905
1.45875	31.501	54.4464
1.46125	31.6423	55.003
1.46375	31.6063	55.4754
1.46625	31.6857	55.6766
1.46875	31.5083	56.1103
1.47125	31.5122	56.12
1.47375	31.1633	56.5454
1.47625	31.0076	57.2239
1.47875	31.2588	57.9104
1.48125	31.7878	58.4566
1.48375	31.2223	59.0534
1.48625	31.1903	59.0141
1.48875	30.7738	59.4306
1.49125	31.0473	59.9494
1.49375	31.0571	60.5015
1.49625	31.2418	60.9162
1.49875	30.7481	61.2443
1.50125	30.8795	61.7225
1.50375	30.9187	62.3499
1.50625	30.8411	62.7731
1.50875	31.0559	63.5023
1.51125	30.8173	63.7856
1.51375	30.6944	64.1803
1.51625	30.8126	64.7902
1.51875	30.4985	65.764
1.52125	30.5477	65.6824
1.52375	30.5389	65.9631
1.52625	30.5779	66.3767
1.52875	30.6099	67.2522
1.53125	30.5859	67.9205
1.53375	30.1625	67.7807
1.53625	30.2076	68.5898
1.53875	30.2258	68.861
1.54125	30.5514	69.6424
1.54375	30.7113	70.6002
1.54625	30.7999	71.2663
1.54875	30.708	71.4416
1.55125	30.8486	71.8602
1.55375	30.9367	72.7016
1.55625	30.7442	72.8923
1.55875	30.6911	73.3245
1.56125	30.883	73.6305
1.56375	31.1117	73.9911
1.56625	30.8116	74.5905
1.56875	30.439	75.0646
1.57125	30.5051	75.9848
1.57375	30.0711	76.5124
1.57625	30.5456	77.0852
1.57875	30.5234	77.4131
1.58125	30.4784	78.2929
1.58375	30.4397	78.487
1.58625	30.5191	78.9547
1.58875	30.4008	79.1489
1.59125	30.1052	80.0164
1.59375	30.0091	80.7635
1.59625	30.446	81.4269
1.59875	30.2888	81.593
1.60125	30.2321	81.7446
1.60375	29.9748	82.2276
1.60625	30.1028	82.7081
1.60875	29.9833	83.4072
1.61125	29.9411	83.8794
1.61375	29.9076	84.1496
1.61625	29.6838	84.8913
1.61875	29.7511	85.0758
1.62125	29.8375	85.6187
1.62375	29.5833	86.2919
1.62625	29.7425	86.7776
1.62875	29.54	87.0546
1.63125	29.1677	86.9765
1.63375	29.4658	87.5082
1.63625	29.392	88.3097
1.63875	29.3092	88.3285
1.64125	29.5868	88.9021
1.64375	29.686	88.9227
1.64625	29.5254	89.5176
1.64875	29.0985	89.7594
1.65125	29.0707	90.0917
1.65375	29.065	89.8946
1.65625	29.2583	90.5342
1.65875	29.4014	90.7856
1.66125	29.2123	90.9065
1.66375	29.2734	91.3192
1.66625	28.9124	91.2769
1.66875	29.0825	91.5136
1.67125	28.9876	91.6773
1.67375	29.1147	91.8604
1.67625	28.8754	92.1882
1.67875	28.8846	92.066
1.68125	28.7002	92.0305
1.68375	28.6705	91.8955
1.68625	28.5098	91.9639
1.68875	28.6133	91.798
1.69125	28.8043	92.0715
1.69375	28.5706	92.2402
1.69625	28.5887	92.1645
1.69875	28.6529	92.6138
1.70125	28.8352	92.6658
1.70375	28.9297	91.8991
1.70625	28.4517	91.7145
1.70875	28.5994	91.9676
1.71125	28.3173	91.5866
1.71375	28.2199	91.5651
1.71625	28.4278	91.0128
1.71875	28.4562	90.7888
1.72125	28.0597	91.24
1.72375	28.1156	90.752
1.72625	27.8004	89.8288
1.72875	27.7675	90.1628
1.73125	28.1584	89.7851
1.73375	28.1826	89.4197
1.73625	28.0401	89.3814
1.73875	28.2162	89.244
1.74125	28.1037	88.5772
1.74375	27.8845	88.1973
1.74625	28.068	87.688
1.74875	28.0102	87.288
1.75125	27.9614	87.3513
1.75375	28.0145	86.9249
1.75625	27.8621	86.0138
1.75875	27.6404	86.1301
1.76125	27.6706	85.2686
1.76375	27.6085	84.4152
1.76625	27.6926	85.0818
1.76875	27.6285	84.5173
1.77125	27.7324	83.5504
1.77375	27.8277	82.7263
1.77625	27.6169	82.3584
1.77875	27.5159	81.8036
1.78125	27.1793	81.1579
1.78375	27.4018	80.5697
1.78625	27.0899	80.0455
1.78875	27.4078	79.7456
1.79125	27.5372	79.0806
1.79375	27.434	78.421
1.79625	27.4442	77.5178
1.79875	27.1835	77.0661
1.80125	27.0165	76.723
1.80375	27.0616	76.04
1.80625	27.1418	75.4343
1.80875	26.9969	74.7864
1.81125	27.2325	74.1563
1.81375	27.1889	73.5002
1.81625	27.0752	72.8066
1.81875	27.0554	72.5566
1.82125	26.8064	71.9836
1.82375	26.8262	71.4004
1.82625	27.3078	70.8005
1.82875	26.8044	70.2422
1.83125	26.7548	69.8343
1.83375	26.8707	69.2238
1.83625	26.7898	68.2474
1.83875	26.8591	67.7842
1.84125	26.9874	66.9802
1.84375	26.5844	66.5352
1.84625	26.6604	66.0667
1.84875	26.738	65.3724
1.85125	26.8634	64.6651
1.85375	26.6775	64.2128
1.85625	26.7354	63.824
1.85875	26.5177	63.5166
1.86125	26.2409	62.7058
1.86375	26.2785	62.0544
1.86625	26.4816	61.8876
1.86875	26.4293	61.1085
1.87125	26.544	60.5635
1.87375	26.5241	60.3642
1.87625	26.3171	59.9146
1.87875	26.0466	59.3379
1.88125	26.208	58.7932
1.88375	26.4075	58.1539
1.88625	26.3089	57.5422
1.88875	26.3185	57.2016
1.89125	26.4879	56.6784
1.89375	26.3349	56.2998
1.89625	26.1706	55.6002
1.89875	25.9538	55.3557
1.90125	25.7352	55.2403
1.90375	25.8869	54.5088
1.90625	26.1377	54.0072
1.90875	26.5842	53.5858
1.91125	26.2903	53.6143
1.91375	26.2856	53.0612
1.91625	26.203	52.325
1.91875	26.2254	52.3858
1.92125	26.392	52.2774
1.92375	26.5257	52.1941
1.92625	26.5111	51.2758
1.92875	27.2109	50.3298
1.93125	26.3431	49.9197
1.93375	25.9511	49.6947
1.93625	25.9267	49.11
1.93875	25.5691	49.3262
1.94125	25.9914	48.6787
1.94375	26.1144	48.3888
1.94625	26.0495	47.9344
1.94875	25.7867	47.6546
1.95125	25.9388	47.3779
1.95375	25.8873	46.9865
1.95625	25.7295	46.4666
1.95875	25.6689	46.2167
1.96125	25.5032	46.0498
1.96375	25.7287	45.5926
1.96625	25.8034	45.4962
1.96875	25.6228	45.1504
1.97125	25.6366	44.7742
1.97375	25.9191	44.4848
1.97625	25.712	44.479
1.97875	25.6034	44.0603
1.98125	25.7568	43.6113
1.98375	25.8865	43.4067
1.98625	25.8931	43.3243
1.98875	25.6878	43.1477
1.99125	26.1517	42.7579
1.99375	25.6246	42.6263
1.99625	25.4824	42.2905
1.99875	25.697	42.338
2.00125	25.67	41.7061
2.00375	25.9358	41.6687
2.00625	25.7539	41.3265
2.00875	25.344	41.4102
2.01125	25.4085	41.0188
2.01375	25.3816	40.8265
2.01625	25.6797	40.6336
2.01875	25.8664	40.0529
2.02125	25.3334	39.82
2.02375	25.4828	39.9319
2.02625	25.6241	39.7799
2.02875	25.5298	39.4911
2.03125	25.7555	39.3691
2.03375	25.8751	39.0921
2.03625	25.6248	39.0398
2.03875	25.4736	38.7537
2.04125	25.2983	38.842
2.04375	25.4468	38.5509
2.04625	25.4841	38.5499
2.04875	25.5832	38.12
2.05125	25.6558	38.0146
2.05375	25.7375	37.9429
2.05625	25.6991	37.7369
2.05875	25.3736	37.6068
2.06125	25.4758	37.2057
2.06375	25.5342	37.2309
2.06625	25.4217	37.1001
2.06875	25.5089	37.005
2.07125	25.271	36.8241
2.07375	25.4213	36.6073
2.07625	25.3507	36.5918
2.07875	25.6589	36.2662
2.08125	25.4891	36.0272
2.08375	25.4599	36.1434
2.08625	25.4466	36.138
2.08875	25.5256	35.6363
2.09125	25.4159	35.4371
2.09375	25.4917	35.5371
2.09625	25.438	35.2749
2.09875	25.5594	35.3295
2.10125	25.1508	35.2734
2.10375	24.9953	34.9531
2.10625	25.3513	34.8978
2.10875	25.413	34.6522
2.11125	25.2925	34.4282
2.11375	25.4804	34.5568
2.11625	25.4143	34.3198
2.11875	25.3286	34.1445
2.12125	25.3563	34.0661
2.12375	25.0869	33.9464
2.12625	25.5407	33.8532
2.12875	25.3204	33.7768
2.13125	25.3509	33.7557
2.13375	24.9309	33.6065
2.13625	25.0473	33.4325
2.13875	25.5483	33.4836
2.14125	25.2075	33.1986
2.14375	25.5063	33.2587
2.14625	25.4205	33.2839
2.14875	25.0254	33.0477
2.15125	24.9636	32.9855
2.15375	24.7005	33.1318
2.15625	24.9505	32.8357
2.15875	24.8319	32.6749
2.16125	24.7789	32.7032
2.16375	24.62	32.5305
2.16625	24.7234	32.5763
2.16875	24.6296	32.611
2.17125	24.5945	32.4102
2.17375	24.5916	32.6141
2.17625	24.5222	32.3071
2.17875	24.0857	32.2335
2.18125	23.9706	32.1252
2.18375	24.0291	31.9093
2.18625	24.3863	31.8327
2.18875	24.0237	31.7026
2.19125	24.1846	31.8734
2.19375	24.1269	31.956
2.19625	24.1596	31.6486
2.19875	24.2618	31.4994
2.20125	24.1179	31.4743
2.20375	23.9482	31.7
2.20625	24.5085	31.3418
2.20875	24.0055	31.2534
2.21125	23.6921	31.4022
2.21375	23.6586	31.2497
2.21625	23.8271	31.2469
2.21875	23.6395	31.1655
2.22125	23.8418	30.9672
2.22375	23.5821	30.8816
2.22625	23.4293	30.9409
2.22875	23.7115	30.9635
2.23125	22.9956	31.0682
2.23375	22.7137	30.7609
2.23625	23.6432	30.7038
2.23875	22.5864	30.6289
2.24125	22.84	30.5366
2.24375	22.5707	30.4676
2.24625	21.3219	30.4767
2.24875	21.7824	30.4093
2.25125	19.6159	30.9293
2.25375	8.90231	30.9887
2.25625	0	30.1604
2.25875	0	30.1762
2.26125	0	30.0924
2.26375	0	29.9607
2.26625	0	30.0267
2.26875	0	30.1038
2.27125	0	29.9673
2.27375	0	29.9539
2.27625	0	29.7936
2.27875	0	29.8973
2.28125	0	29.7435
2.28375	0	29.5819
2.28625	0	29.7847
2.28875	0	29.797
2.29125	0	29.6378
2.29375	0	29.419
2.29625	0	29.4677
2.29875	0	29.3821
2.30125	0	29.4222
2.30375	0	29.3898
2.30625	0	29.4345
2.30875	0	29.3656
2.31125	0	29.315
2.31375	0	29.2616
2.31625	0	29.1439
2.31875	0	29.0984
2.32125	0	29.0449
2.32375	0	29.1999
2.32625	0	29.1269
2.32875	0	28.9992
2.33125	0	29.0053
2.33375	0	29.039
2.33625	0	28.9579
2.33875	0	28.763
2.34125	0	28.6543
2.34375	0	28.6563
2.34625	0	28.8493
2.34875	0	28.8913
2.35125	0	28.8689
2.35375	0	28.6635
2.35625	0	28.814
2.35875	0	28.8766
2.36125	0	28.5779
2.36375	0	28.538
2.36625	0	28.7395
2.36875	0	28.7203
2.37125	0	28.672
2.37375	0	28.4906
2.37625	0	28.4853
2.37875	0	28.4806
2.38125	0	28.3883
2.38375	0	28.4492
2.38625	0	28.6058
2.38875	0	28.4562
2.39125	0	28.6615
2.39375	0	28.4526
2.39625	0	28.2419
2.39875	0	28.3427
2.40125	0	28.2504
2.40375	0	28.2214
2.40625	0	28.2907
2.40875	0	28.1753
2.41125	0	28.0888
2.41375	0	28.3619
2.41625	0	28.2946
2.41875	0	28.511
2.42125	0	28.5615
2.42375	0	28.1103
2.42625	0	28.1954
2.42875	0	28.0574
2.43125	0	28.0017
2.43375	0	28.0909
2.43625	0	28.2397
2.43875	0	28.034
2.44125	0	27.9989
2.44375	0	27.9482
2.44625	0	27.943
2.44875	0	27.868
2.45125	0	27.9574
2.45375	0	28.0946
2.45625	0	27.9872
2.45875	0	28.3042
2.46125	0	28.2051
2.46375	0	27.9969
2.46625	0	28.082
2.46875	0	27.8722
2.47125	0	27.8079
2.47375	0	27.853
2.47625	0	27.8901
2.47875	0	27.9112
2.48125	0	28.0214
2.48375	0	28.1166
2.48625	0	145.264
2.48875	0	43.2017
2.49125	0	27.6168
2.49375	0	27.67
2.49625	0	27.9682
2.49875	0	27.8531

## Sheet: Fig. 4
	PY-2T Blend		PY-BTz Blend			PY-2T Blend		PY-BTz Blend			PY-2T Blend		PY-BTz Blend			PY-2T Blend		PY-BTz Blend
Voltage	Current Density	Voltage	Current Density		nm	EQE(%)	nm	EQE(%)		mW/cm2	Current Density	mW/cm2	Current Density		mW/cm2	V	mW/cm2	V
-1	-20.9138	-1	-27.715		300	3.40233	300	4.30166		100	16.4	100	26.8		100	0.898	100	0.9
-0.99	-20.9077	-0.99	-27.6927		305	5.61754	305	7.12224		66.1622	11	66.1622	18		66.1622	0.884	66.1622	0.89
-0.98	-20.9171	-0.98	-27.6763		310	9.03929	310	11.4227		53.5361	9.14	53.5361	14.9		53.5361	0.878	53.5361	0.885
-0.97	-20.9139	-0.97	-27.6929		315	13.0607	315	16.5169		33.3841	5.76	33.3841	9.41		33.3841	0.862	33.3841	0.874
-0.96	-20.9017	-0.96	-27.7087		320	17.1998	320	21.7805		11.8563	2.24	11.8563	3.56		11.8563	0.824	11.8563	0.845
-0.95	-20.9026	-0.95	-27.7272		325	20.6227	325	26.0156		4.20589	0.804	7.79051	2.42		4.20589	0.781	7.79051	0.831
-0.94	-20.8994	-0.94	-27.6768		330	22.8561	330	29.0891		1.35994	0.314	4.20589	1.37		1.35994	0.735	4.20589	0.81
-0.93	-20.8868	-0.93	-27.6346		335	24.4705	335	31.848				1.35994	0.49				1.35994	0.77
-0.92	-20.8756	-0.92	-27.5993		340	25.9635	340	34.3648
-0.91	-20.8807	-0.91	-27.5656		345	27.7721	345	37.1721
-0.9	-20.8652	-0.9	-27.5685		350	29.8235	350	40.4392
-0.89	-20.832	-0.89	-27.5476		355	32.1297	355	44.2871
-0.88	-20.7996	-0.88	-27.5295		360	34.0111	360	47.8567
-0.87	-20.785	-0.87	-27.5166		365	35.8804	365	51.269
-0.86	-20.7896	-0.86	-27.5287		370	36.7058	370	53.2534
-0.85	-20.7569	-0.85	-27.5014		375	36.815	375	53.326
-0.84	-20.766	-0.84	-27.4801		380	36.2324	380	52.5758
-0.83	-20.7621	-0.83	-27.472		385	36.0382	385	51.995
-0.82	-20.7491	-0.82	-27.4682		390	36.5723	390	51.8135
-0.81	-20.7342	-0.81	-27.4561		395	37.1549	395	51.4868
-0.8	-20.7172	-0.8	-27.4442		400	38.0895	400	51.3174
-0.79	-20.6976	-0.79	-27.4235		405	39.5947	405	52.3822
-0.78	-20.6621	-0.78	-27.4123		410	40.942	410	52.4427
-0.77	-20.6346	-0.77	-27.4024		415	42.4593	415	52.9751
-0.76	-20.6123	-0.76	-27.3769		420	43.8066	420	53.5075
-0.75	-20.5906	-0.75	-27.3452		425	45.1175	425	54.4271
-0.74	-20.5666	-0.74	-27.3331		430	46.5134	430	55.5646
-0.73	-20.5513	-0.73	-27.311		435	47.8608	435	57.1497
-0.72	-20.5439	-0.72	-27.2938		440	49.378	440	58.9526
-0.71	-20.4968	-0.71	-27.2718		445	50.871	445	61.0702
-0.7	-20.444	-0.7	-27.2564		450	52.3762	450	63.1636
-0.69	-20.4597	-0.69	-27.2197		455	54.0512	455	65.39
-0.68	-20.4252	-0.68	-27.1775		460	55.2286	460	67.3261
-0.67	-20.4741	-0.67	-27.1533		465	56.7459	465	69.5283
-0.66	-20.4839	-0.66	-27.1295		470	57.9111	470	71.7427
-0.65	-20.4461	-0.65	-27.1074		475	59.3677	475	73.9207
-0.64	-20.4425	-0.64	-27.0841		480	60.4237	480	75.3486
-0.63	-20.454	-0.63	-27.0539		485	61.4919	485	77.1152
-0.62	-20.4376	-0.62	-27.0241		490	62.5601	490	78.3978
-0.61	-20.4314	-0.61	-26.992		495	63.434	495	79.7168
-0.6	-20.4414	-0.6	-26.9761		500	64.5022	500	80.6969
-0.59	-20.4249	-0.59	-26.9501		505	65.364	505	81.556
-0.58	-20.3963	-0.58	-26.9509		510	66.0316	510	82.161
-0.57	-20.4009	-0.57	-26.9274		515	66.7963	515	83.0322
-0.56	-20.3844	-0.56	-26.9071		520	67.4882	520	83.5405
-0.55	-20.3794	-0.55	-26.8942		525	67.8523	525	83.6978
-0.54	-20.3642	-0.54	-26.892		530	68.3742	530	84.1213
-0.53	-20.3483	-0.53	-26.8799		535	68.8598	535	84.2423
-0.52	-20.3073	-0.52	-26.867		540	69.0297	540	84.2665
-0.51	-20.2838	-0.51	-26.8612		545	69.4788	545	84.3512
-0.5	-20.2903	-0.5	-26.8526		550	69.7216	550	84.2786
-0.49	-20.281	-0.49	-26.8382		555	70.0614	555	84.6053
-0.48	-20.2686	-0.48	-26.8166		560	70.195	560	84.4964
-0.47	-20.2428	-0.47	-26.7733		565	70.3163	565	84.4117
-0.46	-20.188	-0.46	-26.7171		570	70.5227	570	84.569
-0.45	-20.1321	-0.45	-26.6826		575	70.6198	575	84.6779
-0.44	-20.1048	-0.44	-26.6502		580	70.5227	580	84.6295
-0.43	-20.1358	-0.43	-26.6401		585	70.5227	585	84.6295
-0.42	-20.1138	-0.42	-26.6174		590	70.547	590	84.7384
-0.41	-20.0948	-0.41	-26.5621		595	70.6198	595	84.8473
-0.4	-20.0348	-0.4	-26.5213		600	70.5955	600	84.9562
-0.39	-19.9638	-0.39	-26.5085		605	70.7169	605	84.8473
-0.38	-19.9143	-0.38	-26.5215		610	70.7169	610	84.8352
-0.37	-19.8984	-0.37	-26.499		615	70.7412	615	84.9683
-0.36	-19.9161	-0.36	-26.481		620	70.4013	620	84.8594
-0.35	-19.8785	-0.35	-26.499		625	69.9158	625	84.7384
-0.34	-19.8264	-0.34	-26.4415		630	69.4303	630	84.7021
-0.33	-19.888	-0.33	-26.4345		635	68.3742	635	84.448
-0.32	-19.8875	-0.32	-26.4397		640	67.1726	640	84.3028
-0.31	-19.8738	-0.31	-26.4624		645	65.546	645	83.7825
-0.3	-19.8613	-0.3	-26.4617		650	63.5554	650	82.9717
-0.29	-19.8141	-0.29	-26.4609		655	61.6497	655	81.6528
-0.28	-19.8139	-0.28	-26.4461		660	60.3509	660	81.1688
-0.27	-19.81	-0.27	-26.4181		665	59.4891	665	80.3097
-0.26	-19.7845	-0.26	-26.3983		670	59.2585	670	79.8862
-0.25	-19.765	-0.25	-26.3776		675	59.6348	675	79.741
-0.24	-19.7331	-0.24	-26.3242		680	60.2417	680	79.5232
-0.23	-19.7417	-0.23	-26.2831		685	61.0428	685	79.7289
-0.22	-19.7275	-0.22	-26.2709		690	61.8803	690	80.3218
-0.21	-19.683	-0.21	-26.2613		695	62.4994	695	80.7574
-0.2	-19.6024	-0.2	-26.246		700	62.8635	700	80.8179
-0.19	-19.5583	-0.19	-26.2354		705	63.2155	705	81.1567
-0.18	-19.5685	-0.18	-26.199		710	63.5797	710	81.5681
-0.17	-19.5624	-0.17	-26.1442		715	63.8224	715	82.0763
-0.16	-19.542	-0.16	-26.1281		720	64.138	720	82.3667
-0.15	-19.509	-0.15	-26.1113		725	64.4415	725	82.4514
-0.14	-19.4842	-0.14	-26.0631		730	64.7449	730	82.1368
-0.13	-19.4667	-0.13	-26.0383		735	65.3276	735	82.645
-0.12	-19.4482	-0.12	-26.0365		740	65.9223	740	82.887
-0.11	-19.4241	-0.11	-26.0241		745	66.6021	745	82.8991
-0.1	-19.3934	-0.1	-26.0325		750	67.1362	750	83.1532
-0.09	-19.364	-0.09	-26.0263		755	67.7673	755	83.3347
-0.08	-19.3293	-0.08	-25.9961		760	67.7795	760	83.117
-0.07	-19.2964	-0.07	-25.9659		765	67.9494	765	84.0245
-0.06	-19.2693	-0.06	-25.9332		770	67.8887	770	84.1697
-0.05	-19.2426	-0.05	-25.8995		775	67.1119	775	83.8793
-0.04	-19.2319	-0.04	-25.881		780	66.2137	780	83.6373
-0.03	-19.209	-0.03	-25.8463		785	64.8056	785	83.0686
-0.02	-19.1976	-0.02	-25.8195		790	63.1306	790	82.4877
-0.01	-19.1668	-0.01	-25.7704		795	61.0185	795	81.4955
0	-19.1745	0	-25.7372		800	58.6759	800	80.467
0.01	-19.0312	0.01	-25.712		805	55.6777	805	78.8818
0.02	-19.0555	0.02	-25.6811		810	52.5218	810	77.0668
0.03	-19.0075	0.03	-25.6525		815	48.8197	815	74.683
0.04	-18.9797	0.04	-25.6312		820	43.3332	820	69.5404
0.05	-18.9418	0.05	-25.6097		825	41.0634	825	70.097
0.06	-18.9445	0.06	-25.6019		830	36.7301	830	67.2293
0.07	-18.9351	0.07	-25.6047		835	31.3286	835	62.4254
0.08	-18.9264	0.08	-25.58		840	26.1213	840	57.6337
0.09	-18.8928	0.09	-25.5478		845	21.7637	845	53.5559
0.1	-18.8629	0.1	-25.5082		850	17.2605	850	48.0745
0.11	-18.8243	0.11	-25.4634		855	13.4612	855	42.944
0.12	-18.7574	0.12	-25.445		860	10.4485	860	37.7892
0.13	-18.7166	0.13	-25.4409		865	7.83639	865	32.6466
0.14	-18.6467	0.14	-25.4341		870	5.87608	870	27.988
0.15	-18.6253	0.15	-25.4157		875	4.3576	875	23.5956
0.16	-18.6422	0.16	-25.386		880	3.01148	880	18.816
0.17	-18.6015	0.17	-25.3625		885	2.49439	885	17.255
0.18	-18.5844	0.18	-25.3717		890	1.77945	890	13.9758
0.19	-18.5368	0.19	-25.352		895	1.29636	895	11.2787
0.2	-18.51	0.2	-25.3138		900	0.9713	900	9.36321
0.21	-18.4189	0.21	-25.2665		905	0.7187	905	7.48645
0.22	-18.3574	0.22	-25.2146		910	0.5535	910	6.10823
0.23	-18.3843	0.23	-25.1316		915	0.38344	915	4.57028
0.24	-18.3399	0.24	-25.0551		920	0.30758	920	3.95801
0.25	-18.3167	0.25	-25.026		925	0.22723	925	3.06864
0.26	-18.2831	0.26	-25.002		930	0.16993	930	2.40191
0.27	-18.2375	0.27	-24.9733		935	0.14384	935	1.86224
0.28	-18.1825	0.28	-24.9444		940	0.09573	940	1.46656
0.29	-18.1358	0.29	-24.9455		945	0.07625	945	1.14856
0.3	-18.0705	0.3	-24.9459		950	0.05536	950	0.90885
0.31	-18.0061	0.31	-24.9274		955	0.05099	955	0.74199
0.32	-17.9449	0.32	-24.8872		960	0.03346	960	0.59279
0.33	-17.8905	0.33	-24.8319		965	0.02537	965	0.46405
0.34	-17.8264	0.34	-24.799		970	0.02411	970	0.37027
0.35	-17.7781	0.35	-24.753		975	0.01067	975	0.28593
0.36	-17.7346	0.36	-24.7224		980	0.01237	980	0.23063
0.37	-17.6825	0.37	-24.7207		985	0.00865	985	0.18876
0.38	-17.6295	0.38	-24.7133		990	0.00855	990	0.13927
0.39	-17.5667	0.39	-24.6798		995	0.00418	995	0.12512
0.4	-17.5092	0.4	-24.6596		1000	0.00497	1000	0.10516
0.41	-17.4206	0.41	-24.6285		1005	-0.00245	1005	0.07133
0.42	-17.3235	0.42	-24.5607		1010	0.00114	1010	0.06454
0.43	-17.225	0.43	-24.522		1015	0.000374219	1015	0.05138
0.44	-17.1557	0.44	-24.4636		1020	0.00111	1020	0.04962
0.45	-17.0937	0.45	-24.4189		1025	-0.0036	1025	0.03671
0.46	-17.017	0.46	-24.3778		1030	-0.01376	1030	0.02454
0.47	-16.9694	0.47	-24.3366		1035	0.00137	1035	0.02519
0.48	-16.9015	0.48	-24.2909		1040	-0.00595	1040	0.02741
0.49	-16.8176	0.49	-24.2192		1045	-0.00878	1045	0.04281
0.5	-16.712	0.5	-24.1544		1050	0.00111	1050	0.03003
0.51	-16.6234	0.51	-24.0598		1055	-0.00376	1055	0.0162
0.52	-16.5936	0.52	-24.0164		1060	0.00435	1060	0.02589
0.53	-16.4739	0.53	-23.9257		1065	0.01943	1065	0.04611
0.54	-16.3706	0.54	-23.8441		1070	0.02106	1070	0.01606
0.55	-16.2228	0.55	-23.7815		1075	0.00581	1075	0.03492
0.56	-16.1378	0.56	-23.7109		1080	0.00813	1080	0.01412
0.57	-15.9959	0.57	-23.6334		1085	-0.0046	1085	0.02248
0.58	-15.8698	0.58	-23.5525		1090	0.00853	1090	0.03306
0.59	-15.7424	0.59	-23.4742		1095	0.004	1095	0.0416
0.6	-15.6074	0.6	-23.3709		1100	0.01544	1100	0.03923
0.61	-15.5086	0.61	-23.3072
0.62	-15.3832	0.62	-23.2498
0.63	-15.2577	0.63	-23.1633
0.64	-15.0878	0.64	-23.0702
0.65	-14.9328	0.65	-22.9688
0.66	-14.7352	0.66	-22.8649
0.67	-14.5784	0.67	-22.7573
0.68	-14.3693	0.68	-22.6363
0.69	-14.1773	0.69	-22.5021
0.7	-13.9873	0.7	-22.3489
0.71	-13.7749	0.71	-22.1932
0.72	-13.5406	0.72	-22.0046
0.73	-13.2799	0.73	-21.7808
0.74	-13.0068	0.74	-21.5421
0.75	-12.7018	0.75	-21.2814
0.76	-12.3854	0.76	-21.0192
0.77	-12.0433	0.77	-20.7026
0.78	-11.6656	0.78	-20.318
0.79	-11.2539	0.79	-19.8989
0.8	-10.8009	0.8	-19.4242
0.81	-10.2999	0.81	-18.8757
0.82	-9.74641	0.82	-18.2304
0.83	-9.14127	0.83	-17.4706
0.84	-8.48216	0.84	-16.5658
0.85	-7.74695	0.85	-15.523
0.86	-6.94064	0.86	-14.3069
0.87	-6.04458	0.87	-12.8793
0.88	-5.05562	0.88	-11.2072
0.89	-3.98334	0.89	-9.25323
0.9	-2.80373	0.9	-6.97732
0.91	-1.51818	0.91	-4.35327
0.92	-0.11398	0.92	-1.32868
0.93	1.40734	0.93	2.085
0.94	3.03437	0.94	5.96501
0.95	4.78287	0.95	10.2674
0.96	6.64158	0.96	15.0023
0.97	8.62152	0.97	20.1974
0.98	10.7092	0.98	25.8154
0.99	12.9079	0.99	31.8962
1	15.2206	1	38.3743
1.01		1.01	45.2383
1.02		1.02	52.5068
1.03		1.03	60.1146
1.04		1.04	68.0906
1.05		1.05	76.3676

## Sheet: Fig. 5
	Fig5b.PY-BTz Blend								Fig5d.PY-2T Blend								PY-2T Blend		PY-BTz Blend
nm	0 ps	0.3 ps	1 ps	10 ps	100 ps	1000 ps		nm	0 ps	0.3 ps	1 ps	10 ps	100 ps	1000 ps		ps	deltaA(Norm)	ps	deltaA(Norm)
439.613	0.000703	0.00169	-0.000577	-0.00138	-0.00047	-0.000134		439.613	-0.000129	-0.0019	-0.00188	-0.00134	-0.000432	9.6e-05			--		--
440.194	0.000126	0.00142	-0.000366	-0.00119	-0.000255	-0.000258		440.194	-0.000781	-0.00183	-0.00173	-0.00102	-0.000872	-0.000316		-2.69134	--	-2.55799	--
440.776	-0.000246	0.00158	-0.0002	-0.000615	-0.000427	-0.000367		440.776	6.9e-05	-0.00189	-0.002	-0.00133	-0.000105	-3e-05		-2.59134	--	-2.45799	--
441.357	0.000269	0.00117	-0.000426	-0.000953	-0.00073	-6.7e-05		441.357	-0.000257	-0.00226	-0.00214	-0.000987	-0.000539	2.1e-05		-2.49134	--	-2.35799	0.02232
441.939	9.2e-05	0.0013	9.1e-05	-0.000758	-0.000486	-0.000325		441.939	0.000197	-0.00199	-0.00212	-0.000785	-0.000538	3.4e-05		-2.39134	0.01776	-2.25799	0.01405
442.52	0.000206	0.00123	-0.000481	-0.000983	-0.000607	-0.000375		442.52	0.000285	-0.00237	-0.00207	-0.00141	-0.000798	0.000129		-2.29134	0.00898	-2.15799	0.01799
443.102	0.000412	0.00135	-0.000176	-0.00101	-0.000247	-3.3e-05		443.102	0.000301	-0.00207	-0.0022	-0.00144	-0.000779	-0.000604		-2.19134	0.01506	-2.05799	0.01969
443.684	0.000404	0.00183	-0.000986	-0.00097	-0.000512	5.3e-05		443.684	-3.4e-05	-0.00216	-0.00219	-0.00118	-0.000784	2.4e-05		-2.09134	-0.00222	-1.95799	0.02107
444.266	0.000145	0.00114	-0.000535	-0.000808	-0.000284	-0.000244		444.266	0.000155	-0.00191	-0.002	-0.00144	-0.00055	-0.000138		-1.99134	-0.000193087	-1.85799	0.0233
444.847	0.000277	0.00126	-0.000478	-0.000851	-0.000352	-0.000147		444.847	2.9e-05	-0.00245	-0.00218	-0.0014	-0.000542	0.000131		-1.89134	-0.000289631	-1.75799	0.00368
445.429	0.000607	0.00114	-0.0004	-0.000972	-0.000173	5.2e-05		445.429	-0.00022	-0.0022	-0.00217	-0.00103	-0.000522	-8.7e-05		-1.79134	0.00232	-1.65799	0.01168
446.011	0.000183	0.00075	-9e-05	-0.00108	-0.000492	4.4e-05		446.011	-0.000213	-0.00218	-0.00245	-0.00128	-0.000662	-0.000268		-1.69134	0.01776	-1.55799	0.01595
446.593	0.000533	0.0012	-0.000185	-0.000831	-0.00031	-0.00013		446.593	-2.5e-05	-0.00215	-0.0023	-0.00117	-0.00045	-9.2e-05		-1.59134	0.01661	-1.45799	0.01615
447.175	0.000325	0.0011	-9.3e-05	-0.00112	-0.000555	-0.000118		447.175	2e-06	-0.00259	-0.00232	-0.00113	-0.00052	5.8e-05		-1.49134	0.0085	-1.35799	0.02842
447.757	1.4e-05	0.00118	-0.00049	-0.000741	-0.000531	-0.000596		447.757	7.7e-05	-0.0025	-0.002	-0.00113	-0.000515	-8.5e-05		-1.39134	-0.00299	-1.25799	0.01411
448.339	0.000469	0.000989	-0.000328	-0.00093	-0.000613	0.000142		448.339	-1.3e-05	-0.00255	-0.0023	-0.00123	-0.000559	-0.000103		-1.29134	0.00338	-1.15799	0.01943
448.921	0.000183	0.00102	-0.000486	-0.000615	-0.000443	7.6e-05		448.921	-0.000167	-0.00231	-0.00229	-0.00117	-0.000518	-0.000214		-1.19134	0.02346	-1.05799	0.0191
449.503	0.000496	0.000934	-0.000408	-0.00103	-0.000408	-8e-05		449.503	0.000117	-0.00257	-0.00243	-0.00108	-0.000747	-0.000184		-1.09134	0.02192	-0.95799	0.0323
450.086	-2.8e-05	0.000994	-0.000518	-0.00101	-0.000209	-0.000145		450.086	-2.8e-05	-0.00218	-0.00214	-0.0011	-0.000589	-0.000322		-0.99134	0.01834	-0.85799	0.02882
450.668	0.000198	0.000963	-0.000606	-0.00101	-0.000517	-0.000195		450.668	-0.000183	-0.00253	-0.00246	-0.00126	-0.000677	-7.5e-05		-0.89134	0.02317	-0.75799	0.02744
451.25	0.000173	0.000709	-0.000276	-0.00088	-0.000468	-0.00016		451.25	-4.7e-05	-0.00254	-0.00216	-0.00122	-0.000667	-0.000151		-0.79134	0.01718	-0.65799	0.0319
451.832	6.6e-05	0.000992	-0.000544	-0.000781	-0.00072	6.2e-05		451.832	-7.5e-05	-0.00278	-0.00233	-0.00148	-0.000658	-0.000307		-0.69134	0.02607	-0.55799	0.02842
452.415	0.000167	0.000775	-0.000601	-0.000908	-0.000504	4.3e-05		452.415	-0.000106	-0.00272	-0.00214	-0.00116	-0.00059	-0.000221		-0.59134	0.02423	-0.45799	0.02836
452.997	0.000447	0.00111	-0.000523	-0.001	-0.000331	-3.3e-05		452.997	-0.000137	-0.00256	-0.00212	-0.00134	-0.000454	-0.000357		-0.48857	0.0057	-0.35522	0.03637
453.58	0.000277	0.000816	-0.000541	-0.000804	-0.000386	0.000141		453.58	1.2e-05	-0.00266	-0.0023	-0.00127	-0.000662	-0.000402		-0.38295	0.01776	-0.2496	0.04129
454.162	0.000226	0.00051	-0.000701	-0.000881	-0.000463	-0.000131		454.162	0.000172	-0.00276	-0.00212	-0.00131	-0.0006	-0.000205		-0.27441	0.03369	-0.14106	0.03945
454.745	0.000316	0.000368	-0.000672	-0.00102	-0.000644	-0.000234		454.745	7.8e-05	-0.00253	-0.00231	-0.00139	-0.000696	-0.000129		-0.16286	0.02713	-0.02951	0.04628
455.327	0.00041	0.000561	-0.000684	-0.000884	-0.000488	5.2e-05		455.327	-7e-05	-0.00285	-0.00243	-0.00141	-0.000714	-7.1e-05		-0.04822	0.05657	0.08513	0.14999
455.91	0.000201	0.000608	-0.000471	-0.000742	-0.000433	-0.00018		455.91	-2.7e-05	-0.0027	-0.0023	-0.00121	-0.00061	-0.000243		0.0696	0.17812	0.20295	0.5814
456.493	0.000311	0.000659	-0.000375	-0.000764	-0.000499	0.000204		456.493	0.000109	-0.00278	-0.00223	-0.00122	-0.000591	-6.6e-05		0.19067	0.8072	0.32403	0.96134
457.076	0.000289	0.000423	-0.000615	-0.000797	-0.000423	2.9e-05		457.076	0.000101	-0.00263	-0.00227	-0.00128	-0.000791	-0.000383		0.31511	1	0.44847	1
457.658	0.000132	0.000375	-0.000539	-0.000838	-0.000378	-3.1e-05		457.658	5.6e-05	-0.00278	-0.00237	-0.00149	-0.000695	-0.000176		0.44298	0.97557	0.57634	0.97676
458.241	0.000475	0.000591	-0.000685	-0.000899	-0.000424	9.5e-05		458.241	0.000229	-0.00279	-0.00227	-0.00107	-0.000659	-0.000172		0.57441	0.93377	0.70777	0.95274
458.824	0.000211	0.000526	-0.000649	-0.000961	-0.000542	7e-05		458.824	0.00012	-0.00273	-0.00234	-0.00132	-0.000708	-0.000168		0.70947	0.85847	0.84283	0.90147
459.407	0.00038	0.000505	-0.000647	-0.000832	-0.000318	-6.8e-05		459.407	0.000127	-0.00276	-0.00242	-0.00123	-0.000692	-0.000173		0.84827	0.82564	0.98163	0.86241
459.99	0.000253	0.000355	-0.000618	-0.000769	-0.000467	-0.000184		459.99	-2.8e-05	-0.0027	-0.0025	-0.00139	-0.000705	-0.000195		0.99092	0.78036	1.12428	0.84357
460.573	0.000324	0.000331	-0.000582	-0.000856	-0.000517	-1.8e-05		460.573	0.000128	-0.00272	-0.00249	-0.00133	-0.000783	-0.00023		1.13752	0.73759	1.27088	0.81837
461.156	0.000277	0.00046	-0.000642	-0.000873	-0.000527	-3.1e-05		461.156	0.000103	-0.00277	-0.0024	-0.00124	-0.000678	-0.000132		1.28819	0.71964	1.42155	0.78174
461.739	0.000299	0.000412	-0.000671	-0.000789	-0.000334	2.2e-05		461.739	4.1e-05	-0.00256	-0.00228	-0.00146	-0.000671	-0.000234		1.44302	0.69492	1.57638	0.77944
462.322	0.000343	0.000352	-0.000544	-0.0008	-0.000621	4e-06		462.322	9.6e-05	-0.00292	-0.00242	-0.00144	-0.000857	-0.000199		1.60214	0.67513	1.7355	0.76382
462.906	0.000283	0.000214	-0.00069	-0.000789	-0.000365	-3.5e-05		462.906	-1.4e-05	-0.00291	-0.00254	-0.00134	-0.000727	-0.000249		1.76568	0.6508	1.89904	0.739
463.489	0.000247	0.000136	-0.000748	-0.000732	-0.00031	-4.4e-05		463.489	0.000139	-0.00264	-0.00232	-0.00124	-0.000724	-0.000322		1.93374	0.62947	2.0671	0.73336
464.072	0.000321	0.000215	-0.000647	-0.000782	-0.000255	-4.2e-05		464.072	0.000146	-0.00288	-0.00246	-0.00146	-0.000766	-0.000249		2.10646	0.61672	2.23982	0.70697
464.656	0.000151	0.000249	-0.000744	-0.000801	-0.000274	-0.000155		464.656	5e-05	-0.00274	-0.00236	-0.00136	-0.000744	-0.000306		2.28396	0.59809	2.41732	0.6926
465.239	0.000141	0.000261	-0.00069	-0.000721	-0.000376	-7.8e-05		465.239	3.5e-05	-0.00267	-0.00229	-0.00131	-0.000756	-0.000378		2.46638	0.58689	2.59974	0.67737
465.822	0.000269	0.000217	-0.000674	-0.000756	-0.000424	0.000107		465.822	3.1e-05	-0.00284	-0.00249	-0.00149	-0.000682	-0.000298		2.65385	0.57772	2.78721	0.68472
466.406	0.000326	0.000182	-0.000698	-0.000785	-0.000416	8.7e-05		466.406	-6e-06	-0.00275	-0.00227	-0.00135	-0.000765	-0.000312		2.84652	0.56372	2.97988	0.66699
466.989	0.000312	0.000126	-0.000693	-0.000794	-0.000333	3.8e-05		466.989	-3.2e-05	-0.0028	-0.00243	-0.00135	-0.000674	-0.000318		3.04452	0.55136	3.17788	0.66063
467.573	0.000419	0.000201	-0.000625	-0.000774	-0.000358	8.8e-05		467.573	0.00016	-0.00274	-0.00238	-0.00132	-0.000783	-0.00035		3.24801	0.53456	3.38137	0.65085
468.157	0.00021	0.000194	-0.000638	-0.000753	-0.000385	0.000116		468.157	0.000202	-0.00262	-0.00234	-0.00138	-0.000769	-0.000268		3.45713	0.54287	3.59049	0.65925
468.74	0.000372	3.4e-05	-0.000697	-0.000749	-0.000332	4.1e-05		468.74	6.9e-05	-0.00284	-0.00245	-0.00148	-0.000652	-0.000248		3.67205	0.5362	3.80541	0.63299
469.324	0.000457	7.7e-05	-0.000764	-0.000612	-0.000301	4.4e-05		469.324	0.000156	-0.00267	-0.00238	-0.00134	-0.000761	-0.000304		3.89292	0.51381	4.02628	0.62951
469.908	0.000407	0.00012	-0.000719	-0.000683	-0.000286	0.000106		469.908	0.000105	-0.00268	-0.00231	-0.00135	-0.000753	-0.000204		4.11991	0.51139	4.25327	0.61586
470.491	0.000324	8e-05	-0.000657	-0.000705	-0.000393	0.000101		470.491	5.5e-05	-0.00279	-0.00232	-0.00134	-0.000711	-0.000266		4.35319	0.50164	4.48655	0.61146
471.075	0.000389	9.3e-05	-0.000734	-0.000785	-0.000301	0.00021		471.075	6.7e-05	-0.00275	-0.00241	-0.00132	-0.000771	-0.000312		4.59292	0.47249	4.72628	0.60542
471.659	0.000448	6.5e-05	-0.000792	-0.000749	-0.000328	9.6e-05		471.659	0.000249	-0.00262	-0.00231	-0.00123	-0.000739	-0.000373		4.8393	0.4832	4.97266	0.6112
472.243	0.000407	7.8e-05	-0.000741	-0.000768	-0.00031	8.1e-05		472.243	0.00022	-0.00286	-0.00244	-0.00134	-0.000758	-0.000344		5.09251	0.48137	5.22587	0.58973
472.827	0.000335	-7e-06	-0.000751	-0.000735	-0.000346	0.00014		472.827	0.000272	-0.00289	-0.0024	-0.0015	-0.000773	-0.000276		5.35273	0.47017	5.48609	0.58245
473.411	0.000457	-7.2e-05	-0.000775	-0.000768	-0.000273	0.000131		473.411	0.000145	-0.00277	-0.00242	-0.00139	-0.000763	-0.000234		5.62016	0.47277	5.75352	0.56984
473.995	0.00043	-9e-06	-0.000635	-0.000618	-0.000287	0.000121		473.995	0.000209	-0.00272	-0.00243	-0.0014	-0.000771	-0.000249		5.89499	0.45105	6.02835	0.5728
474.579	0.000438	-5.7e-05	-0.000742	-0.000732	-0.000274	0.000164		474.579	0.000149	-0.00276	-0.0024	-0.00142	-0.000767	-0.000227		6.17744	0.45433	6.3108	0.56879
475.164	0.000425	-4.4e-05	-0.000766	-0.000665	-0.000296	0.000129		475.164	0.000192	-0.00283	-0.00243	-0.00145	-0.000822	-0.000333		6.46771	0.45462	6.60107	0.56906
475.748	0.000414	-0.0001	-0.00067	-0.000731	-0.000219	9.6e-05		475.748	0.000197	-0.00277	-0.00237	-0.00149	-0.000794	-0.00025		6.76603	0.44931	6.89939	0.55908
476.332	0.000368	-2.4e-05	-0.000756	-0.000654	-0.000341	0.000127		476.332	0.000213	-0.00277	-0.00236	-0.00146	-0.000864	-0.000359		7.07261	0.45105	7.20597	0.5512
476.916	0.000389	-7.9e-05	-0.000806	-0.000704	-0.000248	6.4e-05		476.916	0.000274	-0.00278	-0.00246	-0.00145	-0.000809	-0.000364		7.38768	0.43869	7.52104	0.54785
477.501	0.000443	-6.2e-05	-0.000762	-0.000704	-0.000256	0.00014		477.501	0.00032	-0.00279	-0.00239	-0.00152	-0.000737	-0.000339		7.71147	0.42257	7.84483	0.53866
478.085	0.000348	-0.000129	-0.000859	-0.000727	-0.000211	0.000132		478.085	0.000286	-0.00276	-0.00235	-0.0015	-0.000818	-0.000325		8.04424	0.4218	8.1776	0.54326
478.669	0.000361	-0.000143	-0.000762	-0.000637	-0.000228	0.000222		478.669	0.000225	-0.00281	-0.00238	-0.00149	-0.000792	-0.000243		8.38623	0.43001	8.51959	0.5365
479.254	0.00044	-0.000116	-0.000772	-0.000721	-0.000272	0.000175		479.254	0.000238	-0.00275	-0.00245	-0.00154	-0.000816	-0.000286		8.73769	0.42093	8.87105	0.53702
479.839	0.00043	-0.000142	-0.000871	-0.000672	-0.000283	0.000182		479.839	0.000298	-0.00284	-0.00257	-0.00156	-0.000746	-0.000288		9.09888	0.4189	9.23224	0.53538
480.423	0.000345	-0.000213	-0.000735	-0.000722	-0.000131	0.000294		480.423	0.000136	-0.00283	-0.00236	-0.00149	-0.000786	-0.000391		9.47006	0.41089	9.60342	0.52002
481.008	0.00029	-9e-05	-0.000737	-0.000668	-0.000245	0.000223		481.008	0.000185	-0.00282	-0.00245	-0.00145	-0.000794	-0.000286		9.85156	0.41263	9.98492	0.51011
481.592	0.000416	-0.000123	-0.000815	-0.000699	-0.000203	0.000245		481.592	0.000187	-0.00288	-0.00245	-0.00145	-0.000828	-0.000277		10.2437	0.4079	10.377	0.517
482.177	0.000377	-0.000175	-0.000766	-0.000605	-0.00016	8e-05		482.177	0.000224	-0.00288	-0.00248	-0.00149	-0.000782	-0.000254		10.6466	0.3967	10.7799	0.51936
482.762	0.000293	-0.000199	-0.000851	-0.000729	-0.00018	0.000127		482.762	0.000154	-0.00287	-0.00249	-0.0015	-0.000796	-0.000303		11.0606	0.39187	11.1939	0.49967
483.347	0.000384	-0.000164	-0.000914	-0.000677	-0.000202	0.000213		483.347	0.000259	-0.00281	-0.0025	-0.00153	-0.000825	-0.000295		11.4862	0.39959	11.6195	0.49941
483.931	0.000324	-0.000213	-0.000838	-0.000641	-0.000163	0.000218		483.931	0.000181	-0.00292	-0.00256	-0.00153	-0.000863	-0.000339		11.9235	0.3939	12.0568	0.50932
484.516	0.000379	-0.000205	-0.00083	-0.000674	-0.000159	0.000252		484.516	0.00023	-0.00297	-0.00261	-0.00161	-0.000776	-0.000276		12.373	0.3938	12.5063	0.51287
485.101	0.000389	-0.000269	-0.000803	-0.000632	-0.000139	0.000144		485.101	0.000207	-0.00295	-0.00263	-0.00159	-0.000821	-0.000405		12.8349	0.38511	12.9682	0.49869
485.686	0.000441	-0.000274	-0.00087	-0.000665	-0.000219	0.000213		485.686	0.000193	-0.00301	-0.00261	-0.00158	-0.000971	-0.000333		13.3095	0.37855	13.4428	0.49534
486.271	0.000414	-0.000195	-0.000874	-0.000653	-0.000131	0.000227		486.271	0.000157	-0.00294	-0.00262	-0.00158	-0.000871	-0.000381		13.7974	0.38801	13.9307	0.49363
486.856	0.000405	-0.00033	-0.000859	-0.000727	-0.000121	0.00026		486.856	0.000174	-0.00298	-0.00265	-0.00164	-0.000833	-0.000324		14.2987	0.38395	14.432	0.48766
487.442	0.000461	-0.000274	-0.000839	-0.000697	-0.00015	0.000317		487.442	0.000177	-0.00299	-0.00263	-0.0016	-0.00083	-0.000365		14.814	0.38357	14.9473	0.48195
488.027	0.00042	-0.000245	-0.00084	-0.000662	-0.000213	0.000202		488.027	0.00015	-0.00302	-0.00265	-0.0016	-0.000857	-0.000282		15.3435	0.37382	15.4768	0.4851
488.612	0.000452	-0.00023	-0.000841	-0.000617	-0.000164	0.000235		488.612	0.000203	-0.00309	-0.00264	-0.00161	-0.000859	-0.000295		15.8877	0.37111	16.021	0.47913
489.197	0.000431	-0.000282	-0.000872	-0.000631	-0.000175	0.000265		489.197	0.000181	-0.00307	-0.00267	-0.00164	-0.000941	-0.000405		16.4469	0.36831	16.5802	0.46475
489.783	0.00043	-0.000278	-0.000815	-0.000648	-0.000163	0.00023		489.783	0.000217	-0.00308	-0.00271	-0.00166	-0.000864	-0.000351		17.0217	0.37227	17.155	0.48208
490.368	0.000426	-0.000282	-0.000896	-0.000617	-0.000146	0.000272		490.368	0.000166	-0.00312	-0.0027	-0.00168	-0.000917	-0.000365		17.6123	0.36513	17.7456	0.47269
490.953	0.000431	-0.000283	-0.00084	-0.000684	-0.000148	0.000267		490.953	0.000203	-0.00314	-0.0028	-0.00178	-0.000921	-0.000374		18.2194	0.35721	18.3527	0.46363
491.539	0.000401	-0.000258	-0.000836	-0.000614	-0.000166	0.000285		491.539	0.000157	-0.00303	-0.0028	-0.00174	-0.000905	-0.000363		18.8432	0.36175	18.9765	0.45917
492.124	0.000385	-0.000242	-0.000838	-0.000649	-0.000161	0.000241		492.124	0.000244	-0.0031	-0.00282	-0.00174	-0.000908	-0.000346		19.4844	0.3744	19.6177	0.45484
492.71	0.000455	-0.00024	-0.000876	-0.000592	-0.000157	0.000263		492.71	0.000167	-0.00312	-0.00282	-0.00173	-0.000977	-0.000415		20.1432	0.37208	20.2765	0.45943
493.295	0.000385	-0.000208	-0.000902	-0.000627	-0.00012	0.000301		493.295	0.000142	-0.00313	-0.00276	-0.00175	-0.000985	-0.000413		20.8204	0.35499	20.9537	0.45792
493.881	0.000402	-0.0003	-0.00084	-0.00067	-0.000112	0.000188		493.881	0.000178	-0.00325	-0.00288	-0.00183	-0.000976	-0.000425		21.5163	0.37642	21.6496	0.46042
494.467	0.000384	-0.000218	-0.000764	-0.000648	-0.000139	0.000251		494.467	0.000161	-0.00322	-0.00284	-0.00176	-0.000952	-0.000431		22.2315	0.36484	22.3648	0.45221
495.052	0.00042	-0.000121	-0.000844	-0.000617	-8.7e-05	0.000342		495.052	0.000126	-0.00322	-0.00287	-0.00182	-0.000976	-0.00049		22.9664	0.34408	23.0997	0.44814
495.638	0.000434	-0.000157	-0.000839	-0.000599	-9.3e-05	0.000312		495.638	0.000143	-0.00323	-0.00293	-0.0018	-0.00103	-0.000435		23.7218	0.35847	23.8551	0.45241
496.224	0.000367	-0.000163	-0.00082	-0.000629	-9.7e-05	0.000259		496.224	0.000123	-0.00322	-0.00288	-0.00184	-0.000963	-0.000415		24.4981	0.36947	24.6314	0.46061
496.81	0.000369	-4.1e-05	-0.00077	-0.000614	-9.4e-05	0.000317		496.81	0.000124	-0.00325	-0.00296	-0.00184	-0.00101	-0.000451		25.2958	0.34437	25.4291	0.45037
497.396	0.000376	-0.000158	-0.000845	-0.000591	-0.000127	0.000243		497.396	7.9e-05	-0.00327	-0.00294	-0.0019	-0.000978	-0.00044		26.1157	0.33337	26.249	0.44099
497.982	0.00036	-9e-05	-0.000733	-0.000613	-6.5e-05	0.000273		497.982	0.000154	-0.00328	-0.00294	-0.00185	-0.000965	-0.000446		26.9583	0.33771	27.0916	0.43035
498.568	0.00031	-0.000102	-0.000745	-0.00059	-5e-05	0.000274		498.568	0.000155	-0.00323	-0.00293	-0.00186	-0.000988	-0.00048		27.8242	0.34572	27.9575	0.42464
499.154	0.000306	-0.00011	-0.000754	-0.000571	-4.3e-05	0.000377		499.154	0.0001	-0.00328	-0.00296	-0.00188	-0.00103	-0.00047		28.7141	0.34341	28.8474	0.42596
499.74	0.000233	-6.3e-05	-0.000746	-0.000613	-7.5e-05	0.000208		499.74	7.7e-05	-0.00324	-0.00298	-0.00186	-0.00104	-0.000518		29.6287	0.34592	29.762	0.43035
500.326	0.000348	3.1e-05	-0.000751	-0.000602	-2.9e-05	0.000316		500.326	9e-05	-0.00334	-0.00301	-0.00193	-0.00101	-0.000515		30.5686	0.34408	30.7019	0.42077
500.912	0.00039	3.3e-05	-0.000709	-0.000599	-7.8e-05	0.000308		500.912	1.3e-05	-0.00332	-0.00302	-0.00195	-0.00106	-0.000498		31.5345	0.33452	31.6678	0.42031
501.498	0.000337	6.7e-05	-0.000707	-0.000595	-5.3e-05	0.000391		501.498	0.000135	-0.00332	-0.00307	-0.00194	-0.00102	-0.000466		32.5272	0.31763	32.6605	0.41394
502.084	0.000263	5.5e-05	-0.00076	-0.000623	-8.9e-05	0.000311		502.084	6.2e-05	-0.00343	-0.00317	-0.00195	-0.00111	-0.000493		33.5474	0.33414	33.6807	0.40607
502.671	0.000376	0.000104	-0.000731	-0.000612	-6.9e-05	0.000334		502.671	2.4e-05	-0.00337	-0.00313	-0.00196	-0.00102	-0.000415		34.5959	0.33153	34.7292	0.40396
503.257	0.000329	8.9e-05	-0.000751	-0.000605	-3.8e-05	0.000363		503.257	6.9e-05	-0.00342	-0.00318	-0.00198	-0.00106	-0.000472		35.6734	0.32863	35.8067	0.41847
503.844	0.000272	0.000135	-0.000712	-0.000628	-1.7e-05	0.000281		503.844	0.000134	-0.00344	-0.00322	-0.002	-0.00109	-0.000544		36.7807	0.33095	36.914	0.42294
504.43	0.000347	0.00016	-0.00077	-0.000644	-5.9e-05	0.00036		504.43	7.8e-05	-0.00345	-0.00314	-0.00202	-0.00111	-0.000486		37.9187	0.32931	38.052	0.40521
505.016	0.000357	0.000108	-0.000728	-0.000717	-6.3e-05	0.000261		505.016	5.8e-05	-0.00347	-0.00318	-0.00208	-0.00107	-0.000486		39.0883	0.31386	39.2216	0.39806
505.603	0.000301	0.000194	-0.000678	-0.00061	-0.0001	0.000329		505.603	2.5e-05	-0.00347	-0.00326	-0.00204	-0.00108	-0.000495		40.2902	0.32246	40.4235	0.39904
506.19	0.000308	0.000201	-0.000757	-0.000633	-1.2e-05	0.000286		506.19	5.4e-05	-0.00348	-0.00323	-0.00208	-0.00111	-0.000477		41.5254	0.31348	41.6587	0.39307
506.776	0.00033	0.000197	-0.000769	-0.000683	-2.8e-05	0.000314		506.776	5.8e-05	-0.00347	-0.0033	-0.00208	-0.00114	-0.000501		42.7949	0.30884	42.9282	0.39018
507.363	0.000364	0.000172	-0.000701	-0.00067	-5.8e-05	0.000357		507.363	9.6e-05	-0.00358	-0.00337	-0.00205	-0.00113	-0.000485		44.0995	0.31927	44.2328	0.38887
507.95	0.000348	0.000227	-0.000832	-0.000663	-3.8e-05	0.000329		507.95	6.2e-05	-0.00359	-0.00336	-0.00217	-0.00113	-0.000542		45.4403	0.30904	45.5736	0.39845
508.536	0.000359	0.000216	-0.000757	-0.000741	-1.9e-05	0.000344		508.536	5.6e-05	-0.00366	-0.00338	-0.00211	-0.00116	-0.000492		46.8182	0.3183	46.9515	0.38427
509.123	0.000387	0.000205	-0.000795	-0.000722	-9.4e-05	0.000292		509.123	0.00013	-0.00365	-0.00343	-0.00213	-0.00118	-0.000539		48.2342	0.3128	48.3675	0.37981
509.71	0.000431	0.000195	-0.000716	-0.000732	-6.9e-05	0.000315		509.71	5e-05	-0.00363	-0.00338	-0.00213	-0.00122	-0.000486		49.6895	0.32062	49.8228	0.38335
510.297	0.000424	0.000235	-0.000803	-0.000771	-5.9e-05	0.00034		510.297	0.000109	-0.00387	-0.00356	-0.00218	-0.00119	-0.000584		51.1851	0.30672	51.3184	0.37574
510.884	0.000421	0.000152	-0.000845	-0.000724	-3e-05	0.000303		510.884	0.000109	-0.00372	-0.00352	-0.00214	-0.00117	-0.000569		52.7222	0.31637	52.8555	0.37626
511.471	0.000418	0.000236	-0.000948	-0.000788	-0.000116	0.000278		511.471	0.000135	-0.00377	-0.00365	-0.00226	-0.00119	-0.000521		54.3018	0.30701	54.4351	0.36294
512.058	0.000498	0.000179	-0.000964	-0.000754	-9.8e-05	0.000228		512.058	6.6e-05	-0.00383	-0.0036	-0.00224	-0.00119	-0.000594		55.9251	0.30604	56.0584	0.37436
512.645	0.000484	0.000134	-0.000952	-0.000806	-9.8e-05	0.000236		512.645	0.000126	-0.00394	-0.00367	-0.00228	-0.00122	-0.000609		57.5935	0.3101	57.7268	0.37718
513.232	0.00051	0.000193	-0.001	-0.000896	-0.000106	0.00032		513.232	9.5e-05	-0.00399	-0.00364	-0.00226	-0.00119	-0.000622		59.308	0.29513	59.4413	0.36727
513.819	0.000537	0.000123	-0.000997	-0.00095	-0.000129	0.000295		513.819	8.6e-05	-0.00392	-0.00363	-0.00231	-0.00119	-0.000588		61.0701	0.28104	61.2034	0.3613
514.407	0.000468	0.000184	-0.00109	-0.000896	-0.000117	0.000286		514.407	4.3e-05	-0.00409	-0.00379	-0.00232	-0.00124	-0.000622		62.881	0.30527	63.0143	0.35178
514.994	0.000396	7e-05	-0.0011	-0.000934	-8.2e-05	0.000342		514.994	2.3e-05	-0.0041	-0.00381	-0.00235	-0.00122	-0.000597		64.742	0.30044	64.8753	0.34994
515.581	0.000498	9.3e-05	-0.00121	-0.000985	-0.000176	0.000238		515.581	6.3e-05	-0.00411	-0.00383	-0.00238	-0.00127	-0.000599		66.6546	0.30131	66.7879	0.34646
516.168	0.000443	-2.5e-05	-0.00114	-0.00106	-9.3e-05	0.000201		516.168	5.8e-05	-0.00422	-0.00388	-0.00236	-0.00126	-0.000588		68.6201	0.2904	68.7534	0.3592
516.756	0.00042	-2.9e-05	-0.00119	-0.000974	-0.000109	0.000239		516.756	1.9e-05	-0.00419	-0.00381	-0.00234	-0.0012	-0.000637		70.6401	0.29909	70.7734	0.36438
517.343	0.000414	3.5e-05	-0.00126	-0.00111	-0.000233	0.000269		517.343	4.6e-05	-0.00429	-0.00404	-0.00239	-0.00128	-0.000671		72.7161	0.28934	72.8494	0.35985
517.931	0.000369	-9.9e-05	-0.00127	-0.00107	-0.000225	0.000196		517.931	6.3e-05	-0.00433	-0.00397	-0.00243	-0.00128	-0.000597		74.8495	0.27274	74.9828	0.34147
518.518	0.000463	-9.4e-05	-0.0013	-0.0011	-0.00027	0.000147		518.518	2.4e-05	-0.00447	-0.0041	-0.00246	-0.00132	-0.000722		77.0421	0.29137	77.1754	0.34049
519.106	0.000401	-0.000131	-0.00132	-0.0011	-0.000266	0.000154		519.106	5.1e-05	-0.00446	-0.0041	-0.00247	-0.00128	-0.000676		79.2954	0.27438	79.4287	0.34088
519.694	0.000384	-0.000186	-0.0015	-0.00117	-0.000285	0.000102		519.694	8e-06	-0.00455	-0.00421	-0.00243	-0.00133	-0.000648		81.6111	0.28606	81.7444	0.33937
520.281	0.000343	-0.000258	-0.00145	-0.0012	-0.000278	0.000121		520.281	1.9e-05	-0.00466	-0.00424	-0.00252	-0.00137	-0.000696		83.991	0.28326	84.1243	0.33169
520.869	0.000408	-0.000233	-0.00144	-0.00118	-0.000322	0.000118		520.869	-3.5e-05	-0.00463	-0.00424	-0.0025	-0.00134	-0.00074		86.4368	0.28577	86.5701	0.33287
521.457	0.000349	-0.000259	-0.0015	-0.00131	-0.000357	6.4e-05		521.457	5.2e-05	-0.00475	-0.00429	-0.00259	-0.00137	-0.000785		88.9504	0.28509	89.0837	0.33025
522.045	0.000296	-0.000381	-0.00156	-0.00129	-0.000275	0.000147		522.045	3.9e-05	-0.0048	-0.00437	-0.00253	-0.00139	-0.000737		91.5335	0.28548	91.6668	0.32723
522.632	0.000318	-0.00045	-0.0016	-0.0013	-0.00033	9.8e-05		522.632	1.4e-05	-0.00481	-0.0044	-0.00254	-0.00133	-0.000778		94.1883	0.2821	94.3216	0.32815
523.22	0.000321	-0.000408	-0.00165	-0.00137	-0.000378	8e-05		523.22	4.2e-05	-0.00495	-0.00447	-0.00262	-0.00136	-0.000804		96.9165	0.29678	97.0498	0.31285
523.808	0.000381	-0.000484	-0.00172	-0.0014	-0.000437	0.00011		523.808	3.7e-05	-0.00485	-0.00439	-0.00253	-0.0014	-0.000734		99.7207	0.27727	99.854	0.3074
524.396	0.000322	-0.000482	-0.00169	-0.00144	-0.000429	5.3e-05		524.396	4e-06	-0.00499	-0.00455	-0.00268	-0.00145	-0.000777		102.602	0.27824	102.735	0.3202
524.984	0.000296	-0.000546	-0.00171	-0.00149	-0.000389	-3e-05		524.984	1.1e-05	-0.00507	-0.00465	-0.00259	-0.0014	-0.000772		105.564	0.28664	105.697	0.30813
525.572	0.000289	-0.000596	-0.00185	-0.00153	-0.000447	0.00011		525.572	3.6e-05	-0.00517	-0.0047	-0.00267	-0.0014	-0.000763		108.607	0.29079	108.74	0.3034
526.161	0.000296	-0.000701	-0.00189	-0.00153	-0.000401	0.000136		526.161	-2.7e-05	-0.00512	-0.00456	-0.0026	-0.00136	-0.000756		111.735	0.30334	111.868	0.31161
526.749	0.000239	-0.000696	-0.00191	-0.00151	-0.000425	0.000143		526.749	-6.3e-05	-0.0053	-0.0048	-0.00273	-0.00147	-0.000834		114.949	0.26762	115.082	0.32185
527.337	0.000226	-0.000664	-0.00195	-0.00151	-0.000498	-4e-06		527.337	-7.9e-05	-0.00533	-0.00479	-0.00283	-0.0015	-0.000814		118.252	0.27747	118.385	0.3036
527.925	0.000208	-0.000692	-0.00198	-0.00157	-0.000469	8.4e-05		527.925	-5.3e-05	-0.00542	-0.00482	-0.00274	-0.00145	-0.000856		121.647	0.27824	121.78	0.28719
528.514	0.000169	-0.000854	-0.00199	-0.00163	-0.000497	3.8e-05		528.514	-6.2e-05	-0.0053	-0.00485	-0.00273	-0.00148	-0.000859		125.136	0.2877	125.269	0.28738
529.102	0.000221	-0.000838	-0.00208	-0.00171	-0.000508	3e-05		529.102	-4.9e-05	-0.00558	-0.00499	-0.00275	-0.00144	-0.000858		128.722	0.2681	128.855	0.29533
529.69	0.000198	-0.00083	-0.00209	-0.00163	-0.000455	0		529.69	-3.4e-05	-0.00558	-0.00499	-0.0027	-0.00148	-0.000833		132.406	0.23547	132.539	0.30662
530.279	0.000104	-0.00086	-0.00212	-0.00164	-0.000466	4.8e-05		530.279	-4.2e-05	-0.00552	-0.00492	-0.00278	-0.00149	-0.000802		136.193	0.25159	136.326	0.29697
530.867	0.000185	-0.000913	-0.00212	-0.00166	-0.000488	-0.000127		530.867	-3.2e-05	-0.00555	-0.00498	-0.00286	-0.00152	-0.000849		140.085	0.26347	140.218	0.28128
531.456	0.000229	-0.000894	-0.00223	-0.00173	-0.000583	-6e-06		531.456	-6e-05	-0.00573	-0.00501	-0.00288	-0.00153	-0.000795		144.085	0.25488	144.218	0.29178
532.044	0.000159	-0.00103	-0.00223	-0.00176	-0.000573	-6.6e-05		532.044	-4.2e-05	-0.0057	-0.00506	-0.00285	-0.00162	-0.000878		148.195	0.27515	148.328	0.2967
532.633	0.000158	-0.000971	-0.00229	-0.00186	-0.000599	7.7e-05		532.633	-3.8e-05	-0.00575	-0.00505	-0.00285	-0.00154	-0.000938		152.42	0.27312	152.553	0.29835
533.222	0.000215	-0.00102	-0.0023	-0.00178	-0.000551	-5.1e-05		533.222	-4.9e-05	-0.0057	-0.00508	-0.00287	-0.00162	-0.000914		156.761	0.2597	156.894	0.29894
533.81	0.000213	-0.0011	-0.00237	-0.00186	-0.000645	-0.000105		533.81	-4.9e-05	-0.00591	-0.00519	-0.00289	-0.00159	-0.000933		161.223	0.24783	161.356	0.28325
534.399	9.9e-05	-0.00119	-0.00245	-0.0018	-0.000662	-8.6e-05		534.399	-0.000116	-0.00587	-0.00512	-0.00287	-0.00156	-0.000895		165.808	0.25121	165.941	0.2887
534.988	6.1e-05	-0.00111	-0.00243	-0.00192	-0.000626	-0.000123		534.988	-5.3e-05	-0.00589	-0.00525	-0.00285	-0.00161	-0.000903		170.52	0.27206	170.653	0.29401
535.577	0.000159	-0.00112	-0.00242	-0.00188	-0.000531	-6.6e-05		535.577	-7.9e-05	-0.006	-0.00526	-0.00292	-0.00164	-0.000949		175.363	0.26578	175.496	0.27839
536.166	3.4e-05	-0.00121	-0.00253	-0.00194	-0.000708	-4e-06		536.166	-9.6e-05	-0.0059	-0.00525	-0.00286	-0.00161	-0.00085		180.34	0.24986	180.473	0.28377
536.755	9.8e-05	-0.00124	-0.00245	-0.00196	-0.000611	-5.6e-05		536.755	-2.1e-05	-0.00593	-0.00518	-0.00287	-0.00159	-0.000941		185.455	0.24792	185.588	0.30091
537.344	0.000112	-0.00133	-0.0026	-0.00195	-0.000566	-4.7e-05		537.344	-8.1e-05	-0.00603	-0.00536	-0.00296	-0.00161	-0.000956		190.711	0.26183	190.844	0.29953
537.933	2.7e-05	-0.00137	-0.00263	-0.00201	-0.00068	-6.7e-05		537.933	-8e-05	-0.00606	-0.00539	-0.00296	-0.00163	-0.001		196.113	0.27834	196.246	0.29867
538.522	0.000139	-0.00136	-0.00273	-0.00209	-0.000729	-5.6e-05		538.522	-6.8e-05	-0.00599	-0.00529	-0.00293	-0.00162	-0.000988		201.665	0.24706	201.798	0.26447
539.111	0.000101	-0.00144	-0.00283	-0.00206	-0.000678	-0.000156		539.111	-8.5e-05	-0.00613	-0.0054	-0.00292	-0.00163	-0.00086		207.37	0.23856	207.503	0.2885
539.7	0.000187	-0.0014	-0.00281	-0.00217	-0.000723	-0.000173		539.7	-2.3e-05	-0.00605	-0.00537	-0.00293	-0.00173	-0.000977		213.234	0.25806	213.367	0.29211
540.289	0.0002	-0.00148	-0.00288	-0.00221	-0.000783	-0.000169		540.289	-0.000127	-0.00619	-0.0053	-0.00298	-0.00169	-0.001		219.26	0.23441	219.393	0.29519
540.879	0.000152	-0.00154	-0.00286	-0.00229	-0.000778	-0.000176		540.879	-3.2e-05	-0.00619	-0.00536	-0.00295	-0.00165	-0.00107		225.453	0.23991	225.586	0.27209
541.468	0.000165	-0.00167	-0.00289	-0.00225	-0.00074	-0.00028		541.468	-6e-05	-0.00623	-0.0054	-0.00306	-0.00164	-0.000998		231.817	0.22099	231.95	0.26513
542.057	0.000223	-0.00171	-0.00305	-0.00224	-0.000767	-0.000142		542.057	-1.1e-05	-0.00625	-0.0054	-0.00297	-0.00173	-0.00101		238.358	0.23267	238.491	0.25909
542.647	0.000122	-0.00179	-0.00312	-0.00239	-0.000838	-0.000259		542.647	-4.6e-05	-0.00629	-0.00553	-0.00299	-0.00171	-0.00107		245.08	0.23248	245.213	0.25745
543.236	0.000167	-0.00184	-0.00328	-0.00241	-0.000827	-0.000173		543.236	-7.2e-05	-0.00629	-0.00542	-0.00293	-0.00161	-0.00107		251.988	0.23933	252.121	0.27747
543.826	0.000158	-0.00196	-0.00325	-0.00236	-0.000957	-0.00026		543.826	-5.3e-05	-0.00633	-0.00547	-0.0031	-0.00176	-0.00105		259.087	0.2458	259.22	0.25889
544.415	0.000155	-0.00214	-0.00332	-0.00252	-0.000889	-0.000381		544.415	-4.5e-05	-0.00638	-0.00544	-0.00295	-0.00165	-0.00106		266.383	0.2571	266.516	0.27071
545.005	0.000124	-0.00212	-0.00341	-0.00247	-0.000988	-0.000249		545.005	-3.7e-05	-0.00642	-0.00555	-0.003	-0.00173	-0.000981		273.882	0.24725	274.015	0.26854
545.595	0.000192	-0.00216	-0.00347	-0.00267	-0.00101	-0.000281		545.595	-3.8e-05	-0.0065	-0.00552	-0.00296	-0.00165	-0.00111		281.588	0.22553	281.721	0.25535
546.184	0.000147	-0.00226	-0.00363	-0.00271	-0.000982	-0.000275		546.184	-7.7e-05	-0.00639	-0.00554	-0.00307	-0.00171	-0.00113		289.507	0.23306	289.64	0.25187
546.774	0.000107	-0.00243	-0.00367	-0.00275	-0.00112	-0.000337		546.774	-9.1e-05	-0.00639	-0.00555	-0.00303	-0.00175	-0.00108		297.646	0.22514	297.779	0.25673
547.364	0.000128	-0.00248	-0.00379	-0.00276	-0.00106	-0.000387		547.364	-6e-05	-0.00655	-0.00561	-0.00303	-0.00177	-0.00106		306.01	0.21578	306.143	0.26191
547.954	1.6e-05	-0.00257	-0.00385	-0.00284	-0.0012	-0.00045		547.954	-0.000135	-0.00662	-0.0057	-0.00307	-0.00171	-0.00109		314.606	0.2291	314.739	0.24774
548.543	8.5e-05	-0.00269	-0.0039	-0.00308	-0.00121	-0.000466		548.543	-0.000115	-0.0066	-0.00568	-0.00303	-0.00178	-0.00116		323.44	0.22891	323.573	0.26303
549.133	4.7e-05	-0.00285	-0.00415	-0.00309	-0.00123	-0.000371		549.133	-0.000189	-0.0067	-0.00573	-0.00305	-0.00185	-0.00123		332.519	0.2236	332.652	0.28088
549.723	3.2e-05	-0.00292	-0.00421	-0.00312	-0.00117	-0.000343		549.723	-0.000156	-0.0067	-0.00565	-0.00308	-0.00176	-0.00108		341.849	0.23779	341.982	0.24925
550.313	2.6e-05	-0.00302	-0.00436	-0.00319	-0.00137	-0.000466		550.313	-0.000131	-0.00672	-0.00583	-0.00305	-0.0018	-0.0011		351.438	0.2208	351.571	0.24412
550.903	-5.4e-05	-0.00321	-0.00435	-0.00327	-0.0013	-0.000587		550.903	-0.000134	-0.00677	-0.00572	-0.00315	-0.0018	-0.00114		361.293	0.23132	361.426	0.25233
551.493	-1.8e-05	-0.00335	-0.00454	-0.00328	-0.00144	-0.000657		551.493	-0.000158	-0.0069	-0.0058	-0.00303	-0.00184	-0.00114		371.42	0.21954	371.553	0.2241
552.084	-8.5e-05	-0.00341	-0.00474	-0.00341	-0.00146	-0.000637		552.084	-0.000176	-0.00688	-0.00579	-0.00316	-0.0018	-0.00123		381.828	0.21278	381.961	0.2369
552.674	-4.7e-05	-0.00364	-0.00488	-0.00352	-0.00162	-0.000719		552.674	-0.000172	-0.00686	-0.00576	-0.00308	-0.00188	-0.00125		392.524	0.21587	392.657	0.24248
553.264	-5.1e-05	-0.00375	-0.00506	-0.00356	-0.00155	-0.00072		553.264	-9.7e-05	-0.00702	-0.00597	-0.00333	-0.0018	-0.00119		403.517	0.22582	403.65	0.2436
553.854	-0.000196	-0.00399	-0.0051	-0.00365	-0.00166	-0.000843		553.854	-0.000141	-0.00698	-0.00586	-0.00316	-0.00186	-0.00123		414.814	0.2263	414.947	0.23027
554.445	-0.000127	-0.00409	-0.00535	-0.00379	-0.00171	-0.000906		554.445	-0.000141	-0.00715	-0.006	-0.00325	-0.00193	-0.00123		426.424	0.24918	426.557	0.23533
555.035	-4.1e-05	-0.0042	-0.00556	-0.00375	-0.00176	-0.000787		555.035	-0.000201	-0.00716	-0.00607	-0.00327	-0.00191	-0.00121		438.355	0.23615	438.488	0.24301
555.625	-6.5e-05	-0.0044	-0.00557	-0.00395	-0.00181	-0.000897		555.625	-0.000151	-0.00718	-0.006	-0.00323	-0.00184	-0.00127		450.617	0.22813	450.75	0.23664
556.216	-0.00015	-0.00455	-0.00567	-0.00404	-0.00174	-0.000864		556.216	-0.00014	-0.00719	-0.00608	-0.00331	-0.00196	-0.0013		463.219	0.21394	463.352	0.24025
556.806	-0.000104	-0.00476	-0.00586	-0.00404	-0.00194	-0.000969		556.806	-0.000174	-0.00729	-0.00614	-0.00334	-0.00198	-0.0013		476.17	0.22707	476.303	0.2331
557.397	-0.000161	-0.00501	-0.00605	-0.0042	-0.00208	-0.000991		557.397	-0.000195	-0.00715	-0.00612	-0.00338	-0.00208	-0.00132		489.479	0.21413	489.612	0.24747
557.987	-0.000151	-0.00508	-0.00612	-0.00446	-0.00203	-0.00108		557.987	-0.000188	-0.00728	-0.00619	-0.00342	-0.00205	-0.00143		503.158	0.22823	503.291	0.22922
558.578	-0.000159	-0.00528	-0.00641	-0.00441	-0.0022	-0.00104		558.578	-0.000259	-0.00739	-0.00616	-0.00342	-0.00205	-0.00128		517.215	0.21201	517.348	0.23841
559.169	-0.000246	-0.00536	-0.00646	-0.00456	-0.00219	-0.00107		559.169	-0.000189	-0.0075	-0.00623	-0.00342	-0.00213	-0.00133		531.661	0.19791	531.794	0.22962
559.759	-0.000229	-0.00567	-0.00661	-0.00464	-0.00228	-0.0012		559.759	-0.000289	-0.0074	-0.00632	-0.00349	-0.00217	-0.0013		546.508	0.23016	546.641	0.21938
560.35	-0.000293	-0.00582	-0.00677	-0.00472	-0.00247	-0.00125		560.35	-0.000257	-0.00744	-0.00633	-0.00341	-0.00214	-0.00137		561.766	0.21104	561.899	0.22798
560.941	-0.000245	-0.00593	-0.00689	-0.00484	-0.00241	-0.00138		560.941	-0.000155	-0.0075	-0.00633	-0.00349	-0.00213	-0.00152		577.447	0.21626	577.58	0.23815
561.532	-0.000248	-0.00608	-0.0071	-0.00494	-0.00248	-0.00136		561.532	-0.000254	-0.00762	-0.00646	-0.00352	-0.00227	-0.00152		593.562	0.21471	593.695	0.24472
562.123	-0.000313	-0.00629	-0.00719	-0.00504	-0.00252	-0.00141		562.123	-0.000233	-0.00764	-0.00648	-0.00355	-0.00221	-0.00146		610.123	0.20882	610.256	0.22699
562.714	-0.000367	-0.00651	-0.00734	-0.00514	-0.00265	-0.00142		562.714	-0.000219	-0.0076	-0.00649	-0.00356	-0.00212	-0.00142		627.144	0.20728	627.277	0.20441
563.305	-0.000221	-0.00666	-0.00749	-0.00521	-0.00266	-0.00147		563.305	-0.000243	-0.00766	-0.00654	-0.00354	-0.00226	-0.00145		644.635	0.20709	644.768	0.20599
563.896	-0.00034	-0.00685	-0.00773	-0.00526	-0.00281	-0.00158		563.896	-0.000376	-0.00769	-0.00664	-0.00366	-0.00231	-0.00153		662.612	0.21761	662.745	0.20645
564.487	-0.000334	-0.00707	-0.00778	-0.0054	-0.0028	-0.00152		564.487	-0.00022	-0.00776	-0.0066	-0.00364	-0.00247	-0.00149		681.086	0.22215	681.219	0.20973
[truncated: 326 more rows]

## Sheet: Fig. 6a
	sample1	sample1	sample1	sample1	sample1	sample1	sample2	sample2	sample2	sample2	sample2	sample2	sample3	sample3	sample3	sample3	sample3	sample3
[truncated: 32,770 more rows]

[truncated: 3 more sheets: Fig. 6b, Fig. 7, Fig. 8]
